# Supplementary material for: Genome-Wide Association Study for Individual Primal Cut Quality Traits in Canadian Commercial Crossbred Pigs
Source: Animals (Basel). 2025 Jun 13;15(12):1754. doi: 10.3390/ani15121754 (PMC12189728; doi:10.3390/ani15121754)
Supplement: Supplementary file 1 [file animals-15-01754-s001.zip]

Archive with 5 entries (5 files):
- Supplementary_Material_S1.xlsx
- Supplementary_Material_S2.xlsx
- Supplementary_Material_S3.csv
- Supplementary_Material_S4.xlsx
- Supplementary_Material_S5.xlsx
