# Supplementary material for: Genome-Wide Association Study for Individual Primal Cut Quality Traits in Canadian Commercial Crossbred Pigs
Source: Animals (Basel). 2025 Jun 13;15(12):1754. doi: 10.3390/ani15121754 (PMC12189728; doi:10.3390/ani15121754)
Supplement: Supplementary file 1 [file animals-15-01754-s001.zip › Supplementary_Material_S1.xlsx]

## Sheet: Backfat
Candidate genes located on significant regions and/or nearby regions identified by whole-genome sequence (WGS) for backfat depth trait in Canadian commercial crossbred pigs
The genes that are bolded in the table are common among several traits.
Var: percentage of additive genetic variance explained by each SNP
Trait	Chr	Start, BP	End, BP	SNP (lowest p-value)	MAF	p-value	Var	Candidate genes
Backfat depth	1	160623588	161623588	1:161123588T:C	0.268482	1.38e-07	"0.06"	ENSSSCG00000054288,ENSSSCG00000055614,ENSSSCG00000048538,ENSSSCG00000050691, ENSSSCG00000063269,ENSSSCG00000060219,LOC110261667, MC4R,ENSSSCG00000063468,ENSSSCG00000047145, ENSSSCG00000047436,PMAIP1,ENSSSCG00000056416,CCBE1, LMAN1,CPLX4,RAX,GRP, SEC11C,OACYL,ZNF532,MALT1,
Backfat depth	2	1593050	2593050	2:2093050A:G	0.0233463	7.36e-08	"0.06"	IFITM10,CTSD,SYT8,TNNI2,LSP1, PRR33,TNNT3,MRPL23, ENSSSCG00000052609,IGF2,ssc-mir-10383, INS,TH,ASCL2, TSPAN32, ENSSSCG00000057653, ENSSSCG00000052617,ENSSSCG00000055012, ENSSSCG00000057305,CD81,TSSC4, TRPM5,KCNQ1,CDKN1C, SLC22A18,PHLDA2,NAP1L4, ENSSSCG00000058933,ENSSSCG00000053985, CARS1,OSBPL5,NADSYN1, DHCR7,ENSSSCG00000049374, ENSSSCG00000058263,ENSSSCG00000062960, SHANK2,CTTN,PPFIA1
Backfat depth	7	96819123	98121753	7:97619754G:A	0.398346	3.11e-10
							"0.14"	ENSSSCG00000028159,ZFYVE1,ENSSSCG00000019086, RBM25,PSEN1,PAPLN, NUMB,ENSSSCG00000021676, RIOX1,ENSSSCG00000062678, ENSSSCG00000056471,ENSSSCG00000002349, ENSSSCG00000058762,ACOT6, DNAL1,PNMA1,MIDEAS, PTGR2,ZNF410,FAM161B, COQ6,ENTPD5,BBOF1, ALDH6A1,LIN52,VSX2, ABCD4,VRTN,SYNDIG1L, NPC2,ISCA2,LTBP2, ENSSSCG00000031305,AREL1,FCF1, YLPM1,PROX2,DLST, RPS6KL1,PGF,EIF2B2, ENSSSCG00000051291,MLH3, ENSS…

## Sheet: Picnicfat
Candidate genes located on significant regions and/or nearby regions identified by whole-genome sequence (WGS) for picnic fat trait in Canadian commercial crossbred pigs
The genes that are bolded in the table are common among several traits.
The genes marked with an asterisk (*) have shared SNPs.
Var: percentage of additive genetic variance explained by each SNP
Trait	Chr	Start, BP	End, BP	SNP (lowest p-value)	MAF	p-value	Var	Candidate genes
Picnic fat	1	158326231	160999409	1:158826231G:C	0.201248	6.85e-08	"0.09"	SERPINB8,SERPINB10,SERPINB2,LOC100153783,SERPINB7,SERPINB11,ENSSSCG00000059966, LOC110261633,LOC110261636,LOC110261637,SERPINB13,SERPINB12,SERPINB5, VPS4B,ENSSSCG00000063419,KDSR,BCL2,U6,ENSSSCG00000060331,PHLPP1, ZCCHC2*,ENSSSCG00000039179*,ENSSSCG00000041383*,TNFRSF11A*, RELCH*,PIGN*,RNF152*,ENSSSCG00000061814*, ENSSSCG00000049892*,CDH20*,ENSSSCG00000058409*,ENSSSCG00000053086*,ENSSSCG000000608…

## Sheet: Butt_fat
Candidate genes located on significant regions and/or nearby regions identified by whole-genome sequence (WGS) for butt fat trait in Canadian commercial crossbred pigs
The genes that are bolded in the table are common among several traits.
The genes marked with an asterisk (*) have shared SNPs.
Var: percentage of additive genetic variance explained by each SNP
Trait	Chr	Start, BP	End, BP	SNP (lowest p-value)	MAF	p-value	Var	Candidate genes
Butt fat	1	159131461	162741690	1:160021417C:T	0.197348	9.99e-09	"0.13"	PHLPP1,ZCCHC2*, ENSSSCG00000039179*,ENSSSCG00000041383*, TNFRSF11A*,RELCH*, PIGN*,RNF152*, ENSSSCG00000061814*,ENSSSCG00000049892*, CDH20*,ENSSSCG00000058409*, ENSSSCG00000053086*,ENSSSCG00000060801*, ENSSSCG00000051885*,ENSSSCG00000056061*, ENSSSCG00000059925*,ENSSSCG00000056731*, ENSSSCG00000052471*,ENSSSCG00000061175*, ENSSSCG00000054288*,ENSSSCG00000055614*, ENSSSCG00000048538*,ENSSSCG0000005…

## Sheet: Loin_fat
Candidate genes located on significant regions and/or nearby regions identified by whole-genome sequence (WGS) for Loin fat trait in Canadian commercial crossbred pigs
The genes that are bolded in the table are common among several traits.
The genes marked with an asterisk (*) have shared SNPs.
Var: percentage of additive genetic variance explained by each SNP
Trait	Chromosome	Start, BP	End, BP	SNP (lowest p-value)	MAF	p-value	Var	Candidate genes
Loin fat	1	159676058	161038585	1:160277388A:C	0.129688	9.76e-09	"0.13"	TNFRSF11A,RELCH*,PIGN*,RNF152*, ENSSSCG00000061814*,ENSSSCG00000049892*, CDH20*,ENSSSCG00000058409*, ENSSSCG00000053086*,ENSSSCG00000060801*, ENSSSCG00000051885*,ENSSSCG00000056061*, ENSSSCG00000059925*,ENSSSCG00000056731*, ENSSSCG00000052471*,ENSSSCG00000061175*, ENSSSCG00000054288*,ENSSSCG00000055614*, ENSSSCG00000048538*,ENSSSCG00000050691*, ENSSSCG00000063269*,ENSSSCG00000060219*, LOC11026166…

## Sheet: Ham_fat
Candidate genes located on significant regions and/or nearby regions identified by whole-genome sequence (WGS) for Ham fat trait in Canadian commercial crossbred pigs
The genes that are bolded in the table are common among several traits.
The genes marked with an asterisk (*) have shared SNPs.
Var: percentage of additive genetic variance explained by each SNP
Trait	Chr	Start, BP	End, BP	SNP(lowest p-value)	MAF	p-value	Var	Candidate genes
Ham fat	1	158326231	161371456	1:160021417C:T	0.197348	6.12e-09	"0.14"	SERPINB8,SERPINB10,SERPINB2, LOC100153783,SERPINB7, SERPINB11,ENSSSCG00000059966, LOC110261633,LOC110261636,LOC110261637, SERPINB13,SERPINB12,SERPINB5, VPS4B,ENSSSCG00000063419, KDSR,BCL2, U6,ENSSSCG00000060331, PHLPP1,ZCCHC2, ENSSSCG00000039179,ENSSSCG00000041383, TNFRSF11A,RELCH*,PIGN*, RNF152*,ENSSSCG00000061814*, ENSSSCG00000049892*,CDH20*, ENSSSCG00000058409*,ENSSSCG00000053086*, ENSSSCG0000…

## Sheet: belly_fat
Candidate genes located on significant regions and/or nearby regions identified by whole-genome sequence (WGS) for belly fat trait in Canadian commercial crossbred pigs
The genes that are bolded in the table are common among several traits.
The genes marked with an asterisk (*) have shared SNPs.
Var: percentage of additive genetic variance explained by each SNP
Trait	Chromosome	Start, BP	End, BP	SNP (lowest p-value)	MAF	p-value	Var	Candidate genes
belly fat	1	159521417	160730075	1:160021417C:T	0.19704	1.42e-07	"0.07"	ZCCHC2,ENSSSCG00000039179, ENSSSCG00000041383,TNFRSF11A,RELCH, PIGN,RNF152,ENSSSCG00000061814, ENSSSCG00000049892,CDH20,ENSSSCG00000058409, ENSSSCG00000053086,ENSSSCG00000060801,ENSSSCG00000051885, ENSSSCG00000056061ENSSSCG00000059925,ENSSSCG00000056731, ENSSSCG00000052471,ENSSSCG00000061175,ENSSSCG00000054288, ENSSSCG00000055614,ENSSSCG00000048538,ENSSSCG00000050691, ENSSSCG00000063269,ENSSSCG00…
	6	146226998	147226998	6:146726998T:C	0.0545171	4.33e-08	"0.14"	DNAI4,DYNLT5, ENSSSCG00000057035,SGIP1, ENSSSCG00000042005,ENSSSCG00000051378,PDE4B, ENSSSCG00000040903,U2,LEPR, LEPROT,DNAJC6,AK4, ENSSSCG00000059353,ENSSSCG00000047798, ENSSSCG00000041959,ssc-mir-101-2, ENSSSCG00000046935,ENSSSCG00000043666,ENSSSCG00000048106, JAK1,RAVER2,ENSSSCG00000055199

## Sheet: Total_fat
Candidate genes located on significant regions and/or nearby regions identified by whole-genome sequence (WGS) for Total fat trait in Canadian commercial crossbred pigs
The genes that are bolded in the table are common among several traits.
The genes marked with an asterisk (*) have shared SNPs.
Var: percentage of additive genetic variance explained by each SNP
Trait	Chr	Start, BP	End, BP	SNP (lowest p-value)	MAF	p-value	Var	Candidate genes
Total fat	1	51411474	52411474	1:51911474T:G	0.0625	1.22e-07	"0.06"	SMAP1,B3GAT2,ENSSSCG00000057711, ENSSSCG00000057808,ENSSSCG00000058784, OGFRL1,ENSSSCG00000052938, ENSSSCG00000058397,ENSSSCG00000061089, ssc-mir-30c-2,ENSSSCG00000062109, ENSSSCG00000058535,ENSSSCG00000042663, ssc-mir-30a,SNORA70,RIMS1,U6, ENSSSCG00000061122,KCNQ5,ENSSSCG00000046325
	1	159576052	162647279		0.064356	8.32e-08	"0.06"	ENSSSCG00000039179,TNFRSF11A, RELCH,PIGN*,RNF152*, ENSSSCG00000061814*,ENSSSCG00000049892*, CDH20*,ENSSSCG00000058409*, ENSSSCG00000053086*,ENSSSCG00000060801*, ENSSSCG00000051885*,ENSSSCG00000056061*, ENSSSCG00000059925*,ENSSSCG00000056731*, ENSSSCG00000052471*,ENSSSCG00000061175*, ENSSSCG00000054288*,ENSSSCG00000055614*, ENSSSCG00000048538*,ENSSSCG00000050691*, ENSSSCG00000063269*,ENSSSCG000000…

## Sheet: IMF
Candidate genes located on significant regions and/or nearby regions identified by whole-genome sequence (WGS) for IMF trait in Canadian commercial crossbred pigs
The genes that are bolded in the table are common among several traits.
Var: percentage of additive genetic variance explained by each SNP
Trait	Chr	Start, BP	End, BP	SNP (lowest p-value)	MAF	p-value	Var	Candidate genes
IMF	1	92861097	93861130	1:93361097T:C	0.013099	1.34e-07	"0.04"	LOC110256969,LOC110256971,LOC110256972,LOC1 ENSSSCG00000031966,LOC110259472,10256976, ENSSSCG00000053538,ENSSSCG00000053609
	9	84800447	85800447	9:85300447T:C	0.032972	1.99e-07	"0.06"	AGMO,ENSSSCG00000043100, MEOX2,LOC106504971, ENSSSCG00000055058,ENSSSCG00000054060, CRPPA,ENSSSCG00000032864,SOSTDC1
	9	137966591	138966591	9:138466591T:C	0.047877	1.78e-07	"0.08"	ENSSSCG00000043470,ENSSSCG00000048707
	15	44435007	45435011	15:44935011G:A	0.022584	1.93e-08
							"0.05"	DCTD,ENSSSCG00000050287,WWC2, ENSSSCG00000033315,CLDN22, ENSSSCG00000022456,CDKN2AIP, ENSSSCG00000048143,ING2,RWDD4, TRAPPC11,ENSSSCG00000054718,ENSSSCG00000057261, ENSSSCG00000056347,STOX2,ENPP6

## Sheet: Ham_side_fat_thickness
Candidate genes located on significant regions and/or nearby regions identified by whole-genome sequence (WGS) for Ham Side fat thickness trait in Canadian commercial crossbred pigs
The genes that are bolded in the table are common among several traits.
The genes marked with an asterisk (*) have shared SNPs.
Var: percentage of additive genetic variance explained by each SNP
Trait	Chr	Start, BP	End, BP	SNP (lowest p-value)	MAF	p-value	Var	Candidate genes
Ham Side fat thickness	17	10434900	11434900	17:10934900G:C	0.0223725	9.33e-08	"0.08"	SFRP1,GOLGA7,GINS4,GPAT4,NKX6-3,ENSSSCG00000031608,ssc-mir-486-2, ANK1,ENSSSCG00000059771, ENSSSCG00000056662,ENSSSCG00000007023,ENSSSCG00000055703, AP3M2,PLAT,IKBKB, POLB,DKK4,VDAC3

## Sheet: Shoulder_Dorsal_fat
Candidate genes located on significant regions and/or nearby regions identified by whole-genome sequence (WGS) for Shoulder Dorsal fat (Shoulder Subq fat) trait in Canadian commercial crossbred pigs
Var: percentage of additive genetic variance explained by each SNP
Trait	Chr	Start, BP	End, BP	SNP (lowest p-value)	MAF	p-value	Var	Candidate genes
Shoulder Dorsal fat	2	8208671	9208678	2:8708671A:G	0.01193	8.99e-09	"0.11"	MARK2,SPINDOC,LOC100511546,ZFTA, ENSSSCG00000013052, ATL3,PLAAT3,LGALS12, PLAAT5,LOC110255291, ENSSSCG00000027453, LOC100513779,LOC100737764, ENSSSCG00000060619,ENSSSCG00000061902,ENSSSCG00000025413,ENSSSCG00000049137, LOC110259245, SLC22A8,SLC22A6,LOC100627892, ENSSSCG00000045138,ENSSSCG00000024545, SLC3A2,U2, LOC100627892,SNORD26,SNORD27, SNORD28,SNORD22,SNORD29, SNORD30,SNORD31,SNORD22, U2,WDR…
	2	53493480	56065282	2:55565282T:C	0.017116	1.56e-07	"0.07"	ENSSSCG00000036085,ENSSSCG00000035155,LOC106508617, LOC100622735,LOC110259738,LOC110255197, ENSSSCG00000053048,ENSSSCG00000051956, LOC110255196,LOC102165549,LOC100514452, LOC100514097,LOC100518301 , LOC100517216, LOC100518655,LOC110259743, LOC110259744, LOC110259590 ,LOC110259750 , LOC110259600,LOC110259751,ENSSSCG00000036934, LOC100521607,LOC100521433, LOC100522664,LOC100627324,LOC100627234,LOC1…
	2	60239686	64803650	2:62503689T:C	0.017116	1.89e-08	"0.05"	NXNL1,TMEM221,MVB12A,U3, BST2,CCDC194,PLVAP, GTPBP3,ANO8,DDA1, MRPL34,ABHD8,ANKLE1, BABAM1,USHBP1,NR2F6, OCEL1,USE1,MYO9B, HAUS8,CPAMD8,F2RL3, SIN3B,ENSSSCG00000063373,NWD1, TMEM38A, SMIM7,MED26, SLC35E1,CHERP, C19orf44,CALR3,EPS15L1, LOC102167481,LOC100739101,CYP4F55, CYP4F22,PGLYRP2,RASAL3, WIZ,AKAP8L AKAP8,BRD4, EPHX3,NOTCH3,ENSSSCG00000037526, U6,ILVBL,SYDE1, OR1I1,ENSSSCG00000058266, CASP14,…
	2	129127496	130127497	2:129627496G:A	0.010892	2.23e-07	"0.02"	LOC100518060,ENSSSCG00000059176,U6, ENSSSCG00000056422,ENSSSCG00000062372, GRAMD2B,ENSSSCG00000061074, ALDH7A1,PHAX,SPMIP10, LMNB1,MARCHF3,ENSSSCG00000050715, ENSSSCG00000060439,C5orf63,ENSSSCG00000056169
	3	10918189	12142089	3:11441193G:A	0.017116	2.51e-08	"0.13"	MLXIPL,VPS37D, DNAJC30,BUD23,ssc-mir-7137, ENSSSCG00000020555,STX1A, ABHD11,CLDN3, CLDN4,METTL27, TMEM270,ENSSSCG00000046068, ELN,LIMK1,EIF4H, LAT2,RFC2,CLIP2, GTF2IRD1,GTF2I,NCF1, LOC100620992,RCC1L, CASTOR2,LOC102168016
	6	7106710	8667211	6:8167211A:T	0.029564	2.06e-07	"0.02"	PKD1L2,GCSH ,C16orf46, ATMIN ,CENPN,C-X9-C motif containing 2, ENSSSCG00000059137,ENSSSCG00000043448,ENSSSCG00000062511, ENSSSCG00000055179,ENSSSCG00000059259,ENSSSCG00000055666, CDYL2,ENSSSCG00000061061,DYNLRB2, ENSSSCG00000042603,ENSSSCG00000045637,ENSSSCG00000060075, ENSSSCG00000046915,U6,ENSSSCG00000050357, ENSSSCG00000059624,ENSSSCG00000060944,ENSSSCG00000055428 ENSSSCG00000052044,ENSSSCG000…
	6	149424555	150424555	6:149924555A:T	0.010892	6.99e-08	"0.05"	ENSSSCG00000055490,ENSSSCG00000052897,ENSSSCG00000047212, ENSSSCG00000061781,ENSSSCG00000053137,ENSSSCG00000057713, ATG4C,ENSSSCG00000061588,DOCK7, U6,ANGPTL3,USP1, ENSSSCG00000050531,ENSSSCG00000060852,KANK4, LOC100624077 endogenous retrovirus group V member 2 Env polyprotein,PATJ,
	6	167528502	168528502	6:168028502T:A	0.018672	8.58954e-08	"0.11"	ST3GAL3,KDM4A,PTPRF, U6,HYI,SZT2, MED8,ENSSSCG00000052567,ELOVL1, CDC20,MPL,TIE1, ENSSSCG00000056591,ENSSSCG00000041987, C1orf210,TMEM125,CFAP57, U2,EBNA1BP2,CFAP144, LOC100521802 olfactory receptor 2A12-like,ENSSSCG00000003957,LOC100737941 olfactory receptor 2A12-like, LOC100737983,ENSSSCG00000003960,ENSSSCG00000055216, ENSSSCG00000032230,OR10AK7H, ENSSSCG00000058240,ENSSSCG00000059892,ENSSSCG00…
	8	120338590	121347226	8:120838590C:G	0.012448	1.08e-09	"0.06"	ENSSSCG00000061140, DDIT4L,ENSSSCG00000030133,ENSSSCG00000062660, H2AZ1,DNAJB14,LAMTOR3, DAPP1,ENSSSCG00000062988, C4orf54,ENSSSCG00000063470, MTTP,TRMT10A, C4orf17,ENSSSCG00000057419, ADH7, ENSSSCG00000009182,ENSSSCG00000060014, ENSSSCG00000035409,ENSSSCG00000042058,ENSSSCG00000051020, ADH4, ADH5, METAP1
	14	4121916	5121916	14:4621916T:A	0.033195	1.59e-07	"0.02"	LPL,ENSSSCG00000059730,ENSSSCG00000060524,SLC18A1,ATP6V1B2, ENSSSCG00000063091,LZTS1,ENSSSCG00000042031
	15	86368395	87368395	15:86868395G:C	0.010373	4.93e-08	"0.1"	UBE2E3,ENSSSCG00000054266,ENSSSCG00000055183, ENSSSCG00000054458,ENSSSCG00000056135,ENSSSCG00000061675, ENSSSCG00000060253,ENSSSCG00000061031,ITGA4,CERKL, NEUROD1,ENSSSCG00000057484, ENSSSCG00000054058,ENSSSCG00000052854,ITPRID2
	15	127068134	128068134	15:127568134T:A	0.011411	7.99e-09	"0.09"	NYAP2,ENSSSCG00000055420, ENSSSCG00000016241,ENSSSCG00000042182,U6

[truncated: 1 more sheets: belly_side_fat]
