# Supplementary material for: Genome-Wide Association Study for Individual Primal Cut Quality Traits in Canadian Commercial Crossbred Pigs
Source: Animals (Basel). 2025 Jun 13;15(12):1754. doi: 10.3390/ani15121754 (PMC12189728; doi:10.3390/ani15121754)
Supplement: Supplementary file 1 [file animals-15-01754-s001.zip › Supplementary_Material_S2.xlsx]

## Sheet: peaks_genes_BF
Chr	SNP	bp	A1	A2	Freq	b	se	p					snp_ID	chr_num	SNP_Location	Ens_Gene_Name	Gene_name
1	1:161123588T:C	161123588	C	T	0.268482	-1.07826	0.204671	1.37699e-07				1	1:161123588T:C	1	161123588	ENSSSCG00000054288
2	2:2093050A:G	2093050	G	A	0.0233463	3.34048	0.620654	7.35804e-08				2	1:161123588T:C	1	161123588	ENSSSCG00000055614
7	7:97319123G:A	97319123	A	G	0.372082	-0.987817	0.191033	2.32928e-07				3	1:161123588T:C	1	161123588	ENSSSCG00000048538
7	7:97364568C:A	97364568	A	C	0.3857	-0.977866	0.189762	2.56186e-07				4	1:161123588T:C	1	161123588	ENSSSCG00000050691
7	7:97569076G:A	97569076	A	G	0.397374	-0.979103	0.18738	1.73936e-07				5	1:161123588T:C	1	161123588	ENSSSCG00000063269
7	7:97569136C:T	97569136	T	C	0.398833	-0.978999	0.187089	1.66968e-07				6	1:161123588T:C	1	161123588	ENSSSCG00000060219
7	7:97570680A:T	97570680	T	A	0.392023	-0.980339	0.186383	1.44215e-07				7	1:161123588T:C	1	161123588	ENSSSCG00000036234
7	7:97570722A:G	97570722	G	A	0.392996	-0.981176	0.186001	1.32667e-07				8	1:161123588T:C	1	161123588	ENSSSCG00000051798	MC4R
7	7:97570736A:G	97570736	G	A	0.392996	-0.981176	0.186001	1.32667e-07				9	1:161123588T:C	1	161123588	ENSSSCG00000063468
7	7:97570774C:T	97570774	T	C	0.393969	-0.984359	0.186	1.20828e-07				10	1:161123588T:C	1	161123588	ENSSSCG00000047145
7	7:97570827G:A	97570827	A	G	0.392023	-1.02161	0.186541	4.33549e-08				11	1:161123588T:C	1	161123588	ENSSSCG00000047436
7	7:97570889G:A	97570889	G	A	0.416829	-0.967612	0.185501	1.82609e-07				12	1:161123588T:C	1	161123588	ENSSSCG00000026454	PMAIP1
7	7:97571891C:T	97571891	T	C	0.394455	-1.0223	0.187489	4.96374e-08				13	1:161123588T:C	1	161123588	ENSSSCG00000056416
7	7:97577911G:T	97577911	T	G	0.402724	-0.98723	0.187747	1.45399e-07				14	1:161123588T:C	1	161123588	ENSSSCG00000004907	CCBE1
7	7:97577913C:T	97577913	T	C	0.402724	-0.98723	0.187747	1.45399e-07				15	1:161123588T:C	1	161123588	ENSSSCG00000004908	LMAN1
7	7:97578037C:A	97578037	C	A	0.402724	-0.970578	0.187447	2.24436e-07				16	1:161123588T:C	1	161123588	ENSSSCG00000004909	CPLX4
7	7:97578184C:A	97578184	C	A	0.402237	-0.965547	0.187391	2.5694e-07				17	1:161123588T:C	1	161123588	ENSSSCG00000004910	RAX
7	7:97578324G:A	97578324	A	G	0.40321	-0.964379	0.187199	2.58231e-07				18	1:161123588T:C	1	161123588	ENSSSCG00000037300	GRP
7	7:97578445C:A	97578445	A	C	0.400292	-0.974357	0.188129	2.2283e-07				19	1:161123588T:C	1	161123588	ENSSSCG00000004912	SEC11C
7	7:97578462C:T	97578462	T	C	0.401265	-0.996506	0.188473	1.24162e-07				20	1:161123588T:C	1	161123588	ENSSSCG00000004911
7	7:97578696G:A	97578696	A	G	0.402724	-0.988546	0.186795	1.20888e-07				21	1:161123588T:C	1	161123588	ENSSSCG00000034704	ZNF532
7	7:97584892T:C	97584892	T	C	0.422665	-0.945683	0.18199	2.03235e-07				22	1:161123588T:C	1	161123588	ENSSSCG00000004917	MALT1
7	7:97584924T:C	97584924	T	C	0.423152	-0.949141	0.182136	1.87667e-07				23	2:2093050A:G	2	2093050	ENSSSCG00000033809	IFITM10
7	7:97585061A:G	97585061	A	G	0.422665	-0.964077	0.183359	1.4574e-07				24	2:2093050A:G	2	2093050	ENSSSCG00000040793	CTSD
7	7:97585202A:G	97585202	G	A	0.422665	-0.964077	0.183359	1.4574e-07				25	2:2093050A:G	2	2093050	ENSSSCG00000023537	SYT8
7	7:97585521T:C	97585521	T	C	0.422179	-0.957113	0.184119	2.01074e-07				26	2:2093050A:G	2	2093050	ENSSSCG00000033260	TNNI2
7	7:97586726C:T	97586726	C	T	0.424125	-0.969466	0.18386	1.34327e-07				27	2:2093050A:G	2	2093050	ENSSSCG00000031487	LSP1
7	7:97587768C:A	97587768	C	A	0.418288	-0.984724	0.183907	8.58127e-08				28	2:2093050A:G	2	2093050	ENSSSCG00000036244	PRR33
7	7:97590580C:T	97590580	C	T	0.416342	-1.09126	0.190586	1.02926e-08				29	2:2093050A:G	2	2093050	ENSSSCG00000031903	TNNT3
7	7:97591031C:T	97591031	C	T	0.417802	-1.08579	0.190411	1.18143e-08				30	2:2093050A:G	2	2093050	ENSSSCG00000038364
7	7:97593165G:A	97593165	G	A	0.415856	-1.07391	0.189191	1.37587e-08				31	2:2093050A:G	2	2093050	ENSSSCG00000052609
7	7:97595973T:C	97595973	T	C	0.43142	-1.01176	0.184961	4.49689e-08				32	2:2093050A:G	2	2093050	ENSSSCG00000035293
7	7:97603637A:G	97603637	A	G	0.394942	-0.98826	0.18781	1.42473e-07				33	2:2093050A:G	2	2093050	ENSSSCG00000050961	ssc-mir-10383
7	7:97606621A:T	97606621	T	A	0.39251	-0.963098	0.184273	1.72765e-07				34	2:2093050A:G	2	2093050	ENSSSCG00000033740	INS
7	7:97612216T:A	97612216	A	T	0.393969	-0.950249	0.182229	1.84219e-07				35	2:2093050A:G	2	2093050	ENSSSCG00000039767	TH
7	7:97614602A:C	97614602	C	A	0.405642	-1.02088	0.183778	2.77693e-08				36	2:2093050A:G	2	2093050	ENSSSCG00000033507	ASCL2
7	7:97615989A:G	97615989	G	A	0.421206	-0.994404	0.18492	7.5533e-08				37	2:2093050A:G	2	2093050	ENSSSCG00000033880
7	7:97616794G:A	97616794	A	G	0.406615	-1.07056	0.185533	7.91661e-09				38	2:2093050A:G	2	2093050	ENSSSCG00000057653
7	7:97616879G:T	97616879	T	G	0.420233	-0.996945	0.185366	7.52075e-08				39	2:2093050A:G	2	2093050	ENSSSCG00000052617
7	7:97617098T:C	97617098	C	T	0.409047	-1.01774	0.185323	3.98066e-08				40	2:2093050A:G	2	2093050	ENSSSCG00000055012
7	7:97617184C:T	97617184	T	C	0.409047	-1.01774	0.185323	3.98066e-08				41	2:2093050A:G	2	2093050	ENSSSCG00000057305
7	7:97617540G:C	97617540	C	G	0.406615	-1.05982	0.185462	1.10036e-08				42	2:2093050A:G	2	2093050	ENSSSCG00000039243	CD81
7	7:97617648C:T	97617648	T	C	0.405642	-1.06275	0.185042	9.28508e-09				43	2:2093050A:G	2	2093050	ENSSSCG00000036015	TSSC4
7	7:97617689A:T	97617689	T	A	0.405156	-1.08146	0.184739	4.79927e-09				44	2:2093050A:G	2	2093050	ENSSSCG00000039644	TRPM5
7	7:97617907G:A	97617907	A	G	0.407101	-1.03544	0.185344	2.31623e-08				45	2:2093050A:G	2	2093050	ENSSSCG00000039556	KCNQ1
7	7:97617926T:A	97617926	A	T	0.404669	-1.0973	0.185537	3.33552e-09				46	2:2093050A:G	2	2093050	ENSSSCG00000040461	CDKN1C
7	7:97617940A:G	97617940	G	A	0.416342	-1.06004	0.186686	1.36123e-08				47	2:2093050A:G	2	2093050	ENSSSCG00000012855	SLC22A18
7	7:97617970A:G	97617970	G	A	0.404183	-1.0758	0.184361	5.36891e-09				48	2:2093050A:G	2	2093050	ENSSSCG00000021597	PHLDA2
7	7:97618073T:C	97618073	C	T	0.405156	-1.09024	0.184734	3.59816e-09				49	2:2093050A:G	2	2093050	ENSSSCG00000012856	NAP1L4
7	7:97618186C:T	97618186	T	C	0.406128	-1.10187	0.184724	2.44762e-09				50	2:2093050A:G	2	2093050	ENSSSCG00000058933
7	7:97618897G:A	97618897	A	G	0.418774	-1.05319	0.186031	1.50165e-08				51	2:2093050A:G	2	2093050	ENSSSCG00000053985
7	7:97619384C:T	97619384	T	C	0.406128	-1.09057	0.184056	3.11924e-09				52	2:2093050A:G	2	2093050	ENSSSCG00000012857	CARS1
7	7:97619505T:C	97619505	C	T	0.406128	-1.09057	0.184056	3.11924e-09				53	2:2093050A:G	2	2093050	ENSSSCG00000012862	OSBPL5
7	7:97619754G:A	97619754	A	G	0.398346	-1.1551	0.183549	3.11088e-10				54	2:2093050A:G	2	2093050	ENSSSCG00000012859	NADSYN1
7	7:97621046C:T	97621046	T	C	0.406128	-1.10781	0.183062	1.43477e-09				55	2:2093050A:G	2	2093050	ENSSSCG00000021181	DHCR7
7	7:97621056C:T	97621056	T	C	0.406128	-1.10781	0.183062	1.43477e-09				56	2:2093050A:G	2	2093050	ENSSSCG00000049374
7	7:97621066A:G	97621066	G	A	0.407101	-1.09799	0.183469	2.16911e-09				57	2:2093050A:G	2	2093050	ENSSSCG00000058263
7	7:97621142C:G	97621142	G	C	0.412451	-1.13008	0.183206	6.89942e-10				58	2:2093050A:G	2	2093050	ENSSSCG00000062960
7	7:97621714T:C	97621714	C	T	0.409047	-1.09629	0.184669	2.91158e-09				59	2:2093050A:G	2	2093050	ENSSSCG00000033043	SHANK2
7	7:97621753A:G	97621753	G	A	0.406128	-1.09038	0.184261	3.2674e-09				60	2:2093050A:G	2	2093050	ENSSSCG00000031769	CTTN
												61	2:2093050A:G	2	2093050	ENSSSCG00000037451	PPFIA1
												62	7:97319123G:A	7	97319123	ENSSSCG00000028159
												63	7:97319123G:A	7	97319123	ENSSSCG00000002337	ZFYVE1
												64	7:97319123G:A	7	97319123	ENSSSCG00000019086
												65	7:97319123G:A	7	97319123	ENSSSCG00000028663	RBM25
												66	7:97319123G:A	7	97319123	ENSSSCG00000002340	PSEN1
												67	7:97319123G:A	7	97319123	ENSSSCG00000002341	PAPLN
												68	7:97319123G:A	7	97319123	ENSSSCG00000022178	NUMB
												69	7:97319123G:A	7	97319123	ENSSSCG00000021676
												70	7:97319123G:A	7	97319123	ENSSSCG00000002344	RIOX1
												71	7:97319123G:A	7	97319123	ENSSSCG00000062678
												72	7:97319123G:A	7	97319123	ENSSSCG00000056471
												73	7:97319123G:A	7	97319123	ENSSSCG00000002349
												74	7:97319123G:A	7	97319123	ENSSSCG00000058762
												75	7:97319123G:A	7	97319123	ENSSSCG00000002348	ACOT6
												76	7:97319123G:A	7	97319123	ENSSSCG00000039469	DNAL1
												77	7:97319123G:A	7	97319123	ENSSSCG00000062320	PNMA1
												78	7:97319123G:A	7	97319123	ENSSSCG00000002350	MIDEAS
												79	7:97319123G:A	7	97319123	ENSSSCG00000002351	PTGR2
												80	7:97319123G:A	7	97319123	ENSSSCG00000002352	ZNF410
												81	7:97319123G:A	7	97319123	ENSSSCG00000002353	FAM161B
												82	7:97319123G:A	7	97319123	ENSSSCG00000002354	COQ6
												83	7:97319123G:A	7	97319123	ENSSSCG00000002355	ENTPD5
												84	7:97319123G:A	7	97319123	ENSSSCG00000002356	BBOF1
												85	7:97319123G:A	7	97319123	ENSSSCG00000002357	ALDH6A1
												86	7:97319123G:A	7	97319123	ENSSSCG00000055314	LIN52
												87	7:97319123G:A	7	97319123	ENSSSCG00000002363	VSX2
												88	7:97319123G:A	7	97319123	ENSSSCG00000038231	ABCD4
												89	7:97319123G:A	7	97319123	ENSSSCG00000002361	VRTN
												90	7:97319123G:A	7	97319123	ENSSSCG00000025000	SYNDIG1L
												91	7:97319123G:A	7	97319123	ENSSSCG00000002366	NPC2
												92	7:97319123G:A	7	97319123	ENSSSCG00000002367	ISCA2
												93	7:97319123G:A	7	97319123	ENSSSCG00000002368	LTBP2
												94	7:97319123G:A	7	97319123	ENSSSCG00000031305
												95	7:97319123G:A	7	97319123	ENSSSCG00000002370	AREL1
												96	7:97319123G:A	7	97319123	ENSSSCG00000039202	FCF1
												97	7:97319123G:A	7	97319123	ENSSSCG00000002372	YLPM1
												98	7:97319123G:A	7	97319123	ENSSSCG00000002373	PROX2
												99	7:97319123G:A	7	97319123	ENSSSCG00000002374	DLST
												100	7:97319123G:A	7	97319123	ENSSSCG00000002375	RPS6KL1
												101	7:97319123G:A	7	97319123	ENSSSCG00000050616	PGF
												102	7:97319123G:A	7	97319123	ENSSSCG00000002377	EIF2B2
												103	7:97319123G:A	7	97319123	ENSSSCG00000051291
												104	7:97319123G:A	7	97319123	ENSSSCG00000002378	MLH3
												105	7:97319123G:A	7	97319123	ENSSSCG00000002379
												106	7:97319123G:A	7	97319123	ENSSSCG00000002380	ZC2HC1C
												107	7:97319123G:A	7	97319123	ENSSSCG00000002381	NEK9
												108	7:97364568C:A	7	97364568	ENSSSCG00000002337	ZFYVE1
												109	7:97364568C:A	7	97364568	ENSSSCG00000028663	RBM25
												110	7:97364568C:A	7	97364568	ENSSSCG00000002340	PSEN1
												111	7:97364568C:A	7	97364568	ENSSSCG00000002341	PAPLN
												112	7:97364568C:A	7	97364568	ENSSSCG00000022178	NUMB
												113	7:97364568C:A	7	97364568	ENSSSCG00000021676
												114	7:97364568C:A	7	97364568	ENSSSCG00000002344	RIOX1
												115	7:97364568C:A	7	97364568	ENSSSCG00000062678
												116	7:97364568C:A	7	97364568	ENSSSCG00000056471
												117	7:97364568C:A	7	97364568	ENSSSCG00000002349
												118	7:97364568C:A	7	97364568	ENSSSCG00000058762
												119	7:97364568C:A	7	97364568	ENSSSCG00000002348	ACOT6
												120	7:97364568C:A	7	97364568	ENSSSCG00000039469	DNAL1
												121	7:97364568C:A	7	97364568	ENSSSCG00000062320	PNMA1
												122	7:97364568C:A	7	97364568	ENSSSCG00000002350	MIDEAS
												123	7:97364568C:A	7	97364568	ENSSSCG00000002351	PTGR2
												124	7:97364568C:A	7	97364568	ENSSSCG00000002352	ZNF410
												125	7:97364568C:A	7	97364568	ENSSSCG00000002353	FAM161B
												126	7:97364568C:A	7	97364568	ENSSSCG00000002354	COQ6
												127	7:97364568C:A	7	97364568	ENSSSCG00000002355	ENTPD5
												128	7:97364568C:A	7	97364568	ENSSSCG00000002356	BBOF1
												129	7:97364568C:A	7	97364568	ENSSSCG00000002357	ALDH6A1
												130	7:97364568C:A	7	97364568	ENSSSCG00000055314	LIN52
												131	7:97364568C:A	7	97364568	ENSSSCG00000002363	VSX2
												132	7:97364568C:A	7	97364568	ENSSSCG00000038231	ABCD4
												133	7:97364568C:A	7	97364568	ENSSSCG00000002361	VRTN
												134	7:97364568C:A	7	97364568	ENSSSCG00000025000	SYNDIG1L
												135	7:97364568C:A	7	97364568	ENSSSCG00000002366	NPC2
												136	7:97364568C:A	7	97364568	ENSSSCG00000002367	ISCA2
												137	7:97364568C:A	7	97364568	ENSSSCG00000002368	LTBP2
												138	7:97364568C:A	7	97364568	ENSSSCG00000031305
												139	7:97364568C:A	7	97364568	ENSSSCG00000002370	AREL1
												140	7:97364568C:A	7	97364568	ENSSSCG00000039202	FCF1
												141	7:97364568C:A	7	97364568	ENSSSCG00000002372	YLPM1
												142	7:97364568C:A	7	97364568	ENSSSCG00000002373	PROX2
												143	7:97364568C:A	7	97364568	ENSSSCG00000002374	DLST
												144	7:97364568C:A	7	97364568	ENSSSCG00000002375	RPS6KL1
												145	7:97364568C:A	7	97364568	ENSSSCG00000050616	PGF
												146	7:97364568C:A	7	97364568	ENSSSCG00000002377	EIF2B2
												147	7:97364568C:A	7	97364568	ENSSSCG00000051291
												148	7:97364568C:A	7	97364568	ENSSSCG00000002378	MLH3
												149	7:97364568C:A	7	97364568	ENSSSCG00000002379
												150	7:97364568C:A	7	97364568	ENSSSCG00000002380	ZC2HC1C
												151	7:97364568C:A	7	97364568	ENSSSCG00000002381	NEK9
												152	7:97364568C:A	7	97364568	ENSSSCG00000035684	TMED10
												153	7:97569076G:A	7	97569076	ENSSSCG00000002340	PSEN1
												154	7:97569076G:A	7	97569076	ENSSSCG00000002341	PAPLN
												155	7:97569076G:A	7	97569076	ENSSSCG00000022178	NUMB
												156	7:97569076G:A	7	97569076	ENSSSCG00000021676
												157	7:97569076G:A	7	97569076	ENSSSCG00000002344	RIOX1
												158	7:97569076G:A	7	97569076	ENSSSCG00000062678
												159	7:97569076G:A	7	97569076	ENSSSCG00000056471
												160	7:97569076G:A	7	97569076	ENSSSCG00000002349
												161	7:97569076G:A	7	97569076	ENSSSCG00000058762
												162	7:97569076G:A	7	97569076	ENSSSCG00000002348	ACOT6
												163	7:97569076G:A	7	97569076	ENSSSCG00000039469	DNAL1
												164	7:97569076G:A	7	97569076	ENSSSCG00000062320	PNMA1
												165	7:97569076G:A	7	97569076	ENSSSCG00000002350	MIDEAS
												166	7:97569076G:A	7	97569076	ENSSSCG00000002351	PTGR2
												167	7:97569076G:A	7	97569076	ENSSSCG00000002352	ZNF410
												168	7:97569076G:A	7	97569076	ENSSSCG00000002353	FAM161B
												169	7:97569076G:A	7	97569076	ENSSSCG00000002354	COQ6
												170	7:97569076G:A	7	97569076	ENSSSCG00000002355	ENTPD5
												171	7:97569076G:A	7	97569076	ENSSSCG00000002356	BBOF1
												172	7:97569076G:A	7	97569076	ENSSSCG00000002357	ALDH6A1
												173	7:97569076G:A	7	97569076	ENSSSCG00000055314	LIN52
												174	7:97569076G:A	7	97569076	ENSSSCG00000002363	VSX2
												175	7:97569076G:A	7	97569076	ENSSSCG00000038231	ABCD4
												176	7:97569076G:A	7	97569076	ENSSSCG00000002361	VRTN
												177	7:97569076G:A	7	97569076	ENSSSCG00000025000	SYNDIG1L
												178	7:97569076G:A	7	97569076	ENSSSCG00000002366	NPC2
												179	7:97569076G:A	7	97569076	ENSSSCG00000002367	ISCA2
												180	7:97569076G:A	7	97569076	ENSSSCG00000002368	LTBP2
												181	7:97569076G:A	7	97569076	ENSSSCG00000031305
												182	7:97569076G:A	7	97569076	ENSSSCG00000002370	AREL1
												183	7:97569076G:A	7	97569076	ENSSSCG00000039202	FCF1
												184	7:97569076G:A	7	97569076	ENSSSCG00000002372	YLPM1
												185	7:97569076G:A	7	97569076	ENSSSCG00000002373	PROX2
												186	7:97569076G:A	7	97569076	ENSSSCG00000002374	DLST
												187	7:97569076G:A	7	97569076	ENSSSCG00000002375	RPS6KL1
												188	7:97569076G:A	7	97569076	ENSSSCG00000050616	PGF
												189	7:97569076G:A	7	97569076	ENSSSCG00000002377	EIF2B2
												190	7:97569076G:A	7	97569076	ENSSSCG00000051291
												191	7:97569076G:A	7	97569076	ENSSSCG00000002378	MLH3
												192	7:97569076G:A	7	97569076	ENSSSCG00000002379
												193	7:97569076G:A	7	97569076	ENSSSCG00000002380	ZC2HC1C
												194	7:97569076G:A	7	97569076	ENSSSCG00000002381	NEK9
												195	7:97569076G:A	7	97569076	ENSSSCG00000035684	TMED10
												196	7:97569076G:A	7	97569076	ENSSSCG00000002383	FOS
												197	7:97569076G:A	7	97569076	ENSSSCG00000036371	U6
												198	7:97569136C:T	7	97569136	ENSSSCG00000002341	PAPLN
												199	7:97569136C:T	7	97569136	ENSSSCG00000022178	NUMB
												200	7:97569136C:T	7	97569136	ENSSSCG00000021676
												201	7:97569136C:T	7	97569136	ENSSSCG00000002344	RIOX1
												202	7:97569136C:T	7	97569136	ENSSSCG00000062678
												203	7:97569136C:T	7	97569136	ENSSSCG00000056471
												204	7:97569136C:T	7	97569136	ENSSSCG00000002349
												205	7:97569136C:T	7	97569136	ENSSSCG00000058762
												206	7:97569136C:T	7	97569136	ENSSSCG00000002348	ACOT6
												207	7:97569136C:T	7	97569136	ENSSSCG00000039469	DNAL1
												208	7:97569136C:T	7	97569136	ENSSSCG00000062320	PNMA1
												209	7:97569136C:T	7	97569136	ENSSSCG00000002350	MIDEAS
												210	7:97569136C:T	7	97569136	ENSSSCG00000002351	PTGR2
												211	7:97569136C:T	7	97569136	ENSSSCG00000002352	ZNF410
												212	7:97569136C:T	7	97569136	ENSSSCG00000002353	FAM161B
												213	7:97569136C:T	7	97569136	ENSSSCG00000002354	COQ6
												214	7:97569136C:T	7	97569136	ENSSSCG00000002355	ENTPD5
												215	7:97569136C:T	7	97569136	ENSSSCG00000002356	BBOF1
												216	7:97569136C:T	7	97569136	ENSSSCG00000002357	ALDH6A1
												217	7:97569136C:T	7	97569136	ENSSSCG00000055314	LIN52
												218	7:97569136C:T	7	97569136	ENSSSCG00000002363	VSX2
												219	7:97569136C:T	7	97569136	ENSSSCG00000038231	ABCD4
												220	7:97569136C:T	7	97569136	ENSSSCG00000002361	VRTN
												221	7:97569136C:T	7	97569136	ENSSSCG00000025000	SYNDIG1L
												222	7:97569136C:T	7	97569136	ENSSSCG00000002366	NPC2
												223	7:97569136C:T	7	97569136	ENSSSCG00000002367	ISCA2
												224	7:97569136C:T	7	97569136	ENSSSCG00000002368	LTBP2
												225	7:97569136C:T	7	97569136	ENSSSCG00000031305
												226	7:97569136C:T	7	97569136	ENSSSCG00000002370	AREL1
												227	7:97569136C:T	7	97569136	ENSSSCG00000039202	FCF1
												228	7:97569136C:T	7	97569136	ENSSSCG00000002372	YLPM1
												229	7:97569136C:T	7	97569136	ENSSSCG00000002373	PROX2
												230	7:97569136C:T	7	97569136	ENSSSCG00000002374	DLST
												231	7:97569136C:T	7	97569136	ENSSSCG00000002375	RPS6KL1
												232	7:97569136C:T	7	97569136	ENSSSCG00000050616	PGF
												233	7:97569136C:T	7	97569136	ENSSSCG00000002377	EIF2B2
												234	7:97569136C:T	7	97569136	ENSSSCG00000051291
												235	7:97569136C:T	7	97569136	ENSSSCG00000002378	MLH3
												236	7:97569136C:T	7	97569136	ENSSSCG00000002379
												237	7:97569136C:T	7	97569136	ENSSSCG00000002380	ZC2HC1C
												238	7:97569136C:T	7	97569136	ENSSSCG00000002381	NEK9
												239	7:97569136C:T	7	97569136	ENSSSCG00000035684	TMED10
												240	7:97569136C:T	7	97569136	ENSSSCG00000002383	FOS
												241	7:97569136C:T	7	97569136	ENSSSCG00000036371	U6
												242	7:97570680A:T	7	97570680	ENSSSCG00000002341	PAPLN
												243	7:97570680A:T	7	97570680	ENSSSCG00000022178	NUMB
												244	7:97570680A:T	7	97570680	ENSSSCG00000021676
												245	7:97570680A:T	7	97570680	ENSSSCG00000002344	RIOX1
												246	7:97570680A:T	7	97570680	ENSSSCG00000062678
												247	7:97570680A:T	7	97570680	ENSSSCG00000056471
												248	7:97570680A:T	7	97570680	ENSSSCG00000002349
												249	7:97570680A:T	7	97570680	ENSSSCG00000058762
												250	7:97570680A:T	7	97570680	ENSSSCG00000002348	ACOT6
												251	7:97570680A:T	7	97570680	ENSSSCG00000039469	DNAL1
												252	7:97570680A:T	7	97570680	ENSSSCG00000062320	PNMA1
												253	7:97570680A:T	7	97570680	ENSSSCG00000002350	MIDEAS
												254	7:97570680A:T	7	97570680	ENSSSCG00000002351	PTGR2
												255	7:97570680A:T	7	97570680	ENSSSCG00000002352	ZNF410
												256	7:97570680A:T	7	97570680	ENSSSCG00000002353	FAM161B
												257	7:97570680A:T	7	97570680	ENSSSCG00000002354	COQ6
												258	7:97570680A:T	7	97570680	ENSSSCG00000002355	ENTPD5
												259	7:97570680A:T	7	97570680	ENSSSCG00000002356	BBOF1
												260	7:97570680A:T	7	97570680	ENSSSCG00000002357	ALDH6A1
												261	7:97570680A:T	7	97570680	ENSSSCG00000055314	LIN52
												262	7:97570680A:T	7	97570680	ENSSSCG00000002363	VSX2
												263	7:97570680A:T	7	97570680	ENSSSCG00000038231	ABCD4
												264	7:97570680A:T	7	97570680	ENSSSCG00000002361	VRTN
												265	7:97570680A:T	7	97570680	ENSSSCG00000025000	SYNDIG1L
												266	7:97570680A:T	7	97570680	ENSSSCG00000002366	NPC2
												267	7:97570680A:T	7	97570680	ENSSSCG00000002367	ISCA2
												268	7:97570680A:T	7	97570680	ENSSSCG00000002368	LTBP2
												269	7:97570680A:T	7	97570680	ENSSSCG00000031305
												270	7:97570680A:T	7	97570680	ENSSSCG00000002370	AREL1
												271	7:97570680A:T	7	97570680	ENSSSCG00000039202	FCF1
												272	7:97570680A:T	7	97570680	ENSSSCG00000002372	YLPM1
												273	7:97570680A:T	7	97570680	ENSSSCG00000002373	PROX2
												274	7:97570680A:T	7	97570680	ENSSSCG00000002374	DLST
												275	7:97570680A:T	7	97570680	ENSSSCG00000002375	RPS6KL1
												276	7:97570680A:T	7	97570680	ENSSSCG00000050616	PGF
												277	7:97570680A:T	7	97570680	ENSSSCG00000002377	EIF2B2
												278	7:97570680A:T	7	97570680	ENSSSCG00000051291
												279	7:97570680A:T	7	97570680	ENSSSCG00000002378	MLH3
												280	7:97570680A:T	7	97570680	ENSSSCG00000002379
												281	7:97570680A:T	7	97570680	ENSSSCG00000002380	ZC2HC1C
												282	7:97570680A:T	7	97570680	ENSSSCG00000002381	NEK9
												283	7:97570680A:T	7	97570680	ENSSSCG00000035684	TMED10
												284	7:97570680A:T	7	97570680	ENSSSCG00000002383	FOS
												285	7:97570680A:T	7	97570680	ENSSSCG00000036371	U6
												286	7:97570722A:G	7	97570722	ENSSSCG00000002341	PAPLN
												287	7:97570722A:G	7	97570722	ENSSSCG00000022178	NUMB
												288	7:97570722A:G	7	97570722	ENSSSCG00000021676
												289	7:97570722A:G	7	97570722	ENSSSCG00000002344	RIOX1
												290	7:97570722A:G	7	97570722	ENSSSCG00000062678
												291	7:97570722A:G	7	97570722	ENSSSCG00000056471
												292	7:97570722A:G	7	97570722	ENSSSCG00000002349
												293	7:97570722A:G	7	97570722	ENSSSCG00000058762
												294	7:97570722A:G	7	97570722	ENSSSCG00000002348	ACOT6
												295	7:97570722A:G	7	97570722	ENSSSCG00000039469	DNAL1
												296	7:97570722A:G	7	97570722	ENSSSCG00000062320	PNMA1
												297	7:97570722A:G	7	97570722	ENSSSCG00000002350	MIDEAS
												298	7:97570722A:G	7	97570722	ENSSSCG00000002351	PTGR2
												299	7:97570722A:G	7	97570722	ENSSSCG00000002352	ZNF410
												300	7:97570722A:G	7	97570722	ENSSSCG00000002353	FAM161B
												301	7:97570722A:G	7	97570722	ENSSSCG00000002354	COQ6
												302	7:97570722A:G	7	97570722	ENSSSCG00000002355	ENTPD5
												303	7:97570722A:G	7	97570722	ENSSSCG00000002356	BBOF1
												304	7:97570722A:G	7	97570722	ENSSSCG00000002357	ALDH6A1
												305	7:97570722A:G	7	97570722	ENSSSCG00000055314	LIN52
												306	7:97570722A:G	7	97570722	ENSSSCG00000002363	VSX2
												307	7:97570722A:G	7	97570722	ENSSSCG00000038231	ABCD4
												308	7:97570722A:G	7	97570722	ENSSSCG00000002361	VRTN
												309	7:97570722A:G	7	97570722	ENSSSCG00000025000	SYNDIG1L
												310	7:97570722A:G	7	97570722	ENSSSCG00000002366	NPC2
												311	7:97570722A:G	7	97570722	ENSSSCG00000002367	ISCA2
												312	7:97570722A:G	7	97570722	ENSSSCG00000002368	LTBP2
												313	7:97570722A:G	7	97570722	ENSSSCG00000031305
												314	7:97570722A:G	7	97570722	ENSSSCG00000002370	AREL1
												315	7:97570722A:G	7	97570722	ENSSSCG00000039202	FCF1
												316	7:97570722A:G	7	97570722	ENSSSCG00000002372	YLPM1
												317	7:97570722A:G	7	97570722	ENSSSCG00000002373	PROX2
												318	7:97570722A:G	7	97570722	ENSSSCG00000002374	DLST
												319	7:97570722A:G	7	97570722	ENSSSCG00000002375	RPS6KL1
												320	7:97570722A:G	7	97570722	ENSSSCG00000050616	PGF
												321	7:97570722A:G	7	97570722	ENSSSCG00000002377	EIF2B2
												322	7:97570722A:G	7	97570722	ENSSSCG00000051291
												323	7:97570722A:G	7	97570722	ENSSSCG00000002378	MLH3
												324	7:97570722A:G	7	97570722	ENSSSCG00000002379
												325	7:97570722A:G	7	97570722	ENSSSCG00000002380	ZC2HC1C
												326	7:97570722A:G	7	97570722	ENSSSCG00000002381	NEK9
												327	7:97570722A:G	7	97570722	ENSSSCG00000035684	TMED10
												328	7:97570722A:G	7	97570722	ENSSSCG00000002383	FOS
												329	7:97570722A:G	7	97570722	ENSSSCG00000036371	U6
												330	7:97570736A:G	7	97570736	ENSSSCG00000002341	PAPLN
												331	7:97570736A:G	7	97570736	ENSSSCG00000022178	NUMB
												332	7:97570736A:G	7	97570736	ENSSSCG00000021676
												333	7:97570736A:G	7	97570736	ENSSSCG00000002344	RIOX1
												334	7:97570736A:G	7	97570736	ENSSSCG00000062678
												335	7:97570736A:G	7	97570736	ENSSSCG00000056471
												336	7:97570736A:G	7	97570736	ENSSSCG00000002349
												337	7:97570736A:G	7	97570736	ENSSSCG00000058762
												338	7:97570736A:G	7	97570736	ENSSSCG00000002348	ACOT6
												339	7:97570736A:G	7	97570736	ENSSSCG00000039469	DNAL1
												340	7:97570736A:G	7	97570736	ENSSSCG00000062320	PNMA1
												341	7:97570736A:G	7	97570736	ENSSSCG00000002350	MIDEAS
												342	7:97570736A:G	7	97570736	ENSSSCG00000002351	PTGR2
												343	7:97570736A:G	7	97570736	ENSSSCG00000002352	ZNF410
												344	7:97570736A:G	7	97570736	ENSSSCG00000002353	FAM161B
												345	7:97570736A:G	7	97570736	ENSSSCG00000002354	COQ6
												346	7:97570736A:G	7	97570736	ENSSSCG00000002355	ENTPD5
												347	7:97570736A:G	7	97570736	ENSSSCG00000002356	BBOF1
												348	7:97570736A:G	7	97570736	ENSSSCG00000002357	ALDH6A1
												349	7:97570736A:G	7	97570736	ENSSSCG00000055314	LIN52
												350	7:97570736A:G	7	97570736	ENSSSCG00000002363	VSX2
												351	7:97570736A:G	7	97570736	ENSSSCG00000038231	ABCD4
												352	7:97570736A:G	7	97570736	ENSSSCG00000002361	VRTN
												353	7:97570736A:G	7	97570736	ENSSSCG00000025000	SYNDIG1L
												354	7:97570736A:G	7	97570736	ENSSSCG00000002366	NPC2
												355	7:97570736A:G	7	97570736	ENSSSCG00000002367	ISCA2
												356	7:97570736A:G	7	97570736	ENSSSCG00000002368	LTBP2
												357	7:97570736A:G	7	97570736	ENSSSCG00000031305
												358	7:97570736A:G	7	97570736	ENSSSCG00000002370	AREL1
												359	7:97570736A:G	7	97570736	ENSSSCG00000039202	FCF1
												360	7:97570736A:G	7	97570736	ENSSSCG00000002372	YLPM1
												361	7:97570736A:G	7	97570736	ENSSSCG00000002373	PROX2
												362	7:97570736A:G	7	97570736	ENSSSCG00000002374	DLST
												363	7:97570736A:G	7	97570736	ENSSSCG00000002375	RPS6KL1
												364	7:97570736A:G	7	97570736	ENSSSCG00000050616	PGF
												365	7:97570736A:G	7	97570736	ENSSSCG00000002377	EIF2B2
												366	7:97570736A:G	7	97570736	ENSSSCG00000051291
												367	7:97570736A:G	7	97570736	ENSSSCG00000002378	MLH3
												368	7:97570736A:G	7	97570736	ENSSSCG00000002379
												369	7:97570736A:G	7	97570736	ENSSSCG00000002380	ZC2HC1C
												370	7:97570736A:G	7	97570736	ENSSSCG00000002381	NEK9
												371	7:97570736A:G	7	97570736	ENSSSCG00000035684	TMED10
												372	7:97570736A:G	7	97570736	ENSSSCG00000002383	FOS
												373	7:97570736A:G	7	97570736	ENSSSCG00000036371	U6
												374	7:97570774C:T	7	97570774	ENSSSCG00000002341	PAPLN
												375	7:97570774C:T	7	97570774	ENSSSCG00000022178	NUMB
												376	7:97570774C:T	7	97570774	ENSSSCG00000021676
												377	7:97570774C:T	7	97570774	ENSSSCG00000002344	RIOX1
												378	7:97570774C:T	7	97570774	ENSSSCG00000062678
												379	7:97570774C:T	7	97570774	ENSSSCG00000056471
												380	7:97570774C:T	7	97570774	ENSSSCG00000002349
												381	7:97570774C:T	7	97570774	ENSSSCG00000058762
												382	7:97570774C:T	7	97570774	ENSSSCG00000002348	ACOT6
												383	7:97570774C:T	7	97570774	ENSSSCG00000039469	DNAL1
												384	7:97570774C:T	7	97570774	ENSSSCG00000062320	PNMA1
												385	7:97570774C:T	7	97570774	ENSSSCG00000002350	MIDEAS
												386	7:97570774C:T	7	97570774	ENSSSCG00000002351	PTGR2
												387	7:97570774C:T	7	97570774	ENSSSCG00000002352	ZNF410
												388	7:97570774C:T	7	97570774	ENSSSCG00000002353	FAM161B
												389	7:97570774C:T	7	97570774	ENSSSCG00000002354	COQ6
												390	7:97570774C:T	7	97570774	ENSSSCG00000002355	ENTPD5
												391	7:97570774C:T	7	97570774	ENSSSCG00000002356	BBOF1
												392	7:97570774C:T	7	97570774	ENSSSCG00000002357	ALDH6A1
												393	7:97570774C:T	7	97570774	ENSSSCG00000055314	LIN52
												394	7:97570774C:T	7	97570774	ENSSSCG00000002363	VSX2
												395	7:97570774C:T	7	97570774	ENSSSCG00000038231	ABCD4
												396	7:97570774C:T	7	97570774	ENSSSCG00000002361	VRTN
												397	7:97570774C:T	7	97570774	ENSSSCG00000025000	SYNDIG1L
												398	7:97570774C:T	7	97570774	ENSSSCG00000002366	NPC2
												399	7:97570774C:T	7	97570774	ENSSSCG00000002367	ISCA2
												400	7:97570774C:T	7	97570774	ENSSSCG00000002368	LTBP2
												401	7:97570774C:T	7	97570774	ENSSSCG00000031305
												402	7:97570774C:T	7	97570774	ENSSSCG00000002370	AREL1
												403	7:97570774C:T	7	97570774	ENSSSCG00000039202	FCF1
												404	7:97570774C:T	7	97570774	ENSSSCG00000002372	YLPM1
												405	7:97570774C:T	7	97570774	ENSSSCG00000002373	PROX2
												406	7:97570774C:T	7	97570774	ENSSSCG00000002374	DLST
												407	7:97570774C:T	7	97570774	ENSSSCG00000002375	RPS6KL1
												408	7:97570774C:T	7	97570774	ENSSSCG00000050616	PGF
												409	7:97570774C:T	7	97570774	ENSSSCG00000002377	EIF2B2
												410	7:97570774C:T	7	97570774	ENSSSCG00000051291
												411	7:97570774C:T	7	97570774	ENSSSCG00000002378	MLH3
												412	7:97570774C:T	7	97570774	ENSSSCG00000002379
												413	7:97570774C:T	7	97570774	ENSSSCG00000002380	ZC2HC1C
												414	7:97570774C:T	7	97570774	ENSSSCG00000002381	NEK9
												415	7:97570774C:T	7	97570774	ENSSSCG00000035684	TMED10
												416	7:97570774C:T	7	97570774	ENSSSCG00000002383	FOS
												417	7:97570774C:T	7	97570774	ENSSSCG00000036371	U6
												418	7:97570827G:A	7	97570827	ENSSSCG00000002341	PAPLN
												419	7:97570827G:A	7	97570827	ENSSSCG00000022178	NUMB
												420	7:97570827G:A	7	97570827	ENSSSCG00000021676
												421	7:97570827G:A	7	97570827	ENSSSCG00000002344	RIOX1
												422	7:97570827G:A	7	97570827	ENSSSCG00000062678
												423	7:97570827G:A	7	97570827	ENSSSCG00000056471
												424	7:97570827G:A	7	97570827	ENSSSCG00000002349
												425	7:97570827G:A	7	97570827	ENSSSCG00000058762
												426	7:97570827G:A	7	97570827	ENSSSCG00000002348	ACOT6
												427	7:97570827G:A	7	97570827	ENSSSCG00000039469	DNAL1
												428	7:97570827G:A	7	97570827	ENSSSCG00000062320	PNMA1
												429	7:97570827G:A	7	97570827	ENSSSCG00000002350	MIDEAS
												430	7:97570827G:A	7	97570827	ENSSSCG00000002351	PTGR2
												431	7:97570827G:A	7	97570827	ENSSSCG00000002352	ZNF410
												432	7:97570827G:A	7	97570827	ENSSSCG00000002353	FAM161B
												433	7:97570827G:A	7	97570827	ENSSSCG00000002354	COQ6
												434	7:97570827G:A	7	97570827	ENSSSCG00000002355	ENTPD5
												435	7:97570827G:A	7	97570827	ENSSSCG00000002356	BBOF1
												436	7:97570827G:A	7	97570827	ENSSSCG00000002357	ALDH6A1
												437	7:97570827G:A	7	97570827	ENSSSCG00000055314	LIN52
												438	7:97570827G:A	7	97570827	ENSSSCG00000002363	VSX2
												439	7:97570827G:A	7	97570827	ENSSSCG00000038231	ABCD4
												440	7:97570827G:A	7	97570827	ENSSSCG00000002361	VRTN
												441	7:97570827G:A	7	97570827	ENSSSCG00000025000	SYNDIG1L
												442	7:97570827G:A	7	97570827	ENSSSCG00000002366	NPC2
												443	7:97570827G:A	7	97570827	ENSSSCG00000002367	ISCA2
												444	7:97570827G:A	7	97570827	ENSSSCG00000002368	LTBP2
												445	7:97570827G:A	7	97570827	ENSSSCG00000031305
												446	7:97570827G:A	7	97570827	ENSSSCG00000002370	AREL1
												447	7:97570827G:A	7	97570827	ENSSSCG00000039202	FCF1
												448	7:97570827G:A	7	97570827	ENSSSCG00000002372	YLPM1
												449	7:97570827G:A	7	97570827	ENSSSCG00000002373	PROX2
												450	7:97570827G:A	7	97570827	ENSSSCG00000002374	DLST
												451	7:97570827G:A	7	97570827	ENSSSCG00000002375	RPS6KL1
												452	7:97570827G:A	7	97570827	ENSSSCG00000050616	PGF
												453	7:97570827G:A	7	97570827	ENSSSCG00000002377	EIF2B2
												454	7:97570827G:A	7	97570827	ENSSSCG00000051291
												455	7:97570827G:A	7	97570827	ENSSSCG00000002378	MLH3
												456	7:97570827G:A	7	97570827	ENSSSCG00000002379
												457	7:97570827G:A	7	97570827	ENSSSCG00000002380	ZC2HC1C
												458	7:97570827G:A	7	97570827	ENSSSCG00000002381	NEK9
												459	7:97570827G:A	7	97570827	ENSSSCG00000035684	TMED10
												460	7:97570827G:A	7	97570827	ENSSSCG00000002383	FOS
												461	7:97570827G:A	7	97570827	ENSSSCG00000036371	U6
												462	7:97570889G:A	7	97570889	ENSSSCG00000002341	PAPLN
												463	7:97570889G:A	7	97570889	ENSSSCG00000022178	NUMB
												464	7:97570889G:A	7	97570889	ENSSSCG00000021676
												465	7:97570889G:A	7	97570889	ENSSSCG00000002344	RIOX1
												466	7:97570889G:A	7	97570889	ENSSSCG00000062678
												467	7:97570889G:A	7	97570889	ENSSSCG00000056471
												468	7:97570889G:A	7	97570889	ENSSSCG00000002349
												469	7:97570889G:A	7	97570889	ENSSSCG00000058762
												470	7:97570889G:A	7	97570889	ENSSSCG00000002348	ACOT6
												471	7:97570889G:A	7	97570889	ENSSSCG00000039469	DNAL1
												472	7:97570889G:A	7	97570889	ENSSSCG00000062320	PNMA1
												473	7:97570889G:A	7	97570889	ENSSSCG00000002350	MIDEAS
												474	7:97570889G:A	7	97570889	ENSSSCG00000002351	PTGR2
												475	7:97570889G:A	7	97570889	ENSSSCG00000002352	ZNF410
												476	7:97570889G:A	7	97570889	ENSSSCG00000002353	FAM161B
												477	7:97570889G:A	7	97570889	ENSSSCG00000002354	COQ6
												478	7:97570889G:A	7	97570889	ENSSSCG00000002355	ENTPD5
												479	7:97570889G:A	7	97570889	ENSSSCG00000002356	BBOF1
												480	7:97570889G:A	7	97570889	ENSSSCG00000002357	ALDH6A1
												481	7:97570889G:A	7	97570889	ENSSSCG00000055314	LIN52
												482	7:97570889G:A	7	97570889	ENSSSCG00000002363	VSX2
												483	7:97570889G:A	7	97570889	ENSSSCG00000038231	ABCD4
												484	7:97570889G:A	7	97570889	ENSSSCG00000002361	VRTN
												485	7:97570889G:A	7	97570889	ENSSSCG00000025000	SYNDIG1L
												486	7:97570889G:A	7	97570889	ENSSSCG00000002366	NPC2
												487	7:97570889G:A	7	97570889	ENSSSCG00000002367	ISCA2
												488	7:97570889G:A	7	97570889	ENSSSCG00000002368	LTBP2
												489	7:97570889G:A	7	97570889	ENSSSCG00000031305
												490	7:97570889G:A	7	97570889	ENSSSCG00000002370	AREL1
												491	7:97570889G:A	7	97570889	ENSSSCG00000039202	FCF1
												492	7:97570889G:A	7	97570889	ENSSSCG00000002372	YLPM1
												493	7:97570889G:A	7	97570889	ENSSSCG00000002373	PROX2
												494	7:97570889G:A	7	97570889	ENSSSCG00000002374	DLST
												495	7:97570889G:A	7	97570889	ENSSSCG00000002375	RPS6KL1
												496	7:97570889G:A	7	97570889	ENSSSCG00000050616	PGF
												497	7:97570889G:A	7	97570889	ENSSSCG00000002377	EIF2B2
												498	7:97570889G:A	7	97570889	ENSSSCG00000051291
												499	7:97570889G:A	7	97570889	ENSSSCG00000002378	MLH3
												500	7:97570889G:A	7	97570889	ENSSSCG00000002379
												501	7:97570889G:A	7	97570889	ENSSSCG00000002380	ZC2HC1C
												502	7:97570889G:A	7	97570889	ENSSSCG00000002381	NEK9
												503	7:97570889G:A	7	97570889	ENSSSCG00000035684	TMED10
												504	7:97570889G:A	7	97570889	ENSSSCG00000002383	FOS
												505	7:97570889G:A	7	97570889	ENSSSCG00000036371	U6
												506	7:97571891C:T	7	97571891	ENSSSCG00000002341	PAPLN
												507	7:97571891C:T	7	97571891	ENSSSCG00000022178	NUMB
												508	7:97571891C:T	7	97571891	ENSSSCG00000021676
												509	7:97571891C:T	7	97571891	ENSSSCG00000002344	RIOX1
												510	7:97571891C:T	7	97571891	ENSSSCG00000062678
												511	7:97571891C:T	7	97571891	ENSSSCG00000056471
												512	7:97571891C:T	7	97571891	ENSSSCG00000002349
												513	7:97571891C:T	7	97571891	ENSSSCG00000058762
												514	7:97571891C:T	7	97571891	ENSSSCG00000002348	ACOT6
												515	7:97571891C:T	7	97571891	ENSSSCG00000039469	DNAL1
												516	7:97571891C:T	7	97571891	ENSSSCG00000062320	PNMA1
												517	7:97571891C:T	7	97571891	ENSSSCG00000002350	MIDEAS
												518	7:97571891C:T	7	97571891	ENSSSCG00000002351	PTGR2
												519	7:97571891C:T	7	97571891	ENSSSCG00000002352	ZNF410
												520	7:97571891C:T	7	97571891	ENSSSCG00000002353	FAM161B
												521	7:97571891C:T	7	97571891	ENSSSCG00000002354	COQ6
												522	7:97571891C:T	7	97571891	ENSSSCG00000002355	ENTPD5
												523	7:97571891C:T	7	97571891	ENSSSCG00000002356	BBOF1
												524	7:97571891C:T	7	97571891	ENSSSCG00000002357	ALDH6A1
												525	7:97571891C:T	7	97571891	ENSSSCG00000055314	LIN52
												526	7:97571891C:T	7	97571891	ENSSSCG00000002363	VSX2
												527	7:97571891C:T	7	97571891	ENSSSCG00000038231	ABCD4
												528	7:97571891C:T	7	97571891	ENSSSCG00000002361	VRTN
												529	7:97571891C:T	7	97571891	ENSSSCG00000025000	SYNDIG1L
												530	7:97571891C:T	7	97571891	ENSSSCG00000002366	NPC2
												531	7:97571891C:T	7	97571891	ENSSSCG00000002367	ISCA2
												532	7:97571891C:T	7	97571891	ENSSSCG00000002368	LTBP2
												533	7:97571891C:T	7	97571891	ENSSSCG00000031305
												534	7:97571891C:T	7	97571891	ENSSSCG00000002370	AREL1
												535	7:97571891C:T	7	97571891	ENSSSCG00000039202	FCF1
												536	7:97571891C:T	7	97571891	ENSSSCG00000002372	YLPM1
												537	7:97571891C:T	7	97571891	ENSSSCG00000002373	PROX2
												538	7:97571891C:T	7	97571891	ENSSSCG00000002374	DLST
												539	7:97571891C:T	7	97571891	ENSSSCG00000002375	RPS6KL1
												540	7:97571891C:T	7	97571891	ENSSSCG00000050616	PGF
												541	7:97571891C:T	7	97571891	ENSSSCG00000002377	EIF2B2
												542	7:97571891C:T	7	97571891	ENSSSCG00000051291
												543	7:97571891C:T	7	97571891	ENSSSCG00000002378	MLH3
												544	7:97571891C:T	7	97571891	ENSSSCG00000002379
												545	7:97571891C:T	7	97571891	ENSSSCG00000002380	ZC2HC1C
												546	7:97571891C:T	7	97571891	ENSSSCG00000002381	NEK9
												547	7:97571891C:T	7	97571891	ENSSSCG00000035684	TMED10
												548	7:97571891C:T	7	97571891	ENSSSCG00000002383	FOS
												549	7:97571891C:T	7	97571891	ENSSSCG00000036371	U6
												550	7:97577911G:T	7	97577911	ENSSSCG00000002341	PAPLN
												551	7:97577911G:T	7	97577911	ENSSSCG00000022178	NUMB
												552	7:97577911G:T	7	97577911	ENSSSCG00000021676
												553	7:97577911G:T	7	97577911	ENSSSCG00000002344	RIOX1
												554	7:97577911G:T	7	97577911	ENSSSCG00000062678
												555	7:97577911G:T	7	97577911	ENSSSCG00000056471
												556	7:97577911G:T	7	97577911	ENSSSCG00000002349
												557	7:97577911G:T	7	97577911	ENSSSCG00000058762
												558	7:97577911G:T	7	97577911	ENSSSCG00000002348	ACOT6
												559	7:97577911G:T	7	97577911	ENSSSCG00000039469	DNAL1
												560	7:97577911G:T	7	97577911	ENSSSCG00000062320	PNMA1
												561	7:97577911G:T	7	97577911	ENSSSCG00000002350	MIDEAS
												562	7:97577911G:T	7	97577911	ENSSSCG00000002351	PTGR2
												563	7:97577911G:T	7	97577911	ENSSSCG00000002352	ZNF410
												564	7:97577911G:T	7	97577911	ENSSSCG00000002353	FAM161B
												565	7:97577911G:T	7	97577911	ENSSSCG00000002354	COQ6
												566	7:97577911G:T	7	97577911	ENSSSCG00000002355	ENTPD5
												567	7:97577911G:T	7	97577911	ENSSSCG00000002356	BBOF1
												568	7:97577911G:T	7	97577911	ENSSSCG00000002357	ALDH6A1
												569	7:97577911G:T	7	97577911	ENSSSCG00000055314	LIN52
												570	7:97577911G:T	7	97577911	ENSSSCG00000002363	VSX2
												571	7:97577911G:T	7	97577911	ENSSSCG00000038231	ABCD4
												572	7:97577911G:T	7	97577911	ENSSSCG00000002361	VRTN
												573	7:97577911G:T	7	97577911	ENSSSCG00000025000	SYNDIG1L
												574	7:97577911G:T	7	97577911	ENSSSCG00000002366	NPC2
												575	7:97577911G:T	7	97577911	ENSSSCG00000002367	ISCA2
												576	7:97577911G:T	7	97577911	ENSSSCG00000002368	LTBP2
												577	7:97577911G:T	7	97577911	ENSSSCG00000031305
												578	7:97577911G:T	7	97577911	ENSSSCG00000002370	AREL1
												579	7:97577911G:T	7	97577911	ENSSSCG00000039202	FCF1
												580	7:97577911G:T	7	97577911	ENSSSCG00000002372	YLPM1
												581	7:97577911G:T	7	97577911	ENSSSCG00000002373	PROX2
												582	7:97577911G:T	7	97577911	ENSSSCG00000002374	DLST
												583	7:97577911G:T	7	97577911	ENSSSCG00000002375	RPS6KL1
												584	7:97577911G:T	7	97577911	ENSSSCG00000050616	PGF
												585	7:97577911G:T	7	97577911	ENSSSCG00000002377	EIF2B2
												586	7:97577911G:T	7	97577911	ENSSSCG00000051291
												587	7:97577911G:T	7	97577911	ENSSSCG00000002378	MLH3
												588	7:97577911G:T	7	97577911	ENSSSCG00000002379
												589	7:97577911G:T	7	97577911	ENSSSCG00000002380	ZC2HC1C
												590	7:97577911G:T	7	97577911	ENSSSCG00000002381	NEK9
												591	7:97577911G:T	7	97577911	ENSSSCG00000035684	TMED10
												592	7:97577911G:T	7	97577911	ENSSSCG00000002383	FOS
												593	7:97577911G:T	7	97577911	ENSSSCG00000036371	U6
												594	7:97577911G:T	7	97577911	ENSSSCG00000035895	JDP2
												595	7:97577913C:T	7	97577913	ENSSSCG00000002341	PAPLN
												596	7:97577913C:T	7	97577913	ENSSSCG00000022178	NUMB
												597	7:97577913C:T	7	97577913	ENSSSCG00000021676
												598	7:97577913C:T	7	97577913	ENSSSCG00000002344	RIOX1
												599	7:97577913C:T	7	97577913	ENSSSCG00000062678
												600	7:97577913C:T	7	97577913	ENSSSCG00000056471
												601	7:97577913C:T	7	97577913	ENSSSCG00000002349
												602	7:97577913C:T	7	97577913	ENSSSCG00000058762
												603	7:97577913C:T	7	97577913	ENSSSCG00000002348	ACOT6
												604	7:97577913C:T	7	97577913	ENSSSCG00000039469	DNAL1
												605	7:97577913C:T	7	97577913	ENSSSCG00000062320	PNMA1
												606	7:97577913C:T	7	97577913	ENSSSCG00000002350	MIDEAS
												607	7:97577913C:T	7	97577913	ENSSSCG00000002351	PTGR2
												608	7:97577913C:T	7	97577913	ENSSSCG00000002352	ZNF410
												609	7:97577913C:T	7	97577913	ENSSSCG00000002353	FAM161B
												610	7:97577913C:T	7	97577913	ENSSSCG00000002354	COQ6
												611	7:97577913C:T	7	97577913	ENSSSCG00000002355	ENTPD5
												612	7:97577913C:T	7	97577913	ENSSSCG00000002356	BBOF1
												613	7:97577913C:T	7	97577913	ENSSSCG00000002357	ALDH6A1
												614	7:97577913C:T	7	97577913	ENSSSCG00000055314	LIN52
												615	7:97577913C:T	7	97577913	ENSSSCG00000002363	VSX2
												616	7:97577913C:T	7	97577913	ENSSSCG00000038231	ABCD4
												617	7:97577913C:T	7	97577913	ENSSSCG00000002361	VRTN
												618	7:97577913C:T	7	97577913	ENSSSCG00000025000	SYNDIG1L
												619	7:97577913C:T	7	97577913	ENSSSCG00000002366	NPC2
												620	7:97577913C:T	7	97577913	ENSSSCG00000002367	ISCA2
												621	7:97577913C:T	7	97577913	ENSSSCG00000002368	LTBP2
												622	7:97577913C:T	7	97577913	ENSSSCG00000031305
												623	7:97577913C:T	7	97577913	ENSSSCG00000002370	AREL1
												624	7:97577913C:T	7	97577913	ENSSSCG00000039202	FCF1
												625	7:97577913C:T	7	97577913	ENSSSCG00000002372	YLPM1
												626	7:97577913C:T	7	97577913	ENSSSCG00000002373	PROX2
												627	7:97577913C:T	7	97577913	ENSSSCG00000002374	DLST
												628	7:97577913C:T	7	97577913	ENSSSCG00000002375	RPS6KL1
												629	7:97577913C:T	7	97577913	ENSSSCG00000050616	PGF
												630	7:97577913C:T	7	97577913	ENSSSCG00000002377	EIF2B2
												631	7:97577913C:T	7	97577913	ENSSSCG00000051291
												632	7:97577913C:T	7	97577913	ENSSSCG00000002378	MLH3
												633	7:97577913C:T	7	97577913	ENSSSCG00000002379
												634	7:97577913C:T	7	97577913	ENSSSCG00000002380	ZC2HC1C
												635	7:97577913C:T	7	97577913	ENSSSCG00000002381	NEK9
												636	7:97577913C:T	7	97577913	ENSSSCG00000035684	TMED10
												637	7:97577913C:T	7	97577913	ENSSSCG00000002383	FOS
												638	7:97577913C:T	7	97577913	ENSSSCG00000036371	U6
												639	7:97577913C:T	7	97577913	ENSSSCG00000035895	JDP2
												640	7:97578037C:A	7	97578037	ENSSSCG00000002341	PAPLN
												641	7:97578037C:A	7	97578037	ENSSSCG00000022178	NUMB
												642	7:97578037C:A	7	97578037	ENSSSCG00000021676
												643	7:97578037C:A	7	97578037	ENSSSCG00000002344	RIOX1
												644	7:97578037C:A	7	97578037	ENSSSCG00000062678
												645	7:97578037C:A	7	97578037	ENSSSCG00000056471
												646	7:97578037C:A	7	97578037	ENSSSCG00000002349
												647	7:97578037C:A	7	97578037	ENSSSCG00000058762
												648	7:97578037C:A	7	97578037	ENSSSCG00000002348	ACOT6
												649	7:97578037C:A	7	97578037	ENSSSCG00000039469	DNAL1
												650	7:97578037C:A	7	97578037	ENSSSCG00000062320	PNMA1
												651	7:97578037C:A	7	97578037	ENSSSCG00000002350	MIDEAS
												652	7:97578037C:A	7	97578037	ENSSSCG00000002351	PTGR2
												653	7:97578037C:A	7	97578037	ENSSSCG00000002352	ZNF410
												654	7:97578037C:A	7	97578037	ENSSSCG00000002353	FAM161B
												655	7:97578037C:A	7	97578037	ENSSSCG00000002354	COQ6
												656	7:97578037C:A	7	97578037	ENSSSCG00000002355	ENTPD5
												657	7:97578037C:A	7	97578037	ENSSSCG00000002356	BBOF1
												658	7:97578037C:A	7	97578037	ENSSSCG00000002357	ALDH6A1
												659	7:97578037C:A	7	97578037	ENSSSCG00000055314	LIN52
												660	7:97578037C:A	7	97578037	ENSSSCG00000002363	VSX2
												661	7:97578037C:A	7	97578037	ENSSSCG00000038231	ABCD4
												662	7:97578037C:A	7	97578037	ENSSSCG00000002361	VRTN
												663	7:97578037C:A	7	97578037	ENSSSCG00000025000	SYNDIG1L
												664	7:97578037C:A	7	97578037	ENSSSCG00000002366	NPC2
												665	7:97578037C:A	7	97578037	ENSSSCG00000002367	ISCA2
												666	7:97578037C:A	7	97578037	ENSSSCG00000002368	LTBP2
												667	7:97578037C:A	7	97578037	ENSSSCG00000031305
												668	7:97578037C:A	7	97578037	ENSSSCG00000002370	AREL1
												669	7:97578037C:A	7	97578037	ENSSSCG00000039202	FCF1
												670	7:97578037C:A	7	97578037	ENSSSCG00000002372	YLPM1
												671	7:97578037C:A	7	97578037	ENSSSCG00000002373	PROX2
												672	7:97578037C:A	7	97578037	ENSSSCG00000002374	DLST
												673	7:97578037C:A	7	97578037	ENSSSCG00000002375	RPS6KL1
												674	7:97578037C:A	7	97578037	ENSSSCG00000050616	PGF
												675	7:97578037C:A	7	97578037	ENSSSCG00000002377	EIF2B2
												676	7:97578037C:A	7	97578037	ENSSSCG00000051291
												677	7:97578037C:A	7	97578037	ENSSSCG00000002378	MLH3
												678	7:97578037C:A	7	97578037	ENSSSCG00000002379
												679	7:97578037C:A	7	97578037	ENSSSCG00000002380	ZC2HC1C
												680	7:97578037C:A	7	97578037	ENSSSCG00000002381	NEK9
												681	7:97578037C:A	7	97578037	ENSSSCG00000035684	TMED10
												682	7:97578037C:A	7	97578037	ENSSSCG00000002383	FOS
												683	7:97578037C:A	7	97578037	ENSSSCG00000036371	U6
												684	7:97578037C:A	7	97578037	ENSSSCG00000035895	JDP2
												685	7:97578184C:A	7	97578184	ENSSSCG00000002341	PAPLN
												686	7:97578184C:A	7	97578184	ENSSSCG00000022178	NUMB
												687	7:97578184C:A	7	97578184	ENSSSCG00000021676
												688	7:97578184C:A	7	97578184	ENSSSCG00000002344	RIOX1
												689	7:97578184C:A	7	97578184	ENSSSCG00000062678
												690	7:97578184C:A	7	97578184	ENSSSCG00000056471
												691	7:97578184C:A	7	97578184	ENSSSCG00000002349
												692	7:97578184C:A	7	97578184	ENSSSCG00000058762
												693	7:97578184C:A	7	97578184	ENSSSCG00000002348	ACOT6
												694	7:97578184C:A	7	97578184	ENSSSCG00000039469	DNAL1
												695	7:97578184C:A	7	97578184	ENSSSCG00000062320	PNMA1
												696	7:97578184C:A	7	97578184	ENSSSCG00000002350	MIDEAS
												697	7:97578184C:A	7	97578184	ENSSSCG00000002351	PTGR2
												698	7:97578184C:A	7	97578184	ENSSSCG00000002352	ZNF410
												699	7:97578184C:A	7	97578184	ENSSSCG00000002353	FAM161B
												700	7:97578184C:A	7	97578184	ENSSSCG00000002354	COQ6
												701	7:97578184C:A	7	97578184	ENSSSCG00000002355	ENTPD5
												702	7:97578184C:A	7	97578184	ENSSSCG00000002356	BBOF1
												703	7:97578184C:A	7	97578184	ENSSSCG00000002357	ALDH6A1
												704	7:97578184C:A	7	97578184	ENSSSCG00000055314	LIN52
												705	7:97578184C:A	7	97578184	ENSSSCG00000002363	VSX2
												706	7:97578184C:A	7	97578184	ENSSSCG00000038231	ABCD4
												707	7:97578184C:A	7	97578184	ENSSSCG00000002361	VRTN
												708	7:97578184C:A	7	97578184	ENSSSCG00000025000	SYNDIG1L
												709	7:97578184C:A	7	97578184	ENSSSCG00000002366	NPC2
												710	7:97578184C:A	7	97578184	ENSSSCG00000002367	ISCA2
												711	7:97578184C:A	7	97578184	ENSSSCG00000002368	LTBP2
												712	7:97578184C:A	7	97578184	ENSSSCG00000031305
												713	7:97578184C:A	7	97578184	ENSSSCG00000002370	AREL1
												714	7:97578184C:A	7	97578184	ENSSSCG00000039202	FCF1
												715	7:97578184C:A	7	97578184	ENSSSCG00000002372	YLPM1
												716	7:97578184C:A	7	97578184	ENSSSCG00000002373	PROX2
												717	7:97578184C:A	7	97578184	ENSSSCG00000002374	DLST
												718	7:97578184C:A	7	97578184	ENSSSCG00000002375	RPS6KL1
												719	7:97578184C:A	7	97578184	ENSSSCG00000050616	PGF
												720	7:97578184C:A	7	97578184	ENSSSCG00000002377	EIF2B2
												721	7:97578184C:A	7	97578184	ENSSSCG00000051291
												722	7:97578184C:A	7	97578184	ENSSSCG00000002378	MLH3
												723	7:97578184C:A	7	97578184	ENSSSCG00000002379
												724	7:97578184C:A	7	97578184	ENSSSCG00000002380	ZC2HC1C
												725	7:97578184C:A	7	97578184	ENSSSCG00000002381	NEK9
												726	7:97578184C:A	7	97578184	ENSSSCG00000035684	TMED10
												727	7:97578184C:A	7	97578184	ENSSSCG00000002383	FOS
												728	7:97578184C:A	7	97578184	ENSSSCG00000036371	U6
												729	7:97578184C:A	7	97578184	ENSSSCG00000035895	JDP2
												730	7:97578324G:A	7	97578324	ENSSSCG00000002341	PAPLN
												731	7:97578324G:A	7	97578324	ENSSSCG00000022178	NUMB
												732	7:97578324G:A	7	97578324	ENSSSCG00000021676
												733	7:97578324G:A	7	97578324	ENSSSCG00000002344	RIOX1
												734	7:97578324G:A	7	97578324	ENSSSCG00000062678
												735	7:97578324G:A	7	97578324	ENSSSCG00000056471
												736	7:97578324G:A	7	97578324	ENSSSCG00000002349
												737	7:97578324G:A	7	97578324	ENSSSCG00000058762
												738	7:97578324G:A	7	97578324	ENSSSCG00000002348	ACOT6
												739	7:97578324G:A	7	97578324	ENSSSCG00000039469	DNAL1
												740	7:97578324G:A	7	97578324	ENSSSCG00000062320	PNMA1
												741	7:97578324G:A	7	97578324	ENSSSCG00000002350	MIDEAS
												742	7:97578324G:A	7	97578324	ENSSSCG00000002351	PTGR2
												743	7:97578324G:A	7	97578324	ENSSSCG00000002352	ZNF410
												744	7:97578324G:A	7	97578324	ENSSSCG00000002353	FAM161B
												745	7:97578324G:A	7	97578324	ENSSSCG00000002354	COQ6
												746	7:97578324G:A	7	97578324	ENSSSCG00000002355	ENTPD5
												747	7:97578324G:A	7	97578324	ENSSSCG00000002356	BBOF1
												748	7:97578324G:A	7	97578324	ENSSSCG00000002357	ALDH6A1
												749	7:97578324G:A	7	97578324	ENSSSCG00000055314	LIN52
												750	7:97578324G:A	7	97578324	ENSSSCG00000002363	VSX2
												751	7:97578324G:A	7	97578324	ENSSSCG00000038231	ABCD4
												752	7:97578324G:A	7	97578324	ENSSSCG00000002361	VRTN
												753	7:97578324G:A	7	97578324	ENSSSCG00000025000	SYNDIG1L
												754	7:97578324G:A	7	97578324	ENSSSCG00000002366	NPC2
												755	7:97578324G:A	7	97578324	ENSSSCG00000002367	ISCA2
												756	7:97578324G:A	7	97578324	ENSSSCG00000002368	LTBP2
												757	7:97578324G:A	7	97578324	ENSSSCG00000031305
												758	7:97578324G:A	7	97578324	ENSSSCG00000002370	AREL1
												759	7:97578324G:A	7	97578324	ENSSSCG00000039202	FCF1
												760	7:97578324G:A	7	97578324	ENSSSCG00000002372	YLPM1
												761	7:97578324G:A	7	97578324	ENSSSCG00000002373	PROX2
												762	7:97578324G:A	7	97578324	ENSSSCG00000002374	DLST
												763	7:97578324G:A	7	97578324	ENSSSCG00000002375	RPS6KL1
												764	7:97578324G:A	7	97578324	ENSSSCG00000050616	PGF
												765	7:97578324G:A	7	97578324	ENSSSCG00000002377	EIF2B2
												766	7:97578324G:A	7	97578324	ENSSSCG00000051291
												767	7:97578324G:A	7	97578324	ENSSSCG00000002378	MLH3
												768	7:97578324G:A	7	97578324	ENSSSCG00000002379
												769	7:97578324G:A	7	97578324	ENSSSCG00000002380	ZC2HC1C
												770	7:97578324G:A	7	97578324	ENSSSCG00000002381	NEK9
												771	7:97578324G:A	7	97578324	ENSSSCG00000035684	TMED10
												772	7:97578324G:A	7	97578324	ENSSSCG00000002383	FOS
												773	7:97578324G:A	7	97578324	ENSSSCG00000036371	U6
												774	7:97578324G:A	7	97578324	ENSSSCG00000035895	JDP2
												775	7:97578445C:A	7	97578445	ENSSSCG00000002341	PAPLN
												776	7:97578445C:A	7	97578445	ENSSSCG00000022178	NUMB
												777	7:97578445C:A	7	97578445	ENSSSCG00000021676
												778	7:97578445C:A	7	97578445	ENSSSCG00000002344	RIOX1
												779	7:97578445C:A	7	97578445	ENSSSCG00000062678
												780	7:97578445C:A	7	97578445	ENSSSCG00000056471
												781	7:97578445C:A	7	97578445	ENSSSCG00000002349
												782	7:97578445C:A	7	97578445	ENSSSCG00000058762
												783	7:97578445C:A	7	97578445	ENSSSCG00000002348	ACOT6
												784	7:97578445C:A	7	97578445	ENSSSCG00000039469	DNAL1
												785	7:97578445C:A	7	97578445	ENSSSCG00000062320	PNMA1
												786	7:97578445C:A	7	97578445	ENSSSCG00000002350	MIDEAS
												787	7:97578445C:A	7	97578445	ENSSSCG00000002351	PTGR2
												788	7:97578445C:A	7	97578445	ENSSSCG00000002352	ZNF410
												789	7:97578445C:A	7	97578445	ENSSSCG00000002353	FAM161B
												790	7:97578445C:A	7	97578445	ENSSSCG00000002354	COQ6
												791	7:97578445C:A	7	97578445	ENSSSCG00000002355	ENTPD5
												792	7:97578445C:A	7	97578445	ENSSSCG00000002356	BBOF1
												793	7:97578445C:A	7	97578445	ENSSSCG00000002357	ALDH6A1
												794	7:97578445C:A	7	97578445	ENSSSCG00000055314	LIN52
												795	7:97578445C:A	7	97578445	ENSSSCG00000002363	VSX2
												796	7:97578445C:A	7	97578445	ENSSSCG00000038231	ABCD4
												797	7:97578445C:A	7	97578445	ENSSSCG00000002361	VRTN
												798	7:97578445C:A	7	97578445	ENSSSCG00000025000	SYNDIG1L
												799	7:97578445C:A	7	97578445	ENSSSCG00000002366	NPC2
												800	7:97578445C:A	7	97578445	ENSSSCG00000002367	ISCA2
												801	7:97578445C:A	7	97578445	ENSSSCG00000002368	LTBP2
												802	7:97578445C:A	7	97578445	ENSSSCG00000031305
												803	7:97578445C:A	7	97578445	ENSSSCG00000002370	AREL1
												804	7:97578445C:A	7	97578445	ENSSSCG00000039202	FCF1
												805	7:97578445C:A	7	97578445	ENSSSCG00000002372	YLPM1
												806	7:97578445C:A	7	97578445	ENSSSCG00000002373	PROX2
												807	7:97578445C:A	7	97578445	ENSSSCG00000002374	DLST
												808	7:97578445C:A	7	97578445	ENSSSCG00000002375	RPS6KL1
												809	7:97578445C:A	7	97578445	ENSSSCG00000050616	PGF
												810	7:97578445C:A	7	97578445	ENSSSCG00000002377	EIF2B2
												811	7:97578445C:A	7	97578445	ENSSSCG00000051291
												812	7:97578445C:A	7	97578445	ENSSSCG00000002378	MLH3
												813	7:97578445C:A	7	97578445	ENSSSCG00000002379
												814	7:97578445C:A	7	97578445	ENSSSCG00000002380	ZC2HC1C
												815	7:97578445C:A	7	97578445	ENSSSCG00000002381	NEK9
												816	7:97578445C:A	7	97578445	ENSSSCG00000035684	TMED10
												817	7:97578445C:A	7	97578445	ENSSSCG00000002383	FOS
												818	7:97578445C:A	7	97578445	ENSSSCG00000036371	U6
												819	7:97578445C:A	7	97578445	ENSSSCG00000035895	JDP2
												820	7:97578462C:T	7	97578462	ENSSSCG00000002341	PAPLN
												821	7:97578462C:T	7	97578462	ENSSSCG00000022178	NUMB
												822	7:97578462C:T	7	97578462	ENSSSCG00000021676
												823	7:97578462C:T	7	97578462	ENSSSCG00000002344	RIOX1
												824	7:97578462C:T	7	97578462	ENSSSCG00000062678
												825	7:97578462C:T	7	97578462	ENSSSCG00000056471
												826	7:97578462C:T	7	97578462	ENSSSCG00000002349
												827	7:97578462C:T	7	97578462	ENSSSCG00000058762
												828	7:97578462C:T	7	97578462	ENSSSCG00000002348	ACOT6
												829	7:97578462C:T	7	97578462	ENSSSCG00000039469	DNAL1
												830	7:97578462C:T	7	97578462	ENSSSCG00000062320	PNMA1
												831	7:97578462C:T	7	97578462	ENSSSCG00000002350	MIDEAS
												832	7:97578462C:T	7	97578462	ENSSSCG00000002351	PTGR2
												833	7:97578462C:T	7	97578462	ENSSSCG00000002352	ZNF410
												834	7:97578462C:T	7	97578462	ENSSSCG00000002353	FAM161B
												835	7:97578462C:T	7	97578462	ENSSSCG00000002354	COQ6
												836	7:97578462C:T	7	97578462	ENSSSCG00000002355	ENTPD5
												837	7:97578462C:T	7	97578462	ENSSSCG00000002356	BBOF1
												838	7:97578462C:T	7	97578462	ENSSSCG00000002357	ALDH6A1
												839	7:97578462C:T	7	97578462	ENSSSCG00000055314	LIN52
												840	7:97578462C:T	7	97578462	ENSSSCG00000002363	VSX2
												841	7:97578462C:T	7	97578462	ENSSSCG00000038231	ABCD4
												842	7:97578462C:T	7	97578462	ENSSSCG00000002361	VRTN
												843	7:97578462C:T	7	97578462	ENSSSCG00000025000	SYNDIG1L
												844	7:97578462C:T	7	97578462	ENSSSCG00000002366	NPC2
												845	7:97578462C:T	7	97578462	ENSSSCG00000002367	ISCA2
												846	7:97578462C:T	7	97578462	ENSSSCG00000002368	LTBP2
												847	7:97578462C:T	7	97578462	ENSSSCG00000031305
												848	7:97578462C:T	7	97578462	ENSSSCG00000002370	AREL1
												849	7:97578462C:T	7	97578462	ENSSSCG00000039202	FCF1
												850	7:97578462C:T	7	97578462	ENSSSCG00000002372	YLPM1
												851	7:97578462C:T	7	97578462	ENSSSCG00000002373	PROX2
												852	7:97578462C:T	7	97578462	ENSSSCG00000002374	DLST
												853	7:97578462C:T	7	97578462	ENSSSCG00000002375	RPS6KL1
												854	7:97578462C:T	7	97578462	ENSSSCG00000050616	PGF
												855	7:97578462C:T	7	97578462	ENSSSCG00000002377	EIF2B2
												856	7:97578462C:T	7	97578462	ENSSSCG00000051291
												857	7:97578462C:T	7	97578462	ENSSSCG00000002378	MLH3
												858	7:97578462C:T	7	97578462	ENSSSCG00000002379
												859	7:97578462C:T	7	97578462	ENSSSCG00000002380	ZC2HC1C
												860	7:97578462C:T	7	97578462	ENSSSCG00000002381	NEK9
												861	7:97578462C:T	7	97578462	ENSSSCG00000035684	TMED10
												862	7:97578462C:T	7	97578462	ENSSSCG00000002383	FOS
												863	7:97578462C:T	7	97578462	ENSSSCG00000036371	U6
												864	7:97578462C:T	7	97578462	ENSSSCG00000035895	JDP2
												865	7:97578696G:A	7	97578696	ENSSSCG00000002341	PAPLN
												866	7:97578696G:A	7	97578696	ENSSSCG00000022178	NUMB
												867	7:97578696G:A	7	97578696	ENSSSCG00000021676
												868	7:97578696G:A	7	97578696	ENSSSCG00000002344	RIOX1
												869	7:97578696G:A	7	97578696	ENSSSCG00000062678
												870	7:97578696G:A	7	97578696	ENSSSCG00000056471
												871	7:97578696G:A	7	97578696	ENSSSCG00000002349
												872	7:97578696G:A	7	97578696	ENSSSCG00000058762
												873	7:97578696G:A	7	97578696	ENSSSCG00000002348	ACOT6
												874	7:97578696G:A	7	97578696	ENSSSCG00000039469	DNAL1
												875	7:97578696G:A	7	97578696	ENSSSCG00000062320	PNMA1
												876	7:97578696G:A	7	97578696	ENSSSCG00000002350	MIDEAS
												877	7:97578696G:A	7	97578696	ENSSSCG00000002351	PTGR2
												878	7:97578696G:A	7	97578696	ENSSSCG00000002352	ZNF410
												879	7:97578696G:A	7	97578696	ENSSSCG00000002353	FAM161B
												880	7:97578696G:A	7	97578696	ENSSSCG00000002354	COQ6
												881	7:97578696G:A	7	97578696	ENSSSCG00000002355	ENTPD5
												882	7:97578696G:A	7	97578696	ENSSSCG00000002356	BBOF1
												883	7:97578696G:A	7	97578696	ENSSSCG00000002357	ALDH6A1
												884	7:97578696G:A	7	97578696	ENSSSCG00000055314	LIN52
												885	7:97578696G:A	7	97578696	ENSSSCG00000002363	VSX2
												886	7:97578696G:A	7	97578696	ENSSSCG00000038231	ABCD4
												887	7:97578696G:A	7	97578696	ENSSSCG00000002361	VRTN
												888	7:97578696G:A	7	97578696	ENSSSCG00000025000	SYNDIG1L
												889	7:97578696G:A	7	97578696	ENSSSCG00000002366	NPC2
												890	7:97578696G:A	7	97578696	ENSSSCG00000002367	ISCA2
												891	7:97578696G:A	7	97578696	ENSSSCG00000002368	LTBP2
												892	7:97578696G:A	7	97578696	ENSSSCG00000031305
												893	7:97578696G:A	7	97578696	ENSSSCG00000002370	AREL1
												894	7:97578696G:A	7	97578696	ENSSSCG00000039202	FCF1
												895	7:97578696G:A	7	97578696	ENSSSCG00000002372	YLPM1
												896	7:97578696G:A	7	97578696	ENSSSCG00000002373	PROX2
												897	7:97578696G:A	7	97578696	ENSSSCG00000002374	DLST
												898	7:97578696G:A	7	97578696	ENSSSCG00000002375	RPS6KL1
												899	7:97578696G:A	7	97578696	ENSSSCG00000050616	PGF
												900	7:97578696G:A	7	97578696	ENSSSCG00000002377	EIF2B2
												901	7:97578696G:A	7	97578696	ENSSSCG00000051291
												902	7:97578696G:A	7	97578696	ENSSSCG00000002378	MLH3
												903	7:97578696G:A	7	97578696	ENSSSCG00000002379
												904	7:97578696G:A	7	97578696	ENSSSCG00000002380	ZC2HC1C
												905	7:97578696G:A	7	97578696	ENSSSCG00000002381	NEK9
												906	7:97578696G:A	7	97578696	ENSSSCG00000035684	TMED10
												907	7:97578696G:A	7	97578696	ENSSSCG00000002383	FOS
												908	7:97578696G:A	7	97578696	ENSSSCG00000036371	U6
												909	7:97578696G:A	7	97578696	ENSSSCG00000035895	JDP2
												910	7:97584892T:C	7	97584892	ENSSSCG00000002341	PAPLN
												911	7:97584892T:C	7	97584892	ENSSSCG00000022178	NUMB
												912	7:97584892T:C	7	97584892	ENSSSCG00000021676
												913	7:97584892T:C	7	97584892	ENSSSCG00000002344	RIOX1
												914	7:97584892T:C	7	97584892	ENSSSCG00000062678
												915	7:97584892T:C	7	97584892	ENSSSCG00000056471
												916	7:97584892T:C	7	97584892	ENSSSCG00000002349
												917	7:97584892T:C	7	97584892	ENSSSCG00000058762
												918	7:97584892T:C	7	97584892	ENSSSCG00000002348	ACOT6
												919	7:97584892T:C	7	97584892	ENSSSCG00000039469	DNAL1
												920	7:97584892T:C	7	97584892	ENSSSCG00000062320	PNMA1
												921	7:97584892T:C	7	97584892	ENSSSCG00000002350	MIDEAS
												922	7:97584892T:C	7	97584892	ENSSSCG00000002351	PTGR2
												923	7:97584892T:C	7	97584892	ENSSSCG00000002352	ZNF410
												924	7:97584892T:C	7	97584892	ENSSSCG00000002353	FAM161B
												925	7:97584892T:C	7	97584892	ENSSSCG00000002354	COQ6
												926	7:97584892T:C	7	97584892	ENSSSCG00000002355	ENTPD5
												927	7:97584892T:C	7	97584892	ENSSSCG00000002356	BBOF1
												928	7:97584892T:C	7	97584892	ENSSSCG00000002357	ALDH6A1
												929	7:97584892T:C	7	97584892	ENSSSCG00000055314	LIN52
												930	7:97584892T:C	7	97584892	ENSSSCG00000002363	VSX2
												931	7:97584892T:C	7	97584892	ENSSSCG00000038231	ABCD4
												932	7:97584892T:C	7	97584892	ENSSSCG00000002361	VRTN
												933	7:97584892T:C	7	97584892	ENSSSCG00000025000	SYNDIG1L
												934	7:97584892T:C	7	97584892	ENSSSCG00000002366	NPC2
												935	7:97584892T:C	7	97584892	ENSSSCG00000002367	ISCA2
												936	7:97584892T:C	7	97584892	ENSSSCG00000002368	LTBP2
												937	7:97584892T:C	7	97584892	ENSSSCG00000031305
												938	7:97584892T:C	7	97584892	ENSSSCG00000002370	AREL1
												939	7:97584892T:C	7	97584892	ENSSSCG00000039202	FCF1
												940	7:97584892T:C	7	97584892	ENSSSCG00000002372	YLPM1
												941	7:97584892T:C	7	97584892	ENSSSCG00000002373	PROX2
												942	7:97584892T:C	7	97584892	ENSSSCG00000002374	DLST
												943	7:97584892T:C	7	97584892	ENSSSCG00000002375	RPS6KL1
												944	7:97584892T:C	7	97584892	ENSSSCG00000050616	PGF
												945	7:97584892T:C	7	97584892	ENSSSCG00000002377	EIF2B2
												946	7:97584892T:C	7	97584892	ENSSSCG00000051291
												947	7:97584892T:C	7	97584892	ENSSSCG00000002378	MLH3
												948	7:97584892T:C	7	97584892	ENSSSCG00000002379
												949	7:97584892T:C	7	97584892	ENSSSCG00000002380	ZC2HC1C
												950	7:97584892T:C	7	97584892	ENSSSCG00000002381	NEK9
												951	7:97584892T:C	7	97584892	ENSSSCG00000035684	TMED10
												952	7:97584892T:C	7	97584892	ENSSSCG00000002383	FOS
												953	7:97584892T:C	7	97584892	ENSSSCG00000036371	U6
												954	7:97584892T:C	7	97584892	ENSSSCG00000035895	JDP2
												955	7:97584924T:C	7	97584924	ENSSSCG00000002341	PAPLN
												956	7:97584924T:C	7	97584924	ENSSSCG00000022178	NUMB
												957	7:97584924T:C	7	97584924	ENSSSCG00000021676
												958	7:97584924T:C	7	97584924	ENSSSCG00000002344	RIOX1
												959	7:97584924T:C	7	97584924	ENSSSCG00000062678
												960	7:97584924T:C	7	97584924	ENSSSCG00000056471
												961	7:97584924T:C	7	97584924	ENSSSCG00000002349
												962	7:97584924T:C	7	97584924	ENSSSCG00000058762
												963	7:97584924T:C	7	97584924	ENSSSCG00000002348	ACOT6
												964	7:97584924T:C	7	97584924	ENSSSCG00000039469	DNAL1
												965	7:97584924T:C	7	97584924	ENSSSCG00000062320	PNMA1
												966	7:97584924T:C	7	97584924	ENSSSCG00000002350	MIDEAS
												967	7:97584924T:C	7	97584924	ENSSSCG00000002351	PTGR2
												968	7:97584924T:C	7	97584924	ENSSSCG00000002352	ZNF410
												969	7:97584924T:C	7	97584924	ENSSSCG00000002353	FAM161B
												970	7:97584924T:C	7	97584924	ENSSSCG00000002354	COQ6
												971	7:97584924T:C	7	97584924	ENSSSCG00000002355	ENTPD5
												972	7:97584924T:C	7	97584924	ENSSSCG00000002356	BBOF1
												973	7:97584924T:C	7	97584924	ENSSSCG00000002357	ALDH6A1
												974	7:97584924T:C	7	97584924	ENSSSCG00000055314	LIN52
												975	7:97584924T:C	7	97584924	ENSSSCG00000002363	VSX2
												976	7:97584924T:C	7	97584924	ENSSSCG00000038231	ABCD4
												977	7:97584924T:C	7	97584924	ENSSSCG00000002361	VRTN
												978	7:97584924T:C	7	97584924	ENSSSCG00000025000	SYNDIG1L
												979	7:97584924T:C	7	97584924	ENSSSCG00000002366	NPC2
												980	7:97584924T:C	7	97584924	ENSSSCG00000002367	ISCA2
												981	7:97584924T:C	7	97584924	ENSSSCG00000002368	LTBP2
												982	7:97584924T:C	7	97584924	ENSSSCG00000031305
												983	7:97584924T:C	7	97584924	ENSSSCG00000002370	AREL1
												984	7:97584924T:C	7	97584924	ENSSSCG00000039202	FCF1
												985	7:97584924T:C	7	97584924	ENSSSCG00000002372	YLPM1
												986	7:97584924T:C	7	97584924	ENSSSCG00000002373	PROX2
												987	7:97584924T:C	7	97584924	ENSSSCG00000002374	DLST
												988	7:97584924T:C	7	97584924	ENSSSCG00000002375	RPS6KL1
												989	7:97584924T:C	7	97584924	ENSSSCG00000050616	PGF
												990	7:97584924T:C	7	97584924	ENSSSCG00000002377	EIF2B2
												991	7:97584924T:C	7	97584924	ENSSSCG00000051291
												992	7:97584924T:C	7	97584924	ENSSSCG00000002378	MLH3
												993	7:97584924T:C	7	97584924	ENSSSCG00000002379
												994	7:97584924T:C	7	97584924	ENSSSCG00000002380	ZC2HC1C
												995	7:97584924T:C	7	97584924	ENSSSCG00000002381	NEK9
												996	7:97584924T:C	7	97584924	ENSSSCG00000035684	TMED10
												997	7:97584924T:C	7	97584924	ENSSSCG00000002383	FOS
												998	7:97584924T:C	7	97584924	ENSSSCG00000036371	U6
												999	7:97584924T:C	7	97584924	ENSSSCG00000035895	JDP2
												1000	7:97585061A:G	7	97585061	ENSSSCG00000002341	PAPLN
												1001	7:97585061A:G	7	97585061	ENSSSCG00000022178	NUMB
												1002	7:97585061A:G	7	97585061	ENSSSCG00000021676
												1003	7:97585061A:G	7	97585061	ENSSSCG00000002344	RIOX1
												1004	7:97585061A:G	7	97585061	ENSSSCG00000062678
												1005	7:97585061A:G	7	97585061	ENSSSCG00000056471
												1006	7:97585061A:G	7	97585061	ENSSSCG00000002349
												1007	7:97585061A:G	7	97585061	ENSSSCG00000058762
												1008	7:97585061A:G	7	97585061	ENSSSCG00000002348	ACOT6
												1009	7:97585061A:G	7	97585061	ENSSSCG00000039469	DNAL1
												1010	7:97585061A:G	7	97585061	ENSSSCG00000062320	PNMA1
												1011	7:97585061A:G	7	97585061	ENSSSCG00000002350	MIDEAS
												1012	7:97585061A:G	7	97585061	ENSSSCG00000002351	PTGR2
												1013	7:97585061A:G	7	97585061	ENSSSCG00000002352	ZNF410
												1014	7:97585061A:G	7	97585061	ENSSSCG00000002353	FAM161B
												1015	7:97585061A:G	7	97585061	ENSSSCG00000002354	COQ6
												1016	7:97585061A:G	7	97585061	ENSSSCG00000002355	ENTPD5
												1017	7:97585061A:G	7	97585061	ENSSSCG00000002356	BBOF1
												1018	7:97585061A:G	7	97585061	ENSSSCG00000002357	ALDH6A1
												1019	7:97585061A:G	7	97585061	ENSSSCG00000055314	LIN52
												1020	7:97585061A:G	7	97585061	ENSSSCG00000002363	VSX2
												1021	7:97585061A:G	7	97585061	ENSSSCG00000038231	ABCD4
												1022	7:97585061A:G	7	97585061	ENSSSCG00000002361	VRTN
												1023	7:97585061A:G	7	97585061	ENSSSCG00000025000	SYNDIG1L
												1024	7:97585061A:G	7	97585061	ENSSSCG00000002366	NPC2
												1025	7:97585061A:G	7	97585061	ENSSSCG00000002367	ISCA2
												1026	7:97585061A:G	7	97585061	ENSSSCG00000002368	LTBP2
												1027	7:97585061A:G	7	97585061	ENSSSCG00000031305
												1028	7:97585061A:G	7	97585061	ENSSSCG00000002370	AREL1
												1029	7:97585061A:G	7	97585061	ENSSSCG00000039202	FCF1
												1030	7:97585061A:G	7	97585061	ENSSSCG00000002372	YLPM1
												1031	7:97585061A:G	7	97585061	ENSSSCG00000002373	PROX2
												1032	7:97585061A:G	7	97585061	ENSSSCG00000002374	DLST
												1033	7:97585061A:G	7	97585061	ENSSSCG00000002375	RPS6KL1
												1034	7:97585061A:G	7	97585061	ENSSSCG00000050616	PGF
												1035	7:97585061A:G	7	97585061	ENSSSCG00000002377	EIF2B2
												1036	7:97585061A:G	7	97585061	ENSSSCG00000051291
												1037	7:97585061A:G	7	97585061	ENSSSCG00000002378	MLH3
												1038	7:97585061A:G	7	97585061	ENSSSCG00000002379
												1039	7:97585061A:G	7	97585061	ENSSSCG00000002380	ZC2HC1C
												1040	7:97585061A:G	7	97585061	ENSSSCG00000002381	NEK9
												1041	7:97585061A:G	7	97585061	ENSSSCG00000035684	TMED10
												1042	7:97585061A:G	7	97585061	ENSSSCG00000002383	FOS
												1043	7:97585061A:G	7	97585061	ENSSSCG00000036371	U6
												1044	7:97585061A:G	7	97585061	ENSSSCG00000035895	JDP2
												1045	7:97585202A:G	7	97585202	ENSSSCG00000002341	PAPLN
												1046	7:97585202A:G	7	97585202	ENSSSCG00000022178	NUMB
												1047	7:97585202A:G	7	97585202	ENSSSCG00000021676
												1048	7:97585202A:G	7	97585202	ENSSSCG00000002344	RIOX1
												1049	7:97585202A:G	7	97585202	ENSSSCG00000062678
												1050	7:97585202A:G	7	97585202	ENSSSCG00000056471
												1051	7:97585202A:G	7	97585202	ENSSSCG00000002349
												1052	7:97585202A:G	7	97585202	ENSSSCG00000058762
												1053	7:97585202A:G	7	97585202	ENSSSCG00000002348	ACOT6
												1054	7:97585202A:G	7	97585202	ENSSSCG00000039469	DNAL1
												1055	7:97585202A:G	7	97585202	ENSSSCG00000062320	PNMA1
												1056	7:97585202A:G	7	97585202	ENSSSCG00000002350	MIDEAS
												1057	7:97585202A:G	7	97585202	ENSSSCG00000002351	PTGR2
												1058	7:97585202A:G	7	97585202	ENSSSCG00000002352	ZNF410
												1059	7:97585202A:G	7	97585202	ENSSSCG00000002353	FAM161B
												1060	7:97585202A:G	7	97585202	ENSSSCG00000002354	COQ6
												1061	7:97585202A:G	7	97585202	ENSSSCG00000002355	ENTPD5
												1062	7:97585202A:G	7	97585202	ENSSSCG00000002356	BBOF1
												1063	7:97585202A:G	7	97585202	ENSSSCG00000002357	ALDH6A1
												1064	7:97585202A:G	7	97585202	ENSSSCG00000055314	LIN52
												1065	7:97585202A:G	7	97585202	ENSSSCG00000002363	VSX2
												1066	7:97585202A:G	7	97585202	ENSSSCG00000038231	ABCD4
												1067	7:97585202A:G	7	97585202	ENSSSCG00000002361	VRTN
												1068	7:97585202A:G	7	97585202	ENSSSCG00000025000	SYNDIG1L
												1069	7:97585202A:G	7	97585202	ENSSSCG00000002366	NPC2
												1070	7:97585202A:G	7	97585202	ENSSSCG00000002367	ISCA2
												1071	7:97585202A:G	7	97585202	ENSSSCG00000002368	LTBP2
												1072	7:97585202A:G	7	97585202	ENSSSCG00000031305
												1073	7:97585202A:G	7	97585202	ENSSSCG00000002370	AREL1
												1074	7:97585202A:G	7	97585202	ENSSSCG00000039202	FCF1
												1075	7:97585202A:G	7	97585202	ENSSSCG00000002372	YLPM1
												1076	7:97585202A:G	7	97585202	ENSSSCG00000002373	PROX2
												1077	7:97585202A:G	7	97585202	ENSSSCG00000002374	DLST
												1078	7:97585202A:G	7	97585202	ENSSSCG00000002375	RPS6KL1
												1079	7:97585202A:G	7	97585202	ENSSSCG00000050616	PGF
												1080	7:97585202A:G	7	97585202	ENSSSCG00000002377	EIF2B2
												1081	7:97585202A:G	7	97585202	ENSSSCG00000051291
												1082	7:97585202A:G	7	97585202	ENSSSCG00000002378	MLH3
												1083	7:97585202A:G	7	97585202	ENSSSCG00000002379
												1084	7:97585202A:G	7	97585202	ENSSSCG00000002380	ZC2HC1C
												1085	7:97585202A:G	7	97585202	ENSSSCG00000002381	NEK9
												1086	7:97585202A:G	7	97585202	ENSSSCG00000035684	TMED10
												1087	7:97585202A:G	7	97585202	ENSSSCG00000002383	FOS
												1088	7:97585202A:G	7	97585202	ENSSSCG00000036371	U6
												1089	7:97585202A:G	7	97585202	ENSSSCG00000035895	JDP2
												1090	7:97585521T:C	7	97585521	ENSSSCG00000002341	PAPLN
												1091	7:97585521T:C	7	97585521	ENSSSCG00000022178	NUMB
												1092	7:97585521T:C	7	97585521	ENSSSCG00000021676
												1093	7:97585521T:C	7	97585521	ENSSSCG00000002344	RIOX1
												1094	7:97585521T:C	7	97585521	ENSSSCG00000062678
												1095	7:97585521T:C	7	97585521	ENSSSCG00000056471
												1096	7:97585521T:C	7	97585521	ENSSSCG00000002349
												1097	7:97585521T:C	7	97585521	ENSSSCG00000058762
												1098	7:97585521T:C	7	97585521	ENSSSCG00000002348	ACOT6
												1099	7:97585521T:C	7	97585521	ENSSSCG00000039469	DNAL1
												1100	7:97585521T:C	7	97585521	ENSSSCG00000062320	PNMA1
												1101	7:97585521T:C	7	97585521	ENSSSCG00000002350	MIDEAS
												1102	7:97585521T:C	7	97585521	ENSSSCG00000002351	PTGR2
												1103	7:97585521T:C	7	97585521	ENSSSCG00000002352	ZNF410
												1104	7:97585521T:C	7	97585521	ENSSSCG00000002353	FAM161B
												1105	7:97585521T:C	7	97585521	ENSSSCG00000002354	COQ6
												1106	7:97585521T:C	7	97585521	ENSSSCG00000002355	ENTPD5
												1107	7:97585521T:C	7	97585521	ENSSSCG00000002356	BBOF1
												1108	7:97585521T:C	7	97585521	ENSSSCG00000002357	ALDH6A1
												1109	7:97585521T:C	7	97585521	ENSSSCG00000055314	LIN52
												1110	7:97585521T:C	7	97585521	ENSSSCG00000002363	VSX2
												1111	7:97585521T:C	7	97585521	ENSSSCG00000038231	ABCD4
												1112	7:97585521T:C	7	97585521	ENSSSCG00000002361	VRTN
												1113	7:97585521T:C	7	97585521	ENSSSCG00000025000	SYNDIG1L
												1114	7:97585521T:C	7	97585521	ENSSSCG00000002366	NPC2
												1115	7:97585521T:C	7	97585521	ENSSSCG00000002367	ISCA2
												1116	7:97585521T:C	7	97585521	ENSSSCG00000002368	LTBP2
												1117	7:97585521T:C	7	97585521	ENSSSCG00000031305
												1118	7:97585521T:C	7	97585521	ENSSSCG00000002370	AREL1
												1119	7:97585521T:C	7	97585521	ENSSSCG00000039202	FCF1
												1120	7:97585521T:C	7	97585521	ENSSSCG00000002372	YLPM1
												1121	7:97585521T:C	7	97585521	ENSSSCG00000002373	PROX2
												1122	7:97585521T:C	7	97585521	ENSSSCG00000002374	DLST
												1123	7:97585521T:C	7	97585521	ENSSSCG00000002375	RPS6KL1
												1124	7:97585521T:C	7	97585521	ENSSSCG00000050616	PGF
												1125	7:97585521T:C	7	97585521	ENSSSCG00000002377	EIF2B2
												1126	7:97585521T:C	7	97585521	ENSSSCG00000051291
												1127	7:97585521T:C	7	97585521	ENSSSCG00000002378	MLH3
												1128	7:97585521T:C	7	97585521	ENSSSCG00000002379
												1129	7:97585521T:C	7	97585521	ENSSSCG00000002380	ZC2HC1C
												1130	7:97585521T:C	7	97585521	ENSSSCG00000002381	NEK9
												1131	7:97585521T:C	7	97585521	ENSSSCG00000035684	TMED10
												1132	7:97585521T:C	7	97585521	ENSSSCG00000002383	FOS
												1133	7:97585521T:C	7	97585521	ENSSSCG00000036371	U6
												1134	7:97585521T:C	7	97585521	ENSSSCG00000035895	JDP2
												1135	7:97586726C:T	7	97586726	ENSSSCG00000002341	PAPLN
												1136	7:97586726C:T	7	97586726	ENSSSCG00000022178	NUMB
												1137	7:97586726C:T	7	97586726	ENSSSCG00000021676
												1138	7:97586726C:T	7	97586726	ENSSSCG00000002344	RIOX1
												1139	7:97586726C:T	7	97586726	ENSSSCG00000062678
												1140	7:97586726C:T	7	97586726	ENSSSCG00000056471
												1141	7:97586726C:T	7	97586726	ENSSSCG00000002349
												1142	7:97586726C:T	7	97586726	ENSSSCG00000058762
												1143	7:97586726C:T	7	97586726	ENSSSCG00000002348	ACOT6
												1144	7:97586726C:T	7	97586726	ENSSSCG00000039469	DNAL1
												1145	7:97586726C:T	7	97586726	ENSSSCG00000062320	PNMA1
												1146	7:97586726C:T	7	97586726	ENSSSCG00000002350	MIDEAS
												1147	7:97586726C:T	7	97586726	ENSSSCG00000002351	PTGR2
												1148	7:97586726C:T	7	97586726	ENSSSCG00000002352	ZNF410
												1149	7:97586726C:T	7	97586726	ENSSSCG00000002353	FAM161B
												1150	7:97586726C:T	7	97586726	ENSSSCG00000002354	COQ6
												1151	7:97586726C:T	7	97586726	ENSSSCG00000002355	ENTPD5
												1152	7:97586726C:T	7	97586726	ENSSSCG00000002356	BBOF1
												1153	7:97586726C:T	7	97586726	ENSSSCG00000002357	ALDH6A1
												1154	7:97586726C:T	7	97586726	ENSSSCG00000055314	LIN52
												1155	7:97586726C:T	7	97586726	ENSSSCG00000002363	VSX2
												1156	7:97586726C:T	7	97586726	ENSSSCG00000038231	ABCD4
												1157	7:97586726C:T	7	97586726	ENSSSCG00000002361	VRTN
												1158	7:97586726C:T	7	97586726	ENSSSCG00000025000	SYNDIG1L
												1159	7:97586726C:T	7	97586726	ENSSSCG00000002366	NPC2
												1160	7:97586726C:T	7	97586726	ENSSSCG00000002367	ISCA2
												1161	7:97586726C:T	7	97586726	ENSSSCG00000002368	LTBP2
												1162	7:97586726C:T	7	97586726	ENSSSCG00000031305
												1163	7:97586726C:T	7	97586726	ENSSSCG00000002370	AREL1
												1164	7:97586726C:T	7	97586726	ENSSSCG00000039202	FCF1
												1165	7:97586726C:T	7	97586726	ENSSSCG00000002372	YLPM1
												1166	7:97586726C:T	7	97586726	ENSSSCG00000002373	PROX2
												1167	7:97586726C:T	7	97586726	ENSSSCG00000002374	DLST
												1168	7:97586726C:T	7	97586726	ENSSSCG00000002375	RPS6KL1
												1169	7:97586726C:T	7	97586726	ENSSSCG00000050616	PGF
												1170	7:97586726C:T	7	97586726	ENSSSCG00000002377	EIF2B2
												1171	7:97586726C:T	7	97586726	ENSSSCG00000051291
												1172	7:97586726C:T	7	97586726	ENSSSCG00000002378	MLH3
												1173	7:97586726C:T	7	97586726	ENSSSCG00000002379
												1174	7:97586726C:T	7	97586726	ENSSSCG00000002380	ZC2HC1C
												1175	7:97586726C:T	7	97586726	ENSSSCG00000002381	NEK9
												1176	7:97586726C:T	7	97586726	ENSSSCG00000035684	TMED10
												1177	7:97586726C:T	7	97586726	ENSSSCG00000002383	FOS
												1178	7:97586726C:T	7	97586726	ENSSSCG00000036371	U6
												1179	7:97586726C:T	7	97586726	ENSSSCG00000035895	JDP2
												1180	7:97587768C:A	7	97587768	ENSSSCG00000002341	PAPLN
												1181	7:97587768C:A	7	97587768	ENSSSCG00000022178	NUMB
												1182	7:97587768C:A	7	97587768	ENSSSCG00000021676
												1183	7:97587768C:A	7	97587768	ENSSSCG00000002344	RIOX1
												1184	7:97587768C:A	7	97587768	ENSSSCG00000062678
												1185	7:97587768C:A	7	97587768	ENSSSCG00000056471
												1186	7:97587768C:A	7	97587768	ENSSSCG00000002349
												1187	7:97587768C:A	7	97587768	ENSSSCG00000058762
												1188	7:97587768C:A	7	97587768	ENSSSCG00000002348	ACOT6
												1189	7:97587768C:A	7	97587768	ENSSSCG00000039469	DNAL1
												1190	7:97587768C:A	7	97587768	ENSSSCG00000062320	PNMA1
												1191	7:97587768C:A	7	97587768	ENSSSCG00000002350	MIDEAS
												1192	7:97587768C:A	7	97587768	ENSSSCG00000002351	PTGR2
												1193	7:97587768C:A	7	97587768	ENSSSCG00000002352	ZNF410
												1194	7:97587768C:A	7	97587768	ENSSSCG00000002353	FAM161B
												1195	7:97587768C:A	7	97587768	ENSSSCG00000002354	COQ6
												1196	7:97587768C:A	7	97587768	ENSSSCG00000002355	ENTPD5
												1197	7:97587768C:A	7	97587768	ENSSSCG00000002356	BBOF1
												1198	7:97587768C:A	7	97587768	ENSSSCG00000002357	ALDH6A1
												1199	7:97587768C:A	7	97587768	ENSSSCG00000055314	LIN52
												1200	7:97587768C:A	7	97587768	ENSSSCG00000002363	VSX2
												1201	7:97587768C:A	7	97587768	ENSSSCG00000038231	ABCD4
												1202	7:97587768C:A	7	97587768	ENSSSCG00000002361	VRTN
												1203	7:97587768C:A	7	97587768	ENSSSCG00000025000	SYNDIG1L
												1204	7:97587768C:A	7	97587768	ENSSSCG00000002366	NPC2
												1205	7:97587768C:A	7	97587768	ENSSSCG00000002367	ISCA2
												1206	7:97587768C:A	7	97587768	ENSSSCG00000002368	LTBP2
												1207	7:97587768C:A	7	97587768	ENSSSCG00000031305
												1208	7:97587768C:A	7	97587768	ENSSSCG00000002370	AREL1
												1209	7:97587768C:A	7	97587768	ENSSSCG00000039202	FCF1
												1210	7:97587768C:A	7	97587768	ENSSSCG00000002372	YLPM1
												1211	7:97587768C:A	7	97587768	ENSSSCG00000002373	PROX2
												1212	7:97587768C:A	7	97587768	ENSSSCG00000002374	DLST
												1213	7:97587768C:A	7	97587768	ENSSSCG00000002375	RPS6KL1
												1214	7:97587768C:A	7	97587768	ENSSSCG00000050616	PGF
												1215	7:97587768C:A	7	97587768	ENSSSCG00000002377	EIF2B2
												1216	7:97587768C:A	7	97587768	ENSSSCG00000051291
												1217	7:97587768C:A	7	97587768	ENSSSCG00000002378	MLH3
												1218	7:97587768C:A	7	97587768	ENSSSCG00000002379
												1219	7:97587768C:A	7	97587768	ENSSSCG00000002380	ZC2HC1C
												1220	7:97587768C:A	7	97587768	ENSSSCG00000002381	NEK9
												1221	7:97587768C:A	7	97587768	ENSSSCG00000035684	TMED10
												1222	7:97587768C:A	7	97587768	ENSSSCG00000002383	FOS
												1223	7:97587768C:A	7	97587768	ENSSSCG00000036371	U6
												1224	7:97587768C:A	7	97587768	ENSSSCG00000035895	JDP2
												1225	7:97590580C:T	7	97590580	ENSSSCG00000002341	PAPLN
												1226	7:97590580C:T	7	97590580	ENSSSCG00000022178	NUMB
												1227	7:97590580C:T	7	97590580	ENSSSCG00000021676
												1228	7:97590580C:T	7	97590580	ENSSSCG00000002344	RIOX1
												1229	7:97590580C:T	7	97590580	ENSSSCG00000062678
												1230	7:97590580C:T	7	97590580	ENSSSCG00000056471
												1231	7:97590580C:T	7	97590580	ENSSSCG00000002349
												1232	7:97590580C:T	7	97590580	ENSSSCG00000058762
												1233	7:97590580C:T	7	97590580	ENSSSCG00000002348	ACOT6
												1234	7:97590580C:T	7	97590580	ENSSSCG00000039469	DNAL1
												1235	7:97590580C:T	7	97590580	ENSSSCG00000062320	PNMA1
												1236	7:97590580C:T	7	97590580	ENSSSCG00000002350	MIDEAS
												1237	7:97590580C:T	7	97590580	ENSSSCG00000002351	PTGR2
												1238	7:97590580C:T	7	97590580	ENSSSCG00000002352	ZNF410
												1239	7:97590580C:T	7	97590580	ENSSSCG00000002353	FAM161B
												1240	7:97590580C:T	7	97590580	ENSSSCG00000002354	COQ6
												1241	7:97590580C:T	7	97590580	ENSSSCG00000002355	ENTPD5
												1242	7:97590580C:T	7	97590580	ENSSSCG00000002356	BBOF1
												1243	7:97590580C:T	7	97590580	ENSSSCG00000002357	ALDH6A1
												1244	7:97590580C:T	7	97590580	ENSSSCG00000055314	LIN52
												1245	7:97590580C:T	7	97590580	ENSSSCG00000002363	VSX2
												1246	7:97590580C:T	7	97590580	ENSSSCG00000038231	ABCD4
												1247	7:97590580C:T	7	97590580	ENSSSCG00000002361	VRTN
												1248	7:97590580C:T	7	97590580	ENSSSCG00000025000	SYNDIG1L
												1249	7:97590580C:T	7	97590580	ENSSSCG00000002366	NPC2
												1250	7:97590580C:T	7	97590580	ENSSSCG00000002367	ISCA2
												1251	7:97590580C:T	7	97590580	ENSSSCG00000002368	LTBP2
												1252	7:97590580C:T	7	97590580	ENSSSCG00000031305
												1253	7:97590580C:T	7	97590580	ENSSSCG00000002370	AREL1
												1254	7:97590580C:T	7	97590580	ENSSSCG00000039202	FCF1
												1255	7:97590580C:T	7	97590580	ENSSSCG00000002372	YLPM1
												1256	7:97590580C:T	7	97590580	ENSSSCG00000002373	PROX2
												1257	7:97590580C:T	7	97590580	ENSSSCG00000002374	DLST
												1258	7:97590580C:T	7	97590580	ENSSSCG00000002375	RPS6KL1
												1259	7:97590580C:T	7	97590580	ENSSSCG00000050616	PGF
												1260	7:97590580C:T	7	97590580	ENSSSCG00000002377	EIF2B2
												1261	7:97590580C:T	7	97590580	ENSSSCG00000051291
												1262	7:97590580C:T	7	97590580	ENSSSCG00000002378	MLH3
												1263	7:97590580C:T	7	97590580	ENSSSCG00000002379
												1264	7:97590580C:T	7	97590580	ENSSSCG00000002380	ZC2HC1C
												1265	7:97590580C:T	7	97590580	ENSSSCG00000002381	NEK9
												1266	7:97590580C:T	7	97590580	ENSSSCG00000035684	TMED10
												1267	7:97590580C:T	7	97590580	ENSSSCG00000002383	FOS
												1268	7:97590580C:T	7	97590580	ENSSSCG00000036371	U6
												1269	7:97590580C:T	7	97590580	ENSSSCG00000035895	JDP2
												1270	7:97591031C:T	7	97591031	ENSSSCG00000002341	PAPLN
												1271	7:97591031C:T	7	97591031	ENSSSCG00000022178	NUMB
												1272	7:97591031C:T	7	97591031	ENSSSCG00000021676
												1273	7:97591031C:T	7	97591031	ENSSSCG00000002344	RIOX1
												1274	7:97591031C:T	7	97591031	ENSSSCG00000062678
												1275	7:97591031C:T	7	97591031	ENSSSCG00000056471
												1276	7:97591031C:T	7	97591031	ENSSSCG00000002349
												1277	7:97591031C:T	7	97591031	ENSSSCG00000058762
												1278	7:97591031C:T	7	97591031	ENSSSCG00000002348	ACOT6
												1279	7:97591031C:T	7	97591031	ENSSSCG00000039469	DNAL1
												1280	7:97591031C:T	7	97591031	ENSSSCG00000062320	PNMA1
												1281	7:97591031C:T	7	97591031	ENSSSCG00000002350	MIDEAS
												1282	7:97591031C:T	7	97591031	ENSSSCG00000002351	PTGR2
												1283	7:97591031C:T	7	97591031	ENSSSCG00000002352	ZNF410
												1284	7:97591031C:T	7	97591031	ENSSSCG00000002353	FAM161B
												1285	7:97591031C:T	7	97591031	ENSSSCG00000002354	COQ6
												1286	7:97591031C:T	7	97591031	ENSSSCG00000002355	ENTPD5
												1287	7:97591031C:T	7	97591031	ENSSSCG00000002356	BBOF1
												1288	7:97591031C:T	7	97591031	ENSSSCG00000002357	ALDH6A1
												1289	7:97591031C:T	7	97591031	ENSSSCG00000055314	LIN52
												1290	7:97591031C:T	7	97591031	ENSSSCG00000002363	VSX2
												1291	7:97591031C:T	7	97591031	ENSSSCG00000038231	ABCD4
												1292	7:97591031C:T	7	97591031	ENSSSCG00000002361	VRTN
												1293	7:97591031C:T	7	97591031	ENSSSCG00000025000	SYNDIG1L
												1294	7:97591031C:T	7	97591031	ENSSSCG00000002366	NPC2
												1295	7:97591031C:T	7	97591031	ENSSSCG00000002367	ISCA2
												1296	7:97591031C:T	7	97591031	ENSSSCG00000002368	LTBP2
												1297	7:97591031C:T	7	97591031	ENSSSCG00000031305
												1298	7:97591031C:T	7	97591031	ENSSSCG00000002370	AREL1
												1299	7:97591031C:T	7	97591031	ENSSSCG00000039202	FCF1
												1300	7:97591031C:T	7	97591031	ENSSSCG00000002372	YLPM1
												1301	7:97591031C:T	7	97591031	ENSSSCG00000002373	PROX2
												1302	7:97591031C:T	7	97591031	ENSSSCG00000002374	DLST
												1303	7:97591031C:T	7	97591031	ENSSSCG00000002375	RPS6KL1
												1304	7:97591031C:T	7	97591031	ENSSSCG00000050616	PGF
												1305	7:97591031C:T	7	97591031	ENSSSCG00000002377	EIF2B2
												1306	7:97591031C:T	7	97591031	ENSSSCG00000051291
												1307	7:97591031C:T	7	97591031	ENSSSCG00000002378	MLH3
												1308	7:97591031C:T	7	97591031	ENSSSCG00000002379
												1309	7:97591031C:T	7	97591031	ENSSSCG00000002380	ZC2HC1C
												1310	7:97591031C:T	7	97591031	ENSSSCG00000002381	NEK9
												1311	7:97591031C:T	7	97591031	ENSSSCG00000035684	TMED10
												1312	7:97591031C:T	7	97591031	ENSSSCG00000002383	FOS
												1313	7:97591031C:T	7	97591031	ENSSSCG00000036371	U6
												1314	7:97591031C:T	7	97591031	ENSSSCG00000035895	JDP2
												1315	7:97593165G:A	7	97593165	ENSSSCG00000002341	PAPLN
												1316	7:97593165G:A	7	97593165	ENSSSCG00000022178	NUMB
												1317	7:97593165G:A	7	97593165	ENSSSCG00000021676
												1318	7:97593165G:A	7	97593165	ENSSSCG00000002344	RIOX1
												1319	7:97593165G:A	7	97593165	ENSSSCG00000062678
												1320	7:97593165G:A	7	97593165	ENSSSCG00000056471
												1321	7:97593165G:A	7	97593165	ENSSSCG00000002349
												1322	7:97593165G:A	7	97593165	ENSSSCG00000058762
												1323	7:97593165G:A	7	97593165	ENSSSCG00000002348	ACOT6
												1324	7:97593165G:A	7	97593165	ENSSSCG00000039469	DNAL1
												1325	7:97593165G:A	7	97593165	ENSSSCG00000062320	PNMA1
												1326	7:97593165G:A	7	97593165	ENSSSCG00000002350	MIDEAS
												1327	7:97593165G:A	7	97593165	ENSSSCG00000002351	PTGR2
												1328	7:97593165G:A	7	97593165	ENSSSCG00000002352	ZNF410
												1329	7:97593165G:A	7	97593165	ENSSSCG00000002353	FAM161B
												1330	7:97593165G:A	7	97593165	ENSSSCG00000002354	COQ6
												1331	7:97593165G:A	7	97593165	ENSSSCG00000002355	ENTPD5
												1332	7:97593165G:A	7	97593165	ENSSSCG00000002356	BBOF1
												1333	7:97593165G:A	7	97593165	ENSSSCG00000002357	ALDH6A1
												1334	7:97593165G:A	7	97593165	ENSSSCG00000055314	LIN52
												1335	7:97593165G:A	7	97593165	ENSSSCG00000002363	VSX2
												1336	7:97593165G:A	7	97593165	ENSSSCG00000038231	ABCD4
												1337	7:97593165G:A	7	97593165	ENSSSCG00000002361	VRTN
												1338	7:97593165G:A	7	97593165	ENSSSCG00000025000	SYNDIG1L
												1339	7:97593165G:A	7	97593165	ENSSSCG00000002366	NPC2
												1340	7:97593165G:A	7	97593165	ENSSSCG00000002367	ISCA2
												1341	7:97593165G:A	7	97593165	ENSSSCG00000002368	LTBP2
												1342	7:97593165G:A	7	97593165	ENSSSCG00000031305
												1343	7:97593165G:A	7	97593165	ENSSSCG00000002370	AREL1
												1344	7:97593165G:A	7	97593165	ENSSSCG00000039202	FCF1
												1345	7:97593165G:A	7	97593165	ENSSSCG00000002372	YLPM1
												1346	7:97593165G:A	7	97593165	ENSSSCG00000002373	PROX2
												1347	7:97593165G:A	7	97593165	ENSSSCG00000002374	DLST
												1348	7:97593165G:A	7	97593165	ENSSSCG00000002375	RPS6KL1
												1349	7:97593165G:A	7	97593165	ENSSSCG00000050616	PGF
												1350	7:97593165G:A	7	97593165	ENSSSCG00000002377	EIF2B2
												1351	7:97593165G:A	7	97593165	ENSSSCG00000051291
												1352	7:97593165G:A	7	97593165	ENSSSCG00000002378	MLH3
												1353	7:97593165G:A	7	97593165	ENSSSCG00000002379
												1354	7:97593165G:A	7	97593165	ENSSSCG00000002380	ZC2HC1C
												1355	7:97593165G:A	7	97593165	ENSSSCG00000002381	NEK9
												1356	7:97593165G:A	7	97593165	ENSSSCG00000035684	TMED10
												1357	7:97593165G:A	7	97593165	ENSSSCG00000002383	FOS
												1358	7:97593165G:A	7	97593165	ENSSSCG00000036371	U6
												1359	7:97593165G:A	7	97593165	ENSSSCG00000035895	JDP2
												1360	7:97595973T:C	7	97595973	ENSSSCG00000002341	PAPLN
												1361	7:97595973T:C	7	97595973	ENSSSCG00000022178	NUMB
												1362	7:97595973T:C	7	97595973	ENSSSCG00000021676
												1363	7:97595973T:C	7	97595973	ENSSSCG00000002344	RIOX1
												1364	7:97595973T:C	7	97595973	ENSSSCG00000062678
												1365	7:97595973T:C	7	97595973	ENSSSCG00000056471
												1366	7:97595973T:C	7	97595973	ENSSSCG00000002349
												1367	7:97595973T:C	7	97595973	ENSSSCG00000058762
												1368	7:97595973T:C	7	97595973	ENSSSCG00000002348	ACOT6
												1369	7:97595973T:C	7	97595973	ENSSSCG00000039469	DNAL1
												1370	7:97595973T:C	7	97595973	ENSSSCG00000062320	PNMA1
												1371	7:97595973T:C	7	97595973	ENSSSCG00000002350	MIDEAS
												1372	7:97595973T:C	7	97595973	ENSSSCG00000002351	PTGR2
												1373	7:97595973T:C	7	97595973	ENSSSCG00000002352	ZNF410
												1374	7:97595973T:C	7	97595973	ENSSSCG00000002353	FAM161B
												1375	7:97595973T:C	7	97595973	ENSSSCG00000002354	COQ6
												1376	7:97595973T:C	7	97595973	ENSSSCG00000002355	ENTPD5
												1377	7:97595973T:C	7	97595973	ENSSSCG00000002356	BBOF1
												1378	7:97595973T:C	7	97595973	ENSSSCG00000002357	ALDH6A1
												1379	7:97595973T:C	7	97595973	ENSSSCG00000055314	LIN52
												1380	7:97595973T:C	7	97595973	ENSSSCG00000002363	VSX2
												1381	7:97595973T:C	7	97595973	ENSSSCG00000038231	ABCD4
												1382	7:97595973T:C	7	97595973	ENSSSCG00000002361	VRTN
												1383	7:97595973T:C	7	97595973	ENSSSCG00000025000	SYNDIG1L
												1384	7:97595973T:C	7	97595973	ENSSSCG00000002366	NPC2
												1385	7:97595973T:C	7	97595973	ENSSSCG00000002367	ISCA2
												1386	7:97595973T:C	7	97595973	ENSSSCG00000002368	LTBP2
												1387	7:97595973T:C	7	97595973	ENSSSCG00000031305
												1388	7:97595973T:C	7	97595973	ENSSSCG00000002370	AREL1
												1389	7:97595973T:C	7	97595973	ENSSSCG00000039202	FCF1
												1390	7:97595973T:C	7	97595973	ENSSSCG00000002372	YLPM1
												1391	7:97595973T:C	7	97595973	ENSSSCG00000002373	PROX2
												1392	7:97595973T:C	7	97595973	ENSSSCG00000002374	DLST
												1393	7:97595973T:C	7	97595973	ENSSSCG00000002375	RPS6KL1
												1394	7:97595973T:C	7	97595973	ENSSSCG00000050616	PGF
												1395	7:97595973T:C	7	97595973	ENSSSCG00000002377	EIF2B2
												1396	7:97595973T:C	7	97595973	ENSSSCG00000051291
												1397	7:97595973T:C	7	97595973	ENSSSCG00000002378	MLH3
												1398	7:97595973T:C	7	97595973	ENSSSCG00000002379
												1399	7:97595973T:C	7	97595973	ENSSSCG00000002380	ZC2HC1C
												1400	7:97595973T:C	7	97595973	ENSSSCG00000002381	NEK9
												1401	7:97595973T:C	7	97595973	ENSSSCG00000035684	TMED10
												1402	7:97595973T:C	7	97595973	ENSSSCG00000002383	FOS
												1403	7:97595973T:C	7	97595973	ENSSSCG00000036371	U6
												1404	7:97595973T:C	7	97595973	ENSSSCG00000035895	JDP2
												1405	7:97603637A:G	7	97603637	ENSSSCG00000002341	PAPLN
												1406	7:97603637A:G	7	97603637	ENSSSCG00000022178	NUMB
												1407	7:97603637A:G	7	97603637	ENSSSCG00000021676
												1408	7:97603637A:G	7	97603637	ENSSSCG00000002344	RIOX1
												1409	7:97603637A:G	7	97603637	ENSSSCG00000062678
												1410	7:97603637A:G	7	97603637	ENSSSCG00000056471
												1411	7:97603637A:G	7	97603637	ENSSSCG00000002349
												1412	7:97603637A:G	7	97603637	ENSSSCG00000058762
												1413	7:97603637A:G	7	97603637	ENSSSCG00000002348	ACOT6
												1414	7:97603637A:G	7	97603637	ENSSSCG00000039469	DNAL1
												1415	7:97603637A:G	7	97603637	ENSSSCG00000062320	PNMA1
												1416	7:97603637A:G	7	97603637	ENSSSCG00000002350	MIDEAS
												1417	7:97603637A:G	7	97603637	ENSSSCG00000002351	PTGR2
												1418	7:97603637A:G	7	97603637	ENSSSCG00000002352	ZNF410
												1419	7:97603637A:G	7	97603637	ENSSSCG00000002353	FAM161B
												1420	7:97603637A:G	7	97603637	ENSSSCG00000002354	COQ6
												1421	7:97603637A:G	7	97603637	ENSSSCG00000002355	ENTPD5
												1422	7:97603637A:G	7	97603637	ENSSSCG00000002356	BBOF1
												1423	7:97603637A:G	7	97603637	ENSSSCG00000002357	ALDH6A1
												1424	7:97603637A:G	7	97603637	ENSSSCG00000055314	LIN52
												1425	7:97603637A:G	7	97603637	ENSSSCG00000002363	VSX2
												1426	7:97603637A:G	7	97603637	ENSSSCG00000038231	ABCD4
												1427	7:97603637A:G	7	97603637	ENSSSCG00000002361	VRTN
												1428	7:97603637A:G	7	97603637	ENSSSCG00000025000	SYNDIG1L
												1429	7:97603637A:G	7	97603637	ENSSSCG00000002366	NPC2
												1430	7:97603637A:G	7	97603637	ENSSSCG00000002367	ISCA2
												1431	7:97603637A:G	7	97603637	ENSSSCG00000002368	LTBP2
												1432	7:97603637A:G	7	97603637	ENSSSCG00000031305
												1433	7:97603637A:G	7	97603637	ENSSSCG00000002370	AREL1
												1434	7:97603637A:G	7	97603637	ENSSSCG00000039202	FCF1
												1435	7:97603637A:G	7	97603637	ENSSSCG00000002372	YLPM1
												1436	7:97603637A:G	7	97603637	ENSSSCG00000002373	PROX2
												1437	7:97603637A:G	7	97603637	ENSSSCG00000002374	DLST
												1438	7:97603637A:G	7	97603637	ENSSSCG00000002375	RPS6KL1
												1439	7:97603637A:G	7	97603637	ENSSSCG00000050616	PGF
												1440	7:97603637A:G	7	97603637	ENSSSCG00000002377	EIF2B2
												1441	7:97603637A:G	7	97603637	ENSSSCG00000051291
												1442	7:97603637A:G	7	97603637	ENSSSCG00000002378	MLH3
												1443	7:97603637A:G	7	97603637	ENSSSCG00000002379
												1444	7:97603637A:G	7	97603637	ENSSSCG00000002380	ZC2HC1C
												1445	7:97603637A:G	7	97603637	ENSSSCG00000002381	NEK9
												1446	7:97603637A:G	7	97603637	ENSSSCG00000035684	TMED10
												1447	7:97603637A:G	7	97603637	ENSSSCG00000002383	FOS
												1448	7:97603637A:G	7	97603637	ENSSSCG00000036371	U6
												1449	7:97603637A:G	7	97603637	ENSSSCG00000035895	JDP2
												1450	7:97606621A:T	7	97606621	ENSSSCG00000002341	PAPLN
												1451	7:97606621A:T	7	97606621	ENSSSCG00000022178	NUMB
												1452	7:97606621A:T	7	97606621	ENSSSCG00000021676
												1453	7:97606621A:T	7	97606621	ENSSSCG00000002344	RIOX1
												1454	7:97606621A:T	7	97606621	ENSSSCG00000062678
												1455	7:97606621A:T	7	97606621	ENSSSCG00000056471
												1456	7:97606621A:T	7	97606621	ENSSSCG00000002349
												1457	7:97606621A:T	7	97606621	ENSSSCG00000058762
												1458	7:97606621A:T	7	97606621	ENSSSCG00000002348	ACOT6
												1459	7:97606621A:T	7	97606621	ENSSSCG00000039469	DNAL1
												1460	7:97606621A:T	7	97606621	ENSSSCG00000062320	PNMA1
												1461	7:97606621A:T	7	97606621	ENSSSCG00000002350	MIDEAS
												1462	7:97606621A:T	7	97606621	ENSSSCG00000002351	PTGR2
												1463	7:97606621A:T	7	97606621	ENSSSCG00000002352	ZNF410
												1464	7:97606621A:T	7	97606621	ENSSSCG00000002353	FAM161B
												1465	7:97606621A:T	7	97606621	ENSSSCG00000002354	COQ6
												1466	7:97606621A:T	7	97606621	ENSSSCG00000002355	ENTPD5
												1467	7:97606621A:T	7	97606621	ENSSSCG00000002356	BBOF1
												1468	7:97606621A:T	7	97606621	ENSSSCG00000002357	ALDH6A1
												1469	7:97606621A:T	7	97606621	ENSSSCG00000055314	LIN52
												1470	7:97606621A:T	7	97606621	ENSSSCG00000002363	VSX2
												1471	7:97606621A:T	7	97606621	ENSSSCG00000038231	ABCD4
												1472	7:97606621A:T	7	97606621	ENSSSCG00000002361	VRTN
												1473	7:97606621A:T	7	97606621	ENSSSCG00000025000	SYNDIG1L
												1474	7:97606621A:T	7	97606621	ENSSSCG00000002366	NPC2
												1475	7:97606621A:T	7	97606621	ENSSSCG00000002367	ISCA2
												1476	7:97606621A:T	7	97606621	ENSSSCG00000002368	LTBP2
												1477	7:97606621A:T	7	97606621	ENSSSCG00000031305
												1478	7:97606621A:T	7	97606621	ENSSSCG00000002370	AREL1
												1479	7:97606621A:T	7	97606621	ENSSSCG00000039202	FCF1
												1480	7:97606621A:T	7	97606621	ENSSSCG00000002372	YLPM1
												1481	7:97606621A:T	7	97606621	ENSSSCG00000002373	PROX2
												1482	7:97606621A:T	7	97606621	ENSSSCG00000002374	DLST
												1483	7:97606621A:T	7	97606621	ENSSSCG00000002375	RPS6KL1
												1484	7:97606621A:T	7	97606621	ENSSSCG00000050616	PGF
												1485	7:97606621A:T	7	97606621	ENSSSCG00000002377	EIF2B2
												1486	7:97606621A:T	7	97606621	ENSSSCG00000051291
												1487	7:97606621A:T	7	97606621	ENSSSCG00000002378	MLH3
												1488	7:97606621A:T	7	97606621	ENSSSCG00000002379
												1489	7:97606621A:T	7	97606621	ENSSSCG00000002380	ZC2HC1C
												1490	7:97606621A:T	7	97606621	ENSSSCG00000002381	NEK9
												1491	7:97606621A:T	7	97606621	ENSSSCG00000035684	TMED10
												1492	7:97606621A:T	7	97606621	ENSSSCG00000002383	FOS
												1493	7:97606621A:T	7	97606621	ENSSSCG00000036371	U6
												1494	7:97606621A:T	7	97606621	ENSSSCG00000035895	JDP2
												1495	7:97612216T:A	7	97612216	ENSSSCG00000002341	PAPLN
												1496	7:97612216T:A	7	97612216	ENSSSCG00000022178	NUMB
												1497	7:97612216T:A	7	97612216	ENSSSCG00000021676
												1498	7:97612216T:A	7	97612216	ENSSSCG00000002344	RIOX1
												1499	7:97612216T:A	7	97612216	ENSSSCG00000062678
												1500	7:97612216T:A	7	97612216	ENSSSCG00000056471
												1501	7:97612216T:A	7	97612216	ENSSSCG00000002349
												1502	7:97612216T:A	7	97612216	ENSSSCG00000058762
												1503	7:97612216T:A	7	97612216	ENSSSCG00000002348	ACOT6
												1504	7:97612216T:A	7	97612216	ENSSSCG00000039469	DNAL1
												1505	7:97612216T:A	7	97612216	ENSSSCG00000062320	PNMA1
												1506	7:97612216T:A	7	97612216	ENSSSCG00000002350	MIDEAS
												1507	7:97612216T:A	7	97612216	ENSSSCG00000002351	PTGR2
												1508	7:97612216T:A	7	97612216	ENSSSCG00000002352	ZNF410
												1509	7:97612216T:A	7	97612216	ENSSSCG00000002353	FAM161B
												1510	7:97612216T:A	7	97612216	ENSSSCG00000002354	COQ6
												1511	7:97612216T:A	7	97612216	ENSSSCG00000002355	ENTPD5
												1512	7:97612216T:A	7	97612216	ENSSSCG00000002356	BBOF1
												1513	7:97612216T:A	7	97612216	ENSSSCG00000002357	ALDH6A1
												1514	7:97612216T:A	7	97612216	ENSSSCG00000055314	LIN52
												1515	7:97612216T:A	7	97612216	ENSSSCG00000002363	VSX2
												1516	7:97612216T:A	7	97612216	ENSSSCG00000038231	ABCD4
												1517	7:97612216T:A	7	97612216	ENSSSCG00000002361	VRTN
												1518	7:97612216T:A	7	97612216	ENSSSCG00000025000	SYNDIG1L
												1519	7:97612216T:A	7	97612216	ENSSSCG00000002366	NPC2
												1520	7:97612216T:A	7	97612216	ENSSSCG00000002367	ISCA2
												1521	7:97612216T:A	7	97612216	ENSSSCG00000002368	LTBP2
												1522	7:97612216T:A	7	97612216	ENSSSCG00000031305
												1523	7:97612216T:A	7	97612216	ENSSSCG00000002370	AREL1
												1524	7:97612216T:A	7	97612216	ENSSSCG00000039202	FCF1
												1525	7:97612216T:A	7	97612216	ENSSSCG00000002372	YLPM1
												1526	7:97612216T:A	7	97612216	ENSSSCG00000002373	PROX2
												1527	7:97612216T:A	7	97612216	ENSSSCG00000002374	DLST
												1528	7:97612216T:A	7	97612216	ENSSSCG00000002375	RPS6KL1
												1529	7:97612216T:A	7	97612216	ENSSSCG00000050616	PGF
												1530	7:97612216T:A	7	97612216	ENSSSCG00000002377	EIF2B2
												1531	7:97612216T:A	7	97612216	ENSSSCG00000051291
												1532	7:97612216T:A	7	97612216	ENSSSCG00000002378	MLH3
												1533	7:97612216T:A	7	97612216	ENSSSCG00000002379
												1534	7:97612216T:A	7	97612216	ENSSSCG00000002380	ZC2HC1C
												1535	7:97612216T:A	7	97612216	ENSSSCG00000002381	NEK9
												1536	7:97612216T:A	7	97612216	ENSSSCG00000035684	TMED10
												1537	7:97612216T:A	7	97612216	ENSSSCG00000002383	FOS
												1538	7:97612216T:A	7	97612216	ENSSSCG00000036371	U6
												1539	7:97612216T:A	7	97612216	ENSSSCG00000035895	JDP2
												1540	7:97614602A:C	7	97614602	ENSSSCG00000002341	PAPLN
												1541	7:97614602A:C	7	97614602	ENSSSCG00000022178	NUMB
												1542	7:97614602A:C	7	97614602	ENSSSCG00000021676
												1543	7:97614602A:C	7	97614602	ENSSSCG00000002344	RIOX1
												1544	7:97614602A:C	7	97614602	ENSSSCG00000062678
												1545	7:97614602A:C	7	97614602	ENSSSCG00000056471
												1546	7:97614602A:C	7	97614602	ENSSSCG00000002349
												1547	7:97614602A:C	7	97614602	ENSSSCG00000058762
												1548	7:97614602A:C	7	97614602	ENSSSCG00000002348	ACOT6
												1549	7:97614602A:C	7	97614602	ENSSSCG00000039469	DNAL1
												1550	7:97614602A:C	7	97614602	ENSSSCG00000062320	PNMA1
												1551	7:97614602A:C	7	97614602	ENSSSCG00000002350	MIDEAS
												1552	7:97614602A:C	7	97614602	ENSSSCG00000002351	PTGR2
												1553	7:97614602A:C	7	97614602	ENSSSCG00000002352	ZNF410
												1554	7:97614602A:C	7	97614602	ENSSSCG00000002353	FAM161B
												1555	7:97614602A:C	7	97614602	ENSSSCG00000002354	COQ6
												1556	7:97614602A:C	7	97614602	ENSSSCG00000002355	ENTPD5
												1557	7:97614602A:C	7	97614602	ENSSSCG00000002356	BBOF1
												1558	7:97614602A:C	7	97614602	ENSSSCG00000002357	ALDH6A1
												1559	7:97614602A:C	7	97614602	ENSSSCG00000055314	LIN52
												1560	7:97614602A:C	7	97614602	ENSSSCG00000002363	VSX2
												1561	7:97614602A:C	7	97614602	ENSSSCG00000038231	ABCD4
												1562	7:97614602A:C	7	97614602	ENSSSCG00000002361	VRTN
												1563	7:97614602A:C	7	97614602	ENSSSCG00000025000	SYNDIG1L
												1564	7:97614602A:C	7	97614602	ENSSSCG00000002366	NPC2
												1565	7:97614602A:C	7	97614602	ENSSSCG00000002367	ISCA2
												1566	7:97614602A:C	7	97614602	ENSSSCG00000002368	LTBP2
												1567	7:97614602A:C	7	97614602	ENSSSCG00000031305
												1568	7:97614602A:C	7	97614602	ENSSSCG00000002370	AREL1
												1569	7:97614602A:C	7	97614602	ENSSSCG00000039202	FCF1
												1570	7:97614602A:C	7	97614602	ENSSSCG00000002372	YLPM1
												1571	7:97614602A:C	7	97614602	ENSSSCG00000002373	PROX2
												1572	7:97614602A:C	7	97614602	ENSSSCG00000002374	DLST
												1573	7:97614602A:C	7	97614602	ENSSSCG00000002375	RPS6KL1
												1574	7:97614602A:C	7	97614602	ENSSSCG00000050616	PGF
												1575	7:97614602A:C	7	97614602	ENSSSCG00000002377	EIF2B2
												1576	7:97614602A:C	7	97614602	ENSSSCG00000051291
												1577	7:97614602A:C	7	97614602	ENSSSCG00000002378	MLH3
												1578	7:97614602A:C	7	97614602	ENSSSCG00000002379
												1579	7:97614602A:C	7	97614602	ENSSSCG00000002380	ZC2HC1C
												1580	7:97614602A:C	7	97614602	ENSSSCG00000002381	NEK9
												1581	7:97614602A:C	7	97614602	ENSSSCG00000035684	TMED10
												1582	7:97614602A:C	7	97614602	ENSSSCG00000002383	FOS
												1583	7:97614602A:C	7	97614602	ENSSSCG00000036371	U6
												1584	7:97614602A:C	7	97614602	ENSSSCG00000035895	JDP2
												1585	7:97615989A:G	7	97615989	ENSSSCG00000002341	PAPLN
												1586	7:97615989A:G	7	97615989	ENSSSCG00000022178	NUMB
												1587	7:97615989A:G	7	97615989	ENSSSCG00000021676
												1588	7:97615989A:G	7	97615989	ENSSSCG00000002344	RIOX1
												1589	7:97615989A:G	7	97615989	ENSSSCG00000062678
												1590	7:97615989A:G	7	97615989	ENSSSCG00000056471
												1591	7:97615989A:G	7	97615989	ENSSSCG00000002349
												1592	7:97615989A:G	7	97615989	ENSSSCG00000058762
												1593	7:97615989A:G	7	97615989	ENSSSCG00000002348	ACOT6
												1594	7:97615989A:G	7	97615989	ENSSSCG00000039469	DNAL1
												1595	7:97615989A:G	7	97615989	ENSSSCG00000062320	PNMA1
												1596	7:97615989A:G	7	97615989	ENSSSCG00000002350	MIDEAS
												1597	7:97615989A:G	7	97615989	ENSSSCG00000002351	PTGR2
												1598	7:97615989A:G	7	97615989	ENSSSCG00000002352	ZNF410
												1599	7:97615989A:G	7	97615989	ENSSSCG00000002353	FAM161B
												1600	7:97615989A:G	7	97615989	ENSSSCG00000002354	COQ6
												1601	7:97615989A:G	7	97615989	ENSSSCG00000002355	ENTPD5
												1602	7:97615989A:G	7	97615989	ENSSSCG00000002356	BBOF1
												1603	7:97615989A:G	7	97615989	ENSSSCG00000002357	ALDH6A1
												1604	7:97615989A:G	7	97615989	ENSSSCG00000055314	LIN52
												1605	7:97615989A:G	7	97615989	ENSSSCG00000002363	VSX2
												1606	7:97615989A:G	7	97615989	ENSSSCG00000038231	ABCD4
												1607	7:97615989A:G	7	97615989	ENSSSCG00000002361	VRTN
												1608	7:97615989A:G	7	97615989	ENSSSCG00000025000	SYNDIG1L
												1609	7:97615989A:G	7	97615989	ENSSSCG00000002366	NPC2
												1610	7:97615989A:G	7	97615989	ENSSSCG00000002367	ISCA2
												1611	7:97615989A:G	7	97615989	ENSSSCG00000002368	LTBP2
												1612	7:97615989A:G	7	97615989	ENSSSCG00000031305
												1613	7:97615989A:G	7	97615989	ENSSSCG00000002370	AREL1
												1614	7:97615989A:G	7	97615989	ENSSSCG00000039202	FCF1
												1615	7:97615989A:G	7	97615989	ENSSSCG00000002372	YLPM1
												1616	7:97615989A:G	7	97615989	ENSSSCG00000002373	PROX2
												1617	7:97615989A:G	7	97615989	ENSSSCG00000002374	DLST
												1618	7:97615989A:G	7	97615989	ENSSSCG00000002375	RPS6KL1
												1619	7:97615989A:G	7	97615989	ENSSSCG00000050616	PGF
												1620	7:97615989A:G	7	97615989	ENSSSCG00000002377	EIF2B2
												1621	7:97615989A:G	7	97615989	ENSSSCG00000051291
												1622	7:97615989A:G	7	97615989	ENSSSCG00000002378	MLH3
												1623	7:97615989A:G	7	97615989	ENSSSCG00000002379
												1624	7:97615989A:G	7	97615989	ENSSSCG00000002380	ZC2HC1C
												1625	7:97615989A:G	7	97615989	ENSSSCG00000002381	NEK9
												1626	7:97615989A:G	7	97615989	ENSSSCG00000035684	TMED10
												1627	7:97615989A:G	7	97615989	ENSSSCG00000002383	FOS
												1628	7:97615989A:G	7	97615989	ENSSSCG00000036371	U6
												1629	7:97615989A:G	7	97615989	ENSSSCG00000035895	JDP2
												1630	7:97616794G:A	7	97616794	ENSSSCG00000002341	PAPLN
												1631	7:97616794G:A	7	97616794	ENSSSCG00000022178	NUMB
												1632	7:97616794G:A	7	97616794	ENSSSCG00000021676
												1633	7:97616794G:A	7	97616794	ENSSSCG00000002344	RIOX1
												1634	7:97616794G:A	7	97616794	ENSSSCG00000062678
												1635	7:97616794G:A	7	97616794	ENSSSCG00000056471
												1636	7:97616794G:A	7	97616794	ENSSSCG00000002349
												1637	7:97616794G:A	7	97616794	ENSSSCG00000058762
												1638	7:97616794G:A	7	97616794	ENSSSCG00000002348	ACOT6
												1639	7:97616794G:A	7	97616794	ENSSSCG00000039469	DNAL1
												1640	7:97616794G:A	7	97616794	ENSSSCG00000062320	PNMA1
												1641	7:97616794G:A	7	97616794	ENSSSCG00000002350	MIDEAS
												1642	7:97616794G:A	7	97616794	ENSSSCG00000002351	PTGR2
												1643	7:97616794G:A	7	97616794	ENSSSCG00000002352	ZNF410
												1644	7:97616794G:A	7	97616794	ENSSSCG00000002353	FAM161B
												1645	7:97616794G:A	7	97616794	ENSSSCG00000002354	COQ6
												1646	7:97616794G:A	7	97616794	ENSSSCG00000002355	ENTPD5
												1647	7:97616794G:A	7	97616794	ENSSSCG00000002356	BBOF1
												1648	7:97616794G:A	7	97616794	ENSSSCG00000002357	ALDH6A1
												1649	7:97616794G:A	7	97616794	ENSSSCG00000055314	LIN52
												1650	7:97616794G:A	7	97616794	ENSSSCG00000002363	VSX2
												1651	7:97616794G:A	7	97616794	ENSSSCG00000038231	ABCD4
												1652	7:97616794G:A	7	97616794	ENSSSCG00000002361	VRTN
												1653	7:97616794G:A	7	97616794	ENSSSCG00000025000	SYNDIG1L
												1654	7:97616794G:A	7	97616794	ENSSSCG00000002366	NPC2
												1655	7:97616794G:A	7	97616794	ENSSSCG00000002367	ISCA2
												1656	7:97616794G:A	7	97616794	ENSSSCG00000002368	LTBP2
												1657	7:97616794G:A	7	97616794	ENSSSCG00000031305
												1658	7:97616794G:A	7	97616794	ENSSSCG00000002370	AREL1
												1659	7:97616794G:A	7	97616794	ENSSSCG00000039202	FCF1
												1660	7:97616794G:A	7	97616794	ENSSSCG00000002372	YLPM1
												1661	7:97616794G:A	7	97616794	ENSSSCG00000002373	PROX2
												1662	7:97616794G:A	7	97616794	ENSSSCG00000002374	DLST
												1663	7:97616794G:A	7	97616794	ENSSSCG00000002375	RPS6KL1
												1664	7:97616794G:A	7	97616794	ENSSSCG00000050616	PGF
												1665	7:97616794G:A	7	97616794	ENSSSCG00000002377	EIF2B2
												1666	7:97616794G:A	7	97616794	ENSSSCG00000051291
												1667	7:97616794G:A	7	97616794	ENSSSCG00000002378	MLH3
												1668	7:97616794G:A	7	97616794	ENSSSCG00000002379
												1669	7:97616794G:A	7	97616794	ENSSSCG00000002380	ZC2HC1C
												1670	7:97616794G:A	7	97616794	ENSSSCG00000002381	NEK9
												1671	7:97616794G:A	7	97616794	ENSSSCG00000035684	TMED10
												1672	7:97616794G:A	7	97616794	ENSSSCG00000002383	FOS
												1673	7:97616794G:A	7	97616794	ENSSSCG00000036371	U6
												1674	7:97616794G:A	7	97616794	ENSSSCG00000035895	JDP2
												1675	7:97616879G:T	7	97616879	ENSSSCG00000002341	PAPLN
												1676	7:97616879G:T	7	97616879	ENSSSCG00000022178	NUMB
												1677	7:97616879G:T	7	97616879	ENSSSCG00000021676
												1678	7:97616879G:T	7	97616879	ENSSSCG00000002344	RIOX1
												1679	7:97616879G:T	7	97616879	ENSSSCG00000062678
												1680	7:97616879G:T	7	97616879	ENSSSCG00000056471
												1681	7:97616879G:T	7	97616879	ENSSSCG00000002349
												1682	7:97616879G:T	7	97616879	ENSSSCG00000058762
												1683	7:97616879G:T	7	97616879	ENSSSCG00000002348	ACOT6
												1684	7:97616879G:T	7	97616879	ENSSSCG00000039469	DNAL1
												1685	7:97616879G:T	7	97616879	ENSSSCG00000062320	PNMA1
												1686	7:97616879G:T	7	97616879	ENSSSCG00000002350	MIDEAS
												1687	7:97616879G:T	7	97616879	ENSSSCG00000002351	PTGR2
												1688	7:97616879G:T	7	97616879	ENSSSCG00000002352	ZNF410
												1689	7:97616879G:T	7	97616879	ENSSSCG00000002353	FAM161B
												1690	7:97616879G:T	7	97616879	ENSSSCG00000002354	COQ6
												1691	7:97616879G:T	7	97616879	ENSSSCG00000002355	ENTPD5
												1692	7:97616879G:T	7	97616879	ENSSSCG00000002356	BBOF1
												1693	7:97616879G:T	7	97616879	ENSSSCG00000002357	ALDH6A1
												1694	7:97616879G:T	7	97616879	ENSSSCG00000055314	LIN52
												1695	7:97616879G:T	7	97616879	ENSSSCG00000002363	VSX2
												1696	7:97616879G:T	7	97616879	ENSSSCG00000038231	ABCD4
												1697	7:97616879G:T	7	97616879	ENSSSCG00000002361	VRTN
												1698	7:97616879G:T	7	97616879	ENSSSCG00000025000	SYNDIG1L
												1699	7:97616879G:T	7	97616879	ENSSSCG00000002366	NPC2
												1700	7:97616879G:T	7	97616879	ENSSSCG00000002367	ISCA2
												1701	7:97616879G:T	7	97616879	ENSSSCG00000002368	LTBP2
												1702	7:97616879G:T	7	97616879	ENSSSCG00000031305
												1703	7:97616879G:T	7	97616879	ENSSSCG00000002370	AREL1
												1704	7:97616879G:T	7	97616879	ENSSSCG00000039202	FCF1
												1705	7:97616879G:T	7	97616879	ENSSSCG00000002372	YLPM1
												1706	7:97616879G:T	7	97616879	ENSSSCG00000002373	PROX2
												1707	7:97616879G:T	7	97616879	ENSSSCG00000002374	DLST
												1708	7:97616879G:T	7	97616879	ENSSSCG00000002375	RPS6KL1
												1709	7:97616879G:T	7	97616879	ENSSSCG00000050616	PGF
												1710	7:97616879G:T	7	97616879	ENSSSCG00000002377	EIF2B2
												1711	7:97616879G:T	7	97616879	ENSSSCG00000051291
												1712	7:97616879G:T	7	97616879	ENSSSCG00000002378	MLH3
												1713	7:97616879G:T	7	97616879	ENSSSCG00000002379
												1714	7:97616879G:T	7	97616879	ENSSSCG00000002380	ZC2HC1C
												1715	7:97616879G:T	7	97616879	ENSSSCG00000002381	NEK9
												1716	7:97616879G:T	7	97616879	ENSSSCG00000035684	TMED10
												1717	7:97616879G:T	7	97616879	ENSSSCG00000002383	FOS
												1718	7:97616879G:T	7	97616879	ENSSSCG00000036371	U6
												1719	7:97616879G:T	7	97616879	ENSSSCG00000035895	JDP2
												1720	7:97617098T:C	7	97617098	ENSSSCG00000002341	PAPLN
												1721	7:97617098T:C	7	97617098	ENSSSCG00000022178	NUMB
												1722	7:97617098T:C	7	97617098	ENSSSCG00000021676
												1723	7:97617098T:C	7	97617098	ENSSSCG00000002344	RIOX1
												1724	7:97617098T:C	7	97617098	ENSSSCG00000062678
												1725	7:97617098T:C	7	97617098	ENSSSCG00000056471
												1726	7:97617098T:C	7	97617098	ENSSSCG00000002349
												1727	7:97617098T:C	7	97617098	ENSSSCG00000058762
												1728	7:97617098T:C	7	97617098	ENSSSCG00000002348	ACOT6
												1729	7:97617098T:C	7	97617098	ENSSSCG00000039469	DNAL1
												1730	7:97617098T:C	7	97617098	ENSSSCG00000062320	PNMA1
												1731	7:97617098T:C	7	97617098	ENSSSCG00000002350	MIDEAS
												1732	7:97617098T:C	7	97617098	ENSSSCG00000002351	PTGR2
												1733	7:97617098T:C	7	97617098	ENSSSCG00000002352	ZNF410
												1734	7:97617098T:C	7	97617098	ENSSSCG00000002353	FAM161B
												1735	7:97617098T:C	7	97617098	ENSSSCG00000002354	COQ6
												1736	7:97617098T:C	7	97617098	ENSSSCG00000002355	ENTPD5
												1737	7:97617098T:C	7	97617098	ENSSSCG00000002356	BBOF1
												1738	7:97617098T:C	7	97617098	ENSSSCG00000002357	ALDH6A1
												1739	7:97617098T:C	7	97617098	ENSSSCG00000055314	LIN52
												1740	7:97617098T:C	7	97617098	ENSSSCG00000002363	VSX2
												1741	7:97617098T:C	7	97617098	ENSSSCG00000038231	ABCD4
												1742	7:97617098T:C	7	97617098	ENSSSCG00000002361	VRTN
												1743	7:97617098T:C	7	97617098	ENSSSCG00000025000	SYNDIG1L
												1744	7:97617098T:C	7	97617098	ENSSSCG00000002366	NPC2
												1745	7:97617098T:C	7	97617098	ENSSSCG00000002367	ISCA2
												1746	7:97617098T:C	7	97617098	ENSSSCG00000002368	LTBP2
												1747	7:97617098T:C	7	97617098	ENSSSCG00000031305
												1748	7:97617098T:C	7	97617098	ENSSSCG00000002370	AREL1
												1749	7:97617098T:C	7	97617098	ENSSSCG00000039202	FCF1
												1750	7:97617098T:C	7	97617098	ENSSSCG00000002372	YLPM1
												1751	7:97617098T:C	7	97617098	ENSSSCG00000002373	PROX2
												1752	7:97617098T:C	7	97617098	ENSSSCG00000002374	DLST
												1753	7:97617098T:C	7	97617098	ENSSSCG00000002375	RPS6KL1
												1754	7:97617098T:C	7	97617098	ENSSSCG00000050616	PGF
												1755	7:97617098T:C	7	97617098	ENSSSCG00000002377	EIF2B2
												1756	7:97617098T:C	7	97617098	ENSSSCG00000051291
												1757	7:97617098T:C	7	97617098	ENSSSCG00000002378	MLH3
												1758	7:97617098T:C	7	97617098	ENSSSCG00000002379
												1759	7:97617098T:C	7	97617098	ENSSSCG00000002380	ZC2HC1C
												1760	7:97617098T:C	7	97617098	ENSSSCG00000002381	NEK9
												1761	7:97617098T:C	7	97617098	ENSSSCG00000035684	TMED10
												1762	7:97617098T:C	7	97617098	ENSSSCG00000002383	FOS
												1763	7:97617098T:C	7	97617098	ENSSSCG00000036371	U6
												1764	7:97617098T:C	7	97617098	ENSSSCG00000035895	JDP2
												1765	7:97617184C:T	7	97617184	ENSSSCG00000002341	PAPLN
												1766	7:97617184C:T	7	97617184	ENSSSCG00000022178	NUMB
												1767	7:97617184C:T	7	97617184	ENSSSCG00000021676
												1768	7:97617184C:T	7	97617184	ENSSSCG00000002344	RIOX1
												1769	7:97617184C:T	7	97617184	ENSSSCG00000062678
												1770	7:97617184C:T	7	97617184	ENSSSCG00000056471
												1771	7:97617184C:T	7	97617184	ENSSSCG00000002349
												1772	7:97617184C:T	7	97617184	ENSSSCG00000058762
												1773	7:97617184C:T	7	97617184	ENSSSCG00000002348	ACOT6
												1774	7:97617184C:T	7	97617184	ENSSSCG00000039469	DNAL1
												1775	7:97617184C:T	7	97617184	ENSSSCG00000062320	PNMA1
												1776	7:97617184C:T	7	97617184	ENSSSCG00000002350	MIDEAS
												1777	7:97617184C:T	7	97617184	ENSSSCG00000002351	PTGR2
												1778	7:97617184C:T	7	97617184	ENSSSCG00000002352	ZNF410
												1779	7:97617184C:T	7	97617184	ENSSSCG00000002353	FAM161B
												1780	7:97617184C:T	7	97617184	ENSSSCG00000002354	COQ6
												1781	7:97617184C:T	7	97617184	ENSSSCG00000002355	ENTPD5
												1782	7:97617184C:T	7	97617184	ENSSSCG00000002356	BBOF1
												1783	7:97617184C:T	7	97617184	ENSSSCG00000002357	ALDH6A1
												1784	7:97617184C:T	7	97617184	ENSSSCG00000055314	LIN52
												1785	7:97617184C:T	7	97617184	ENSSSCG00000002363	VSX2
												1786	7:97617184C:T	7	97617184	ENSSSCG00000038231	ABCD4
												1787	7:97617184C:T	7	97617184	ENSSSCG00000002361	VRTN
												1788	7:97617184C:T	7	97617184	ENSSSCG00000025000	SYNDIG1L
												1789	7:97617184C:T	7	97617184	ENSSSCG00000002366	NPC2
												1790	7:97617184C:T	7	97617184	ENSSSCG00000002367	ISCA2
												1791	7:97617184C:T	7	97617184	ENSSSCG00000002368	LTBP2
												1792	7:97617184C:T	7	97617184	ENSSSCG00000031305
												1793	7:97617184C:T	7	97617184	ENSSSCG00000002370	AREL1
												1794	7:97617184C:T	7	97617184	ENSSSCG00000039202	FCF1
												1795	7:97617184C:T	7	97617184	ENSSSCG00000002372	YLPM1
												1796	7:97617184C:T	7	97617184	ENSSSCG00000002373	PROX2
												1797	7:97617184C:T	7	97617184	ENSSSCG00000002374	DLST
												1798	7:97617184C:T	7	97617184	ENSSSCG00000002375	RPS6KL1
												1799	7:97617184C:T	7	97617184	ENSSSCG00000050616	PGF
												1800	7:97617184C:T	7	97617184	ENSSSCG00000002377	EIF2B2
												1801	7:97617184C:T	7	97617184	ENSSSCG00000051291
												1802	7:97617184C:T	7	97617184	ENSSSCG00000002378	MLH3
												1803	7:97617184C:T	7	97617184	ENSSSCG00000002379
												1804	7:97617184C:T	7	97617184	ENSSSCG00000002380	ZC2HC1C
												1805	7:97617184C:T	7	97617184	ENSSSCG00000002381	NEK9
												1806	7:97617184C:T	7	97617184	ENSSSCG00000035684	TMED10
												1807	7:97617184C:T	7	97617184	ENSSSCG00000002383	FOS
												1808	7:97617184C:T	7	97617184	ENSSSCG00000036371	U6
												1809	7:97617184C:T	7	97617184	ENSSSCG00000035895	JDP2
												1810	7:97617540G:C	7	97617540	ENSSSCG00000002341	PAPLN
												1811	7:97617540G:C	7	97617540	ENSSSCG00000022178	NUMB
												1812	7:97617540G:C	7	97617540	ENSSSCG00000021676
												1813	7:97617540G:C	7	97617540	ENSSSCG00000002344	RIOX1
												1814	7:97617540G:C	7	97617540	ENSSSCG00000062678
												1815	7:97617540G:C	7	97617540	ENSSSCG00000056471
												1816	7:97617540G:C	7	97617540	ENSSSCG00000002349
												1817	7:97617540G:C	7	97617540	ENSSSCG00000058762
												1818	7:97617540G:C	7	97617540	ENSSSCG00000002348	ACOT6
												1819	7:97617540G:C	7	97617540	ENSSSCG00000039469	DNAL1
												1820	7:97617540G:C	7	97617540	ENSSSCG00000062320	PNMA1
												1821	7:97617540G:C	7	97617540	ENSSSCG00000002350	MIDEAS
												1822	7:97617540G:C	7	97617540	ENSSSCG00000002351	PTGR2
												1823	7:97617540G:C	7	97617540	ENSSSCG00000002352	ZNF410
												1824	7:97617540G:C	7	97617540	ENSSSCG00000002353	FAM161B
												1825	7:97617540G:C	7	97617540	ENSSSCG00000002354	COQ6
												1826	7:97617540G:C	7	97617540	ENSSSCG00000002355	ENTPD5
												1827	7:97617540G:C	7	97617540	ENSSSCG00000002356	BBOF1
												1828	7:97617540G:C	7	97617540	ENSSSCG00000002357	ALDH6A1
												1829	7:97617540G:C	7	97617540	ENSSSCG00000055314	LIN52
												1830	7:97617540G:C	7	97617540	ENSSSCG00000002363	VSX2
												1831	7:97617540G:C	7	97617540	ENSSSCG00000038231	ABCD4
												1832	7:97617540G:C	7	97617540	ENSSSCG00000002361	VRTN
												1833	7:97617540G:C	7	97617540	ENSSSCG00000025000	SYNDIG1L
												1834	7:97617540G:C	7	97617540	ENSSSCG00000002366	NPC2
												1835	7:97617540G:C	7	97617540	ENSSSCG00000002367	ISCA2
												1836	7:97617540G:C	7	97617540	ENSSSCG00000002368	LTBP2
												1837	7:97617540G:C	7	97617540	ENSSSCG00000031305
												1838	7:97617540G:C	7	97617540	ENSSSCG00000002370	AREL1
												1839	7:97617540G:C	7	97617540	ENSSSCG00000039202	FCF1
												1840	7:97617540G:C	7	97617540	ENSSSCG00000002372	YLPM1
												1841	7:97617540G:C	7	97617540	ENSSSCG00000002373	PROX2
												1842	7:97617540G:C	7	97617540	ENSSSCG00000002374	DLST
												1843	7:97617540G:C	7	97617540	ENSSSCG00000002375	RPS6KL1
												1844	7:97617540G:C	7	97617540	ENSSSCG00000050616	PGF
												1845	7:97617540G:C	7	97617540	ENSSSCG00000002377	EIF2B2
												1846	7:97617540G:C	7	97617540	ENSSSCG00000051291
												1847	7:97617540G:C	7	97617540	ENSSSCG00000002378	MLH3
												1848	7:97617540G:C	7	97617540	ENSSSCG00000002379
												1849	7:97617540G:C	7	97617540	ENSSSCG00000002380	ZC2HC1C
												1850	7:97617540G:C	7	97617540	ENSSSCG00000002381	NEK9
												1851	7:97617540G:C	7	97617540	ENSSSCG00000035684	TMED10
												1852	7:97617540G:C	7	97617540	ENSSSCG00000002383	FOS
												1853	7:97617540G:C	7	97617540	ENSSSCG00000036371	U6
												1854	7:97617540G:C	7	97617540	ENSSSCG00000035895	JDP2
												1855	7:97617648C:T	7	97617648	ENSSSCG00000002341	PAPLN
												1856	7:97617648C:T	7	97617648	ENSSSCG00000022178	NUMB
												1857	7:97617648C:T	7	97617648	ENSSSCG00000021676
												1858	7:97617648C:T	7	97617648	ENSSSCG00000002344	RIOX1
												1859	7:97617648C:T	7	97617648	ENSSSCG00000062678
												1860	7:97617648C:T	7	97617648	ENSSSCG00000056471
												1861	7:97617648C:T	7	97617648	ENSSSCG00000002349
												1862	7:97617648C:T	7	97617648	ENSSSCG00000058762
												1863	7:97617648C:T	7	97617648	ENSSSCG00000002348	ACOT6
												1864	7:97617648C:T	7	97617648	ENSSSCG00000039469	DNAL1
												1865	7:97617648C:T	7	97617648	ENSSSCG00000062320	PNMA1
												1866	7:97617648C:T	7	97617648	ENSSSCG00000002350	MIDEAS
												1867	7:97617648C:T	7	97617648	ENSSSCG00000002351	PTGR2
												1868	7:97617648C:T	7	97617648	ENSSSCG00000002352	ZNF410
												1869	7:97617648C:T	7	97617648	ENSSSCG00000002353	FAM161B
												1870	7:97617648C:T	7	97617648	ENSSSCG00000002354	COQ6
												1871	7:97617648C:T	7	97617648	ENSSSCG00000002355	ENTPD5
												1872	7:97617648C:T	7	97617648	ENSSSCG00000002356	BBOF1
												1873	7:97617648C:T	7	97617648	ENSSSCG00000002357	ALDH6A1
												1874	7:97617648C:T	7	97617648	ENSSSCG00000055314	LIN52
												1875	7:97617648C:T	7	97617648	ENSSSCG00000002363	VSX2
												1876	7:97617648C:T	7	97617648	ENSSSCG00000038231	ABCD4
												1877	7:97617648C:T	7	97617648	ENSSSCG00000002361	VRTN
												1878	7:97617648C:T	7	97617648	ENSSSCG00000025000	SYNDIG1L
												1879	7:97617648C:T	7	97617648	ENSSSCG00000002366	NPC2
												1880	7:97617648C:T	7	97617648	ENSSSCG00000002367	ISCA2
												1881	7:97617648C:T	7	97617648	ENSSSCG00000002368	LTBP2
												1882	7:97617648C:T	7	97617648	ENSSSCG00000031305
												1883	7:97617648C:T	7	97617648	ENSSSCG00000002370	AREL1
												1884	7:97617648C:T	7	97617648	ENSSSCG00000039202	FCF1
												1885	7:97617648C:T	7	97617648	ENSSSCG00000002372	YLPM1
												1886	7:97617648C:T	7	97617648	ENSSSCG00000002373	PROX2
												1887	7:97617648C:T	7	97617648	ENSSSCG00000002374	DLST
												1888	7:97617648C:T	7	97617648	ENSSSCG00000002375	RPS6KL1
												1889	7:97617648C:T	7	97617648	ENSSSCG00000050616	PGF
												1890	7:97617648C:T	7	97617648	ENSSSCG00000002377	EIF2B2
												1891	7:97617648C:T	7	97617648	ENSSSCG00000051291
												1892	7:97617648C:T	7	97617648	ENSSSCG00000002378	MLH3
												1893	7:97617648C:T	7	97617648	ENSSSCG00000002379
												1894	7:97617648C:T	7	97617648	ENSSSCG00000002380	ZC2HC1C
												1895	7:97617648C:T	7	97617648	ENSSSCG00000002381	NEK9
												1896	7:97617648C:T	7	97617648	ENSSSCG00000035684	TMED10
												1897	7:97617648C:T	7	97617648	ENSSSCG00000002383	FOS
												1898	7:97617648C:T	7	97617648	ENSSSCG00000036371	U6
												1899	7:97617648C:T	7	97617648	ENSSSCG00000035895	JDP2
												1900	7:97617689A:T	7	97617689	ENSSSCG00000002341	PAPLN
												1901	7:97617689A:T	7	97617689	ENSSSCG00000022178	NUMB
												1902	7:97617689A:T	7	97617689	ENSSSCG00000021676
												1903	7:97617689A:T	7	97617689	ENSSSCG00000002344	RIOX1
												1904	7:97617689A:T	7	97617689	ENSSSCG00000062678
												1905	7:97617689A:T	7	97617689	ENSSSCG00000056471
												1906	7:97617689A:T	7	97617689	ENSSSCG00000002349
												1907	7:97617689A:T	7	97617689	ENSSSCG00000058762
												1908	7:97617689A:T	7	97617689	ENSSSCG00000002348	ACOT6
												1909	7:97617689A:T	7	97617689	ENSSSCG00000039469	DNAL1
												1910	7:97617689A:T	7	97617689	ENSSSCG00000062320	PNMA1
												1911	7:97617689A:T	7	97617689	ENSSSCG00000002350	MIDEAS
												1912	7:97617689A:T	7	97617689	ENSSSCG00000002351	PTGR2
												1913	7:97617689A:T	7	97617689	ENSSSCG00000002352	ZNF410
												1914	7:97617689A:T	7	97617689	ENSSSCG00000002353	FAM161B
												1915	7:97617689A:T	7	97617689	ENSSSCG00000002354	COQ6
												1916	7:97617689A:T	7	97617689	ENSSSCG00000002355	ENTPD5
												1917	7:97617689A:T	7	97617689	ENSSSCG00000002356	BBOF1
												1918	7:97617689A:T	7	97617689	ENSSSCG00000002357	ALDH6A1
												1919	7:97617689A:T	7	97617689	ENSSSCG00000055314	LIN52
												1920	7:97617689A:T	7	97617689	ENSSSCG00000002363	VSX2
												1921	7:97617689A:T	7	97617689	ENSSSCG00000038231	ABCD4
												1922	7:97617689A:T	7	97617689	ENSSSCG00000002361	VRTN
												1923	7:97617689A:T	7	97617689	ENSSSCG00000025000	SYNDIG1L
												1924	7:97617689A:T	7	97617689	ENSSSCG00000002366	NPC2
												1925	7:97617689A:T	7	97617689	ENSSSCG00000002367	ISCA2
												1926	7:97617689A:T	7	97617689	ENSSSCG00000002368	LTBP2
												1927	7:97617689A:T	7	97617689	ENSSSCG00000031305
												1928	7:97617689A:T	7	97617689	ENSSSCG00000002370	AREL1
												1929	7:97617689A:T	7	97617689	ENSSSCG00000039202	FCF1
												1930	7:97617689A:T	7	97617689	ENSSSCG00000002372	YLPM1
												1931	7:97617689A:T	7	97617689	ENSSSCG00000002373	PROX2
												1932	7:97617689A:T	7	97617689	ENSSSCG00000002374	DLST
												1933	7:97617689A:T	7	97617689	ENSSSCG00000002375	RPS6KL1
												1934	7:97617689A:T	7	97617689	ENSSSCG00000050616	PGF
												1935	7:97617689A:T	7	97617689	ENSSSCG00000002377	EIF2B2
												1936	7:97617689A:T	7	97617689	ENSSSCG00000051291
												1937	7:97617689A:T	7	97617689	ENSSSCG00000002378	MLH3
												1938	7:97617689A:T	7	97617689	ENSSSCG00000002379
												1939	7:97617689A:T	7	97617689	ENSSSCG00000002380	ZC2HC1C
												1940	7:97617689A:T	7	97617689	ENSSSCG00000002381	NEK9
												1941	7:97617689A:T	7	97617689	ENSSSCG00000035684	TMED10
												1942	7:97617689A:T	7	97617689	ENSSSCG00000002383	FOS
												1943	7:97617689A:T	7	97617689	ENSSSCG00000036371	U6
												1944	7:97617689A:T	7	97617689	ENSSSCG00000035895	JDP2
												1945	7:97617907G:A	7	97617907	ENSSSCG00000002341	PAPLN
												1946	7:97617907G:A	7	97617907	ENSSSCG00000022178	NUMB
												1947	7:97617907G:A	7	97617907	ENSSSCG00000021676
												1948	7:97617907G:A	7	97617907	ENSSSCG00000002344	RIOX1
												1949	7:97617907G:A	7	97617907	ENSSSCG00000062678
												1950	7:97617907G:A	7	97617907	ENSSSCG00000056471
												1951	7:97617907G:A	7	97617907	ENSSSCG00000002349
												1952	7:97617907G:A	7	97617907	ENSSSCG00000058762
												1953	7:97617907G:A	7	97617907	ENSSSCG00000002348	ACOT6
												1954	7:97617907G:A	7	97617907	ENSSSCG00000039469	DNAL1
												1955	7:97617907G:A	7	97617907	ENSSSCG00000062320	PNMA1
												1956	7:97617907G:A	7	97617907	ENSSSCG00000002350	MIDEAS
												1957	7:97617907G:A	7	97617907	ENSSSCG00000002351	PTGR2
												1958	7:97617907G:A	7	97617907	ENSSSCG00000002352	ZNF410
												1959	7:97617907G:A	7	97617907	ENSSSCG00000002353	FAM161B
												1960	7:97617907G:A	7	97617907	ENSSSCG00000002354	COQ6
												1961	7:97617907G:A	7	97617907	ENSSSCG00000002355	ENTPD5
												1962	7:97617907G:A	7	97617907	ENSSSCG00000002356	BBOF1
												1963	7:97617907G:A	7	97617907	ENSSSCG00000002357	ALDH6A1
												1964	7:97617907G:A	7	97617907	ENSSSCG00000055314	LIN52
												1965	7:97617907G:A	7	97617907	ENSSSCG00000002363	VSX2
												1966	7:97617907G:A	7	97617907	ENSSSCG00000038231	ABCD4
												1967	7:97617907G:A	7	97617907	ENSSSCG00000002361	VRTN
												1968	7:97617907G:A	7	97617907	ENSSSCG00000025000	SYNDIG1L
												1969	7:97617907G:A	7	97617907	ENSSSCG00000002366	NPC2
												1970	7:97617907G:A	7	97617907	ENSSSCG00000002367	ISCA2
												1971	7:97617907G:A	7	97617907	ENSSSCG00000002368	LTBP2
												1972	7:97617907G:A	7	97617907	ENSSSCG00000031305
												1973	7:97617907G:A	7	97617907	ENSSSCG00000002370	AREL1
												1974	7:97617907G:A	7	97617907	ENSSSCG00000039202	FCF1
												1975	7:97617907G:A	7	97617907	ENSSSCG00000002372	YLPM1
												1976	7:97617907G:A	7	97617907	ENSSSCG00000002373	PROX2
												1977	7:97617907G:A	7	97617907	ENSSSCG00000002374	DLST
												1978	7:97617907G:A	7	97617907	ENSSSCG00000002375	RPS6KL1
												1979	7:97617907G:A	7	97617907	ENSSSCG00000050616	PGF
												1980	7:97617907G:A	7	97617907	ENSSSCG00000002377	EIF2B2
												1981	7:97617907G:A	7	97617907	ENSSSCG00000051291
												1982	7:97617907G:A	7	97617907	ENSSSCG00000002378	MLH3
												1983	7:97617907G:A	7	97617907	ENSSSCG00000002379
												1984	7:97617907G:A	7	97617907	ENSSSCG00000002380	ZC2HC1C
												1985	7:97617907G:A	7	97617907	ENSSSCG00000002381	NEK9
												1986	7:97617907G:A	7	97617907	ENSSSCG00000035684	TMED10
												1987	7:97617907G:A	7	97617907	ENSSSCG00000002383	FOS
												1988	7:97617907G:A	7	97617907	ENSSSCG00000036371	U6
												1989	7:97617907G:A	7	97617907	ENSSSCG00000035895	JDP2
												1990	7:97617926T:A	7	97617926	ENSSSCG00000002341	PAPLN
												1991	7:97617926T:A	7	97617926	ENSSSCG00000022178	NUMB
												1992	7:97617926T:A	7	97617926	ENSSSCG00000021676
												1993	7:97617926T:A	7	97617926	ENSSSCG00000002344	RIOX1
												1994	7:97617926T:A	7	97617926	ENSSSCG00000062678
												1995	7:97617926T:A	7	97617926	ENSSSCG00000056471
												1996	7:97617926T:A	7	97617926	ENSSSCG00000002349
												1997	7:97617926T:A	7	97617926	ENSSSCG00000058762
												1998	7:97617926T:A	7	97617926	ENSSSCG00000002348	ACOT6
												1999	7:97617926T:A	7	97617926	ENSSSCG00000039469	DNAL1
[truncated: 665 more rows]

## Sheet: peaks_genes_picnicfat
Chr	SNP	bp	A1	A2	Freq	b	se	p					snp_ID	chr_num	SNP_Location	Ens_Gene_Name	Gene_name
1	1:158826231G:C	158826231	C	G	0.201248	-1.17203	0.217246	6.85492e-08				1	1:158826231G:C	1	158826231	ENSSSCG00000004888	SERPINB8
1	1:158835835G:A	158835835	A	G	0.202808	-1.12946	0.218376	2.31498e-07				2	1:158826231G:C	1	158826231	ENSSSCG00000004889	SERPINB10
1	1:158847217T:C	158847217	C	T	0.203588	-1.13328	0.218369	2.10561e-07				3	1:158826231G:C	1	158826231	ENSSSCG00000004890	SERPINB2
1	1:158905395T:C	158905395	C	T	0.189548	-1.15654	0.224117	2.46398e-07				4	1:158826231G:C	1	158826231	ENSSSCG00000034000
1	1:160021417C:T	160021417	T	C	0.197348	-1.21469	0.226325	8.00509e-08				5	1:158826231G:C	1	158826231	ENSSSCG00000004891	SERPINB7
1	1:160031812T:A	160031812	A	T	0.192668	-1.17431	0.226803	2.2466e-07				6	1:158826231G:C	1	158826231	ENSSSCG00000022337	SERPINB11
1	1:160044355T:G	160044355	G	T	0.192668	-1.19117	0.227995	1.74573e-07				7	1:158826231G:C	1	158826231	ENSSSCG00000059966
1	1:160171880A:G	160171880	G	A	0.204368	-1.1408	0.219237	1.95539e-07				8	1:158826231G:C	1	158826231	ENSSSCG00000033560
1	1:160174493T:A	160174493	A	T	0.202028	-1.17495	0.222467	1.28147e-07				9	1:158826231G:C	1	158826231	ENSSSCG00000054030
1	1:160230075A:C	160230075	C	A	0.147426	-1.32444	0.255421	2.15635e-07				10	1:158826231G:C	1	158826231	ENSSSCG00000055924
1	1:160277320G:A	160277320	A	G	0.201248	-1.1547	0.2219	1.95394e-07				11	1:158826231G:C	1	158826231	ENSSSCG00000034519	SERPINB13
1	1:160352707A:C	160352707	C	A	0.180187	-1.23318	0.233541	1.28948e-07				12	1:158826231G:C	1	158826231	ENSSSCG00000039151	SERPINB12
1	1:160499409A:C	160499409	C	A	0.202808	-1.12061	0.216735	2.33568e-07				13	1:158826231G:C	1	158826231	ENSSSCG00000004894	SERPINB5
												14	1:158826231G:C	1	158826231	ENSSSCG00000004893	VPS4B
												15	1:158826231G:C	1	158826231	ENSSSCG00000063419
												16	1:158826231G:C	1	158826231	ENSSSCG00000025744	KDSR
												17	1:158826231G:C	1	158826231	ENSSSCG00000062696	BCL2
												18	1:158826231G:C	1	158826231	ENSSSCG00000020464	U6
												19	1:158826231G:C	1	158826231	ENSSSCG00000060331
												20	1:158826231G:C	1	158826231	ENSSSCG00000004896	PHLPP1
												21	1:158826231G:C	1	158826231	ENSSSCG00000004897	ZCCHC2
												22	1:158826231G:C	1	158826231	ENSSSCG00000039179
												23	1:158826231G:C	1	158826231	ENSSSCG00000041383
												24	1:158826231G:C	1	158826231	ENSSSCG00000004898	TNFRSF11A
												25	1:158826231G:C	1	158826231	ENSSSCG00000004899	RELCH
												26	1:158826231G:C	1	158826231	ENSSSCG00000004901	PIGN
												27	1:158826231G:C	1	158826231	ENSSSCG00000004902	RNF152
												28	1:158826231G:C	1	158826231	ENSSSCG00000061814
												29	1:158826231G:C	1	158826231	ENSSSCG00000049892
												30	1:158826231G:C	1	158826231	ENSSSCG00000004903	CDH20
												31	1:158835835G:A	1	158835835	ENSSSCG00000004888	SERPINB8
												32	1:158835835G:A	1	158835835	ENSSSCG00000004889	SERPINB10
												33	1:158835835G:A	1	158835835	ENSSSCG00000004890	SERPINB2
												34	1:158835835G:A	1	158835835	ENSSSCG00000034000
												35	1:158835835G:A	1	158835835	ENSSSCG00000004891	SERPINB7
												36	1:158835835G:A	1	158835835	ENSSSCG00000022337	SERPINB11
												37	1:158835835G:A	1	158835835	ENSSSCG00000059966
												38	1:158835835G:A	1	158835835	ENSSSCG00000033560
												39	1:158835835G:A	1	158835835	ENSSSCG00000054030
												40	1:158835835G:A	1	158835835	ENSSSCG00000055924
												41	1:158835835G:A	1	158835835	ENSSSCG00000034519	SERPINB13
												42	1:158835835G:A	1	158835835	ENSSSCG00000039151	SERPINB12
												43	1:158835835G:A	1	158835835	ENSSSCG00000004894	SERPINB5
												44	1:158835835G:A	1	158835835	ENSSSCG00000004893	VPS4B
												45	1:158835835G:A	1	158835835	ENSSSCG00000063419
												46	1:158835835G:A	1	158835835	ENSSSCG00000025744	KDSR
												47	1:158835835G:A	1	158835835	ENSSSCG00000062696	BCL2
												48	1:158835835G:A	1	158835835	ENSSSCG00000020464	U6
												49	1:158835835G:A	1	158835835	ENSSSCG00000060331
												50	1:158835835G:A	1	158835835	ENSSSCG00000004896	PHLPP1
												51	1:158835835G:A	1	158835835	ENSSSCG00000004897	ZCCHC2
												52	1:158835835G:A	1	158835835	ENSSSCG00000039179
												53	1:158835835G:A	1	158835835	ENSSSCG00000041383
												54	1:158835835G:A	1	158835835	ENSSSCG00000004898	TNFRSF11A
												55	1:158835835G:A	1	158835835	ENSSSCG00000004899	RELCH
												56	1:158835835G:A	1	158835835	ENSSSCG00000004901	PIGN
												57	1:158835835G:A	1	158835835	ENSSSCG00000004902	RNF152
												58	1:158835835G:A	1	158835835	ENSSSCG00000061814
												59	1:158835835G:A	1	158835835	ENSSSCG00000049892
												60	1:158835835G:A	1	158835835	ENSSSCG00000004903	CDH20
												61	1:158847217T:C	1	158847217	ENSSSCG00000004889	SERPINB10
												62	1:158847217T:C	1	158847217	ENSSSCG00000004890	SERPINB2
												63	1:158847217T:C	1	158847217	ENSSSCG00000034000
												64	1:158847217T:C	1	158847217	ENSSSCG00000004891	SERPINB7
												65	1:158847217T:C	1	158847217	ENSSSCG00000022337	SERPINB11
												66	1:158847217T:C	1	158847217	ENSSSCG00000059966
												67	1:158847217T:C	1	158847217	ENSSSCG00000033560
												68	1:158847217T:C	1	158847217	ENSSSCG00000054030
												69	1:158847217T:C	1	158847217	ENSSSCG00000055924
												70	1:158847217T:C	1	158847217	ENSSSCG00000034519	SERPINB13
												71	1:158847217T:C	1	158847217	ENSSSCG00000039151	SERPINB12
												72	1:158847217T:C	1	158847217	ENSSSCG00000004894	SERPINB5
												73	1:158847217T:C	1	158847217	ENSSSCG00000004893	VPS4B
												74	1:158847217T:C	1	158847217	ENSSSCG00000063419
												75	1:158847217T:C	1	158847217	ENSSSCG00000025744	KDSR
												76	1:158847217T:C	1	158847217	ENSSSCG00000062696	BCL2
												77	1:158847217T:C	1	158847217	ENSSSCG00000020464	U6
												78	1:158847217T:C	1	158847217	ENSSSCG00000060331
												79	1:158847217T:C	1	158847217	ENSSSCG00000004896	PHLPP1
												80	1:158847217T:C	1	158847217	ENSSSCG00000004897	ZCCHC2
												81	1:158847217T:C	1	158847217	ENSSSCG00000039179
												82	1:158847217T:C	1	158847217	ENSSSCG00000041383
												83	1:158847217T:C	1	158847217	ENSSSCG00000004898	TNFRSF11A
												84	1:158847217T:C	1	158847217	ENSSSCG00000004899	RELCH
												85	1:158847217T:C	1	158847217	ENSSSCG00000004901	PIGN
												86	1:158847217T:C	1	158847217	ENSSSCG00000004902	RNF152
												87	1:158847217T:C	1	158847217	ENSSSCG00000061814
												88	1:158847217T:C	1	158847217	ENSSSCG00000049892
												89	1:158847217T:C	1	158847217	ENSSSCG00000004903	CDH20
												90	1:158905395T:C	1	158905395	ENSSSCG00000034000
												91	1:158905395T:C	1	158905395	ENSSSCG00000004891	SERPINB7
												92	1:158905395T:C	1	158905395	ENSSSCG00000022337	SERPINB11
												93	1:158905395T:C	1	158905395	ENSSSCG00000059966
												94	1:158905395T:C	1	158905395	ENSSSCG00000033560
												95	1:158905395T:C	1	158905395	ENSSSCG00000054030
												96	1:158905395T:C	1	158905395	ENSSSCG00000055924
												97	1:158905395T:C	1	158905395	ENSSSCG00000034519	SERPINB13
												98	1:158905395T:C	1	158905395	ENSSSCG00000039151	SERPINB12
												99	1:158905395T:C	1	158905395	ENSSSCG00000004894	SERPINB5
												100	1:158905395T:C	1	158905395	ENSSSCG00000004893	VPS4B
												101	1:158905395T:C	1	158905395	ENSSSCG00000063419
												102	1:158905395T:C	1	158905395	ENSSSCG00000025744	KDSR
												103	1:158905395T:C	1	158905395	ENSSSCG00000062696	BCL2
												104	1:158905395T:C	1	158905395	ENSSSCG00000020464	U6
												105	1:158905395T:C	1	158905395	ENSSSCG00000060331
												106	1:158905395T:C	1	158905395	ENSSSCG00000004896	PHLPP1
												107	1:158905395T:C	1	158905395	ENSSSCG00000004897	ZCCHC2
												108	1:158905395T:C	1	158905395	ENSSSCG00000039179
												109	1:158905395T:C	1	158905395	ENSSSCG00000041383
												110	1:158905395T:C	1	158905395	ENSSSCG00000004898	TNFRSF11A
												111	1:158905395T:C	1	158905395	ENSSSCG00000004899	RELCH
												112	1:158905395T:C	1	158905395	ENSSSCG00000004901	PIGN
												113	1:158905395T:C	1	158905395	ENSSSCG00000004902	RNF152
												114	1:158905395T:C	1	158905395	ENSSSCG00000061814
												115	1:158905395T:C	1	158905395	ENSSSCG00000049892
												116	1:158905395T:C	1	158905395	ENSSSCG00000004903	CDH20
												117	1:160021417C:T	1	160021417	ENSSSCG00000004897	ZCCHC2
												118	1:160021417C:T	1	160021417	ENSSSCG00000039179
												119	1:160021417C:T	1	160021417	ENSSSCG00000041383
												120	1:160021417C:T	1	160021417	ENSSSCG00000004898	TNFRSF11A
												121	1:160021417C:T	1	160021417	ENSSSCG00000004899	RELCH
												122	1:160021417C:T	1	160021417	ENSSSCG00000004901	PIGN
												123	1:160021417C:T	1	160021417	ENSSSCG00000004902	RNF152
												124	1:160021417C:T	1	160021417	ENSSSCG00000061814
												125	1:160021417C:T	1	160021417	ENSSSCG00000049892
												126	1:160021417C:T	1	160021417	ENSSSCG00000004903	CDH20
												127	1:160021417C:T	1	160021417	ENSSSCG00000058409
												128	1:160021417C:T	1	160021417	ENSSSCG00000053086
												129	1:160021417C:T	1	160021417	ENSSSCG00000060801
												130	1:160021417C:T	1	160021417	ENSSSCG00000051885
												131	1:160021417C:T	1	160021417	ENSSSCG00000056061
												132	1:160021417C:T	1	160021417	ENSSSCG00000059925
												133	1:160021417C:T	1	160021417	ENSSSCG00000056731
												134	1:160021417C:T	1	160021417	ENSSSCG00000052471
												135	1:160021417C:T	1	160021417	ENSSSCG00000061175
												136	1:160021417C:T	1	160021417	ENSSSCG00000054288
												137	1:160021417C:T	1	160021417	ENSSSCG00000055614
												138	1:160021417C:T	1	160021417	ENSSSCG00000048538
												139	1:160021417C:T	1	160021417	ENSSSCG00000050691
												140	1:160021417C:T	1	160021417	ENSSSCG00000063269
												141	1:160021417C:T	1	160021417	ENSSSCG00000060219
												142	1:160021417C:T	1	160021417	ENSSSCG00000036234
												143	1:160021417C:T	1	160021417	ENSSSCG00000051798	MC4R
												144	1:160031812T:A	1	160031812	ENSSSCG00000039179
												145	1:160031812T:A	1	160031812	ENSSSCG00000041383
												146	1:160031812T:A	1	160031812	ENSSSCG00000004898	TNFRSF11A
												147	1:160031812T:A	1	160031812	ENSSSCG00000004899	RELCH
												148	1:160031812T:A	1	160031812	ENSSSCG00000004901	PIGN
												149	1:160031812T:A	1	160031812	ENSSSCG00000004902	RNF152
												150	1:160031812T:A	1	160031812	ENSSSCG00000061814
												151	1:160031812T:A	1	160031812	ENSSSCG00000049892
												152	1:160031812T:A	1	160031812	ENSSSCG00000004903	CDH20
												153	1:160031812T:A	1	160031812	ENSSSCG00000058409
												154	1:160031812T:A	1	160031812	ENSSSCG00000053086
												155	1:160031812T:A	1	160031812	ENSSSCG00000060801
												156	1:160031812T:A	1	160031812	ENSSSCG00000051885
												157	1:160031812T:A	1	160031812	ENSSSCG00000056061
												158	1:160031812T:A	1	160031812	ENSSSCG00000059925
												159	1:160031812T:A	1	160031812	ENSSSCG00000056731
												160	1:160031812T:A	1	160031812	ENSSSCG00000052471
												161	1:160031812T:A	1	160031812	ENSSSCG00000061175
												162	1:160031812T:A	1	160031812	ENSSSCG00000054288
												163	1:160031812T:A	1	160031812	ENSSSCG00000055614
												164	1:160031812T:A	1	160031812	ENSSSCG00000048538
												165	1:160031812T:A	1	160031812	ENSSSCG00000050691
												166	1:160031812T:A	1	160031812	ENSSSCG00000063269
												167	1:160031812T:A	1	160031812	ENSSSCG00000060219
												168	1:160031812T:A	1	160031812	ENSSSCG00000036234
												169	1:160031812T:A	1	160031812	ENSSSCG00000051798	MC4R
												170	1:160044355T:G	1	160044355	ENSSSCG00000039179
												171	1:160044355T:G	1	160044355	ENSSSCG00000041383
												172	1:160044355T:G	1	160044355	ENSSSCG00000004898	TNFRSF11A
												173	1:160044355T:G	1	160044355	ENSSSCG00000004899	RELCH
												174	1:160044355T:G	1	160044355	ENSSSCG00000004901	PIGN
												175	1:160044355T:G	1	160044355	ENSSSCG00000004902	RNF152
												176	1:160044355T:G	1	160044355	ENSSSCG00000061814
												177	1:160044355T:G	1	160044355	ENSSSCG00000049892
												178	1:160044355T:G	1	160044355	ENSSSCG00000004903	CDH20
												179	1:160044355T:G	1	160044355	ENSSSCG00000058409
												180	1:160044355T:G	1	160044355	ENSSSCG00000053086
												181	1:160044355T:G	1	160044355	ENSSSCG00000060801
												182	1:160044355T:G	1	160044355	ENSSSCG00000051885
												183	1:160044355T:G	1	160044355	ENSSSCG00000056061
												184	1:160044355T:G	1	160044355	ENSSSCG00000059925
												185	1:160044355T:G	1	160044355	ENSSSCG00000056731
												186	1:160044355T:G	1	160044355	ENSSSCG00000052471
												187	1:160044355T:G	1	160044355	ENSSSCG00000061175
												188	1:160044355T:G	1	160044355	ENSSSCG00000054288
												189	1:160044355T:G	1	160044355	ENSSSCG00000055614
												190	1:160044355T:G	1	160044355	ENSSSCG00000048538
												191	1:160044355T:G	1	160044355	ENSSSCG00000050691
												192	1:160044355T:G	1	160044355	ENSSSCG00000063269
												193	1:160044355T:G	1	160044355	ENSSSCG00000060219
												194	1:160044355T:G	1	160044355	ENSSSCG00000036234
												195	1:160044355T:G	1	160044355	ENSSSCG00000051798	MC4R
												196	1:160171880A:G	1	160171880	ENSSSCG00000004898	TNFRSF11A
												197	1:160171880A:G	1	160171880	ENSSSCG00000004899	RELCH
												198	1:160171880A:G	1	160171880	ENSSSCG00000004901	PIGN
												199	1:160171880A:G	1	160171880	ENSSSCG00000004902	RNF152
												200	1:160171880A:G	1	160171880	ENSSSCG00000061814
												201	1:160171880A:G	1	160171880	ENSSSCG00000049892
												202	1:160171880A:G	1	160171880	ENSSSCG00000004903	CDH20
												203	1:160171880A:G	1	160171880	ENSSSCG00000058409
												204	1:160171880A:G	1	160171880	ENSSSCG00000053086
												205	1:160171880A:G	1	160171880	ENSSSCG00000060801
												206	1:160171880A:G	1	160171880	ENSSSCG00000051885
												207	1:160171880A:G	1	160171880	ENSSSCG00000056061
												208	1:160171880A:G	1	160171880	ENSSSCG00000059925
												209	1:160171880A:G	1	160171880	ENSSSCG00000056731
												210	1:160171880A:G	1	160171880	ENSSSCG00000052471
												211	1:160171880A:G	1	160171880	ENSSSCG00000061175
												212	1:160171880A:G	1	160171880	ENSSSCG00000054288
												213	1:160171880A:G	1	160171880	ENSSSCG00000055614
												214	1:160171880A:G	1	160171880	ENSSSCG00000048538
												215	1:160171880A:G	1	160171880	ENSSSCG00000050691
												216	1:160171880A:G	1	160171880	ENSSSCG00000063269
												217	1:160171880A:G	1	160171880	ENSSSCG00000060219
												218	1:160171880A:G	1	160171880	ENSSSCG00000036234
												219	1:160171880A:G	1	160171880	ENSSSCG00000051798	MC4R
												220	1:160171880A:G	1	160171880	ENSSSCG00000063468
												221	1:160171880A:G	1	160171880	ENSSSCG00000047145
												222	1:160171880A:G	1	160171880	ENSSSCG00000047436
												223	1:160174493T:A	1	160174493	ENSSSCG00000004898	TNFRSF11A
												224	1:160174493T:A	1	160174493	ENSSSCG00000004899	RELCH
												225	1:160174493T:A	1	160174493	ENSSSCG00000004901	PIGN
												226	1:160174493T:A	1	160174493	ENSSSCG00000004902	RNF152
												227	1:160174493T:A	1	160174493	ENSSSCG00000061814
												228	1:160174493T:A	1	160174493	ENSSSCG00000049892
												229	1:160174493T:A	1	160174493	ENSSSCG00000004903	CDH20
												230	1:160174493T:A	1	160174493	ENSSSCG00000058409
												231	1:160174493T:A	1	160174493	ENSSSCG00000053086
												232	1:160174493T:A	1	160174493	ENSSSCG00000060801
												233	1:160174493T:A	1	160174493	ENSSSCG00000051885
												234	1:160174493T:A	1	160174493	ENSSSCG00000056061
												235	1:160174493T:A	1	160174493	ENSSSCG00000059925
												236	1:160174493T:A	1	160174493	ENSSSCG00000056731
												237	1:160174493T:A	1	160174493	ENSSSCG00000052471
												238	1:160174493T:A	1	160174493	ENSSSCG00000061175
												239	1:160174493T:A	1	160174493	ENSSSCG00000054288
												240	1:160174493T:A	1	160174493	ENSSSCG00000055614
												241	1:160174493T:A	1	160174493	ENSSSCG00000048538
												242	1:160174493T:A	1	160174493	ENSSSCG00000050691
												243	1:160174493T:A	1	160174493	ENSSSCG00000063269
												244	1:160174493T:A	1	160174493	ENSSSCG00000060219
												245	1:160174493T:A	1	160174493	ENSSSCG00000036234
												246	1:160174493T:A	1	160174493	ENSSSCG00000051798	MC4R
												247	1:160174493T:A	1	160174493	ENSSSCG00000063468
												248	1:160174493T:A	1	160174493	ENSSSCG00000047145
												249	1:160174493T:A	1	160174493	ENSSSCG00000047436
												250	1:160230075A:C	1	160230075	ENSSSCG00000004899	RELCH
												251	1:160230075A:C	1	160230075	ENSSSCG00000004901	PIGN
												252	1:160230075A:C	1	160230075	ENSSSCG00000004902	RNF152
												253	1:160230075A:C	1	160230075	ENSSSCG00000061814
												254	1:160230075A:C	1	160230075	ENSSSCG00000049892
												255	1:160230075A:C	1	160230075	ENSSSCG00000004903	CDH20
												256	1:160230075A:C	1	160230075	ENSSSCG00000058409
												257	1:160230075A:C	1	160230075	ENSSSCG00000053086
												258	1:160230075A:C	1	160230075	ENSSSCG00000060801
												259	1:160230075A:C	1	160230075	ENSSSCG00000051885
												260	1:160230075A:C	1	160230075	ENSSSCG00000056061
												261	1:160230075A:C	1	160230075	ENSSSCG00000059925
												262	1:160230075A:C	1	160230075	ENSSSCG00000056731
												263	1:160230075A:C	1	160230075	ENSSSCG00000052471
												264	1:160230075A:C	1	160230075	ENSSSCG00000061175
												265	1:160230075A:C	1	160230075	ENSSSCG00000054288
												266	1:160230075A:C	1	160230075	ENSSSCG00000055614
												267	1:160230075A:C	1	160230075	ENSSSCG00000048538
												268	1:160230075A:C	1	160230075	ENSSSCG00000050691
												269	1:160230075A:C	1	160230075	ENSSSCG00000063269
												270	1:160230075A:C	1	160230075	ENSSSCG00000060219
												271	1:160230075A:C	1	160230075	ENSSSCG00000036234
												272	1:160230075A:C	1	160230075	ENSSSCG00000051798	MC4R
												273	1:160230075A:C	1	160230075	ENSSSCG00000063468
												274	1:160230075A:C	1	160230075	ENSSSCG00000047145
												275	1:160230075A:C	1	160230075	ENSSSCG00000047436
												276	1:160230075A:C	1	160230075	ENSSSCG00000026454	PMAIP1
												277	1:160230075A:C	1	160230075	ENSSSCG00000056416
												278	1:160277320G:A	1	160277320	ENSSSCG00000004899	RELCH
												279	1:160277320G:A	1	160277320	ENSSSCG00000004901	PIGN
												280	1:160277320G:A	1	160277320	ENSSSCG00000004902	RNF152
												281	1:160277320G:A	1	160277320	ENSSSCG00000061814
												282	1:160277320G:A	1	160277320	ENSSSCG00000049892
												283	1:160277320G:A	1	160277320	ENSSSCG00000004903	CDH20
												284	1:160277320G:A	1	160277320	ENSSSCG00000058409
												285	1:160277320G:A	1	160277320	ENSSSCG00000053086
												286	1:160277320G:A	1	160277320	ENSSSCG00000060801
												287	1:160277320G:A	1	160277320	ENSSSCG00000051885
												288	1:160277320G:A	1	160277320	ENSSSCG00000056061
												289	1:160277320G:A	1	160277320	ENSSSCG00000059925
												290	1:160277320G:A	1	160277320	ENSSSCG00000056731
												291	1:160277320G:A	1	160277320	ENSSSCG00000052471
												292	1:160277320G:A	1	160277320	ENSSSCG00000061175
												293	1:160277320G:A	1	160277320	ENSSSCG00000054288
												294	1:160277320G:A	1	160277320	ENSSSCG00000055614
												295	1:160277320G:A	1	160277320	ENSSSCG00000048538
												296	1:160277320G:A	1	160277320	ENSSSCG00000050691
												297	1:160277320G:A	1	160277320	ENSSSCG00000063269
												298	1:160277320G:A	1	160277320	ENSSSCG00000060219
												299	1:160277320G:A	1	160277320	ENSSSCG00000036234
												300	1:160277320G:A	1	160277320	ENSSSCG00000051798	MC4R
												301	1:160277320G:A	1	160277320	ENSSSCG00000063468
												302	1:160277320G:A	1	160277320	ENSSSCG00000047145
												303	1:160277320G:A	1	160277320	ENSSSCG00000047436
												304	1:160277320G:A	1	160277320	ENSSSCG00000026454	PMAIP1
												305	1:160277320G:A	1	160277320	ENSSSCG00000056416
												306	1:160352707A:C	1	160352707	ENSSSCG00000004901	PIGN
												307	1:160352707A:C	1	160352707	ENSSSCG00000004902	RNF152
												308	1:160352707A:C	1	160352707	ENSSSCG00000061814
												309	1:160352707A:C	1	160352707	ENSSSCG00000049892
												310	1:160352707A:C	1	160352707	ENSSSCG00000004903	CDH20
												311	1:160352707A:C	1	160352707	ENSSSCG00000058409
												312	1:160352707A:C	1	160352707	ENSSSCG00000053086
												313	1:160352707A:C	1	160352707	ENSSSCG00000060801
												314	1:160352707A:C	1	160352707	ENSSSCG00000051885
												315	1:160352707A:C	1	160352707	ENSSSCG00000056061
												316	1:160352707A:C	1	160352707	ENSSSCG00000059925
												317	1:160352707A:C	1	160352707	ENSSSCG00000056731
												318	1:160352707A:C	1	160352707	ENSSSCG00000052471
												319	1:160352707A:C	1	160352707	ENSSSCG00000061175
												320	1:160352707A:C	1	160352707	ENSSSCG00000054288
												321	1:160352707A:C	1	160352707	ENSSSCG00000055614
												322	1:160352707A:C	1	160352707	ENSSSCG00000048538
												323	1:160352707A:C	1	160352707	ENSSSCG00000050691
												324	1:160352707A:C	1	160352707	ENSSSCG00000063269
												325	1:160352707A:C	1	160352707	ENSSSCG00000060219
												326	1:160352707A:C	1	160352707	ENSSSCG00000036234
												327	1:160352707A:C	1	160352707	ENSSSCG00000051798	MC4R
												328	1:160352707A:C	1	160352707	ENSSSCG00000063468
												329	1:160352707A:C	1	160352707	ENSSSCG00000047145
												330	1:160352707A:C	1	160352707	ENSSSCG00000047436
												331	1:160352707A:C	1	160352707	ENSSSCG00000026454	PMAIP1
												332	1:160352707A:C	1	160352707	ENSSSCG00000056416
												333	1:160352707A:C	1	160352707	ENSSSCG00000004907	CCBE1
												334	1:160499409A:C	1	160499409	ENSSSCG00000004902	RNF152
												335	1:160499409A:C	1	160499409	ENSSSCG00000061814
												336	1:160499409A:C	1	160499409	ENSSSCG00000049892
												337	1:160499409A:C	1	160499409	ENSSSCG00000004903	CDH20
												338	1:160499409A:C	1	160499409	ENSSSCG00000058409
												339	1:160499409A:C	1	160499409	ENSSSCG00000053086
												340	1:160499409A:C	1	160499409	ENSSSCG00000060801
												341	1:160499409A:C	1	160499409	ENSSSCG00000051885
												342	1:160499409A:C	1	160499409	ENSSSCG00000056061
												343	1:160499409A:C	1	160499409	ENSSSCG00000059925
												344	1:160499409A:C	1	160499409	ENSSSCG00000056731
												345	1:160499409A:C	1	160499409	ENSSSCG00000052471
												346	1:160499409A:C	1	160499409	ENSSSCG00000061175
												347	1:160499409A:C	1	160499409	ENSSSCG00000054288
												348	1:160499409A:C	1	160499409	ENSSSCG00000055614
												349	1:160499409A:C	1	160499409	ENSSSCG00000048538
												350	1:160499409A:C	1	160499409	ENSSSCG00000050691
												351	1:160499409A:C	1	160499409	ENSSSCG00000063269
												352	1:160499409A:C	1	160499409	ENSSSCG00000060219
												353	1:160499409A:C	1	160499409	ENSSSCG00000036234
												354	1:160499409A:C	1	160499409	ENSSSCG00000051798	MC4R
												355	1:160499409A:C	1	160499409	ENSSSCG00000063468
												356	1:160499409A:C	1	160499409	ENSSSCG00000047145
												357	1:160499409A:C	1	160499409	ENSSSCG00000047436
												358	1:160499409A:C	1	160499409	ENSSSCG00000026454	PMAIP1
												359	1:160499409A:C	1	160499409	ENSSSCG00000056416
												360	1:160499409A:C	1	160499409	ENSSSCG00000004907	CCBE1

## Sheet: peaks_genes_buttfat
Chr	SNP	bp	A1	A2	Freq	b	se	p				snp_ID	chr_num	SNP_Location	Ens_Gene_Name	Gene_name
1	1:159631461A:G	159631461	G	A	0.24025	-1.45699	0.281391	2.24507e-07			1	1:159631461A:G	1	159631461	ENSSSCG00000004896	PHLPP1
1	1:159657132G:T	159657132	T	G	0.174727	-1.58118	0.302415	1.70882e-07			2	1:159631461A:G	1	159631461	ENSSSCG00000004897	ZCCHC2
1	1:159657134G:A	159657134	A	G	0.174727	-1.58118	0.302415	1.70882e-07			3	1:159631461A:G	1	159631461	ENSSSCG00000039179
1	1:159675840C:T	159675840	T	C	0.180187	-1.59535	0.299381	9.88492e-08			4	1:159631461A:G	1	159631461	ENSSSCG00000041383
1	1:159675897T:C	159675897	C	T	0.174727	-1.60025	0.30211	1.17787e-07			5	1:159631461A:G	1	159631461	ENSSSCG00000004898	TNFRSF11A
1	1:159675905T:C	159675905	C	T	0.174727	-1.60025	0.30211	1.17787e-07			6	1:159631461A:G	1	159631461	ENSSSCG00000004899	RELCH
1	1:159675947A:C	159675947	C	A	0.173947	-1.59912	0.303597	1.38495e-07			7	1:159631461A:G	1	159631461	ENSSSCG00000004901	PIGN
1	1:159676101G:A	159676101	A	G	0.174727	-1.6015	0.303678	1.33723e-07			8	1:159631461A:G	1	159631461	ENSSSCG00000004902	RNF152
1	1:159676238T:C	159676238	C	T	0.180187	-1.57982	0.301005	1.53365e-07			9	1:159631461A:G	1	159631461	ENSSSCG00000061814
1	1:159931751A:G	159931751	G	A	0.197348	-1.5571	0.295498	1.36873e-07			10	1:159631461A:G	1	159631461	ENSSSCG00000049892
1	1:159997967T:A	159997967	A	T	0.195008	-1.64791	0.304782	6.41471e-08			11	1:159631461A:G	1	159631461	ENSSSCG00000004903	CDH20
1	1:160021417C:T	160021417	T	C	0.197348	-1.72174	0.300427	9.98636e-09			12	1:159631461A:G	1	159631461	ENSSSCG00000058409
1	1:160031812T:A	160031812	A	T	0.192668	-1.63487	0.301305	5.76408e-08			13	1:159631461A:G	1	159631461	ENSSSCG00000053086
1	1:160044355T:G	160044355	G	T	0.192668	-1.6814	0.302888	2.83696e-08			14	1:159631461A:G	1	159631461	ENSSSCG00000060801
1	1:160171880A:G	160171880	G	A	0.204368	-1.56721	0.290989	7.21258e-08			15	1:159631461A:G	1	159631461	ENSSSCG00000051885
1	1:160174493T:A	160174493	A	T	0.202028	-1.63588	0.29515	2.98123e-08			16	1:159631461A:G	1	159631461	ENSSSCG00000056061
1	1:160176058G:C	160176058	C	G	0.152886	-1.80076	0.338908	1.07596e-07			17	1:159631461A:G	1	159631461	ENSSSCG00000059925
1	1:160196758C:A	160196758	A	C	0.135725	-1.77491	0.334939	1.16313e-07			18	1:159631461A:G	1	159631461	ENSSSCG00000056731
1	1:160203050T:A	160203050	A	T	0.154446	-1.7523	0.336466	1.90938e-07			19	1:159631461A:G	1	159631461	ENSSSCG00000052471
1	1:160230075A:C	160230075	C	A	0.147426	-1.92735	0.339116	1.31993e-08			20	1:159631461A:G	1	159631461	ENSSSCG00000061175
1	1:160234569A:G	160234569	G	A	0.147426	-1.8391	0.347453	1.20259e-07			21	1:159631461A:G	1	159631461	ENSSSCG00000054288
1	1:160235329T:C	160235329	C	T	0.148206	-1.86452	0.348278	8.62483e-08			22	1:159631461A:G	1	159631461	ENSSSCG00000055614
1	1:160246630T:C	160246630	C	T	0.200468	-1.50737	0.286919	1.49113e-07			23	1:159631461A:G	1	159631461	ENSSSCG00000048538
1	1:160277320G:A	160277320	A	G	0.201248	-1.52533	0.294582	2.24343e-07			24	1:159631461A:G	1	159631461	ENSSSCG00000050691
1	1:160277388A:C	160277388	C	A	0.129485	-2.0127	0.360624	2.3892e-08			25	1:159631461A:G	1	159631461	ENSSSCG00000063269
1	1:160347188T:C	160347188	C	T	0.199688	-1.5522	0.296256	1.61096e-07			26	1:159631461A:G	1	159631461	ENSSSCG00000060219
1	1:160352707A:C	160352707	C	A	0.180187	-1.66059	0.309838	8.34341e-08			27	1:159631461A:G	1	159631461	ENSSSCG00000036234
1	1:160382931T:C	160382931	C	T	0.201248	-1.55964	0.295767	1.34054e-07			28	1:159657132G:T	1	159657132	ENSSSCG00000004896	PHLPP1
1	1:160400016G:T	160400016	T	G	0.132605	-1.92939	0.360687	8.83428e-08			29	1:159657132G:T	1	159657132	ENSSSCG00000004897	ZCCHC2
1	1:160413164A:T	160413164	T	A	0.133385	-1.95814	0.364916	8.05061e-08			30	1:159657132G:T	1	159657132	ENSSSCG00000039179
1	1:160426503T:C	160426503	C	T	0.134945	-1.91174	0.35559	7.60576e-08			31	1:159657132G:T	1	159657132	ENSSSCG00000041383
1	1:160443684A:C	160443684	C	A	0.202808	-1.52318	0.292072	1.83746e-07			32	1:159657132G:T	1	159657132	ENSSSCG00000004898	TNFRSF11A
1	1:160443956C:A	160443956	A	C	0.132605	-1.91358	0.364447	1.5156e-07			33	1:159657132G:T	1	159657132	ENSSSCG00000004899	RELCH
1	1:160447734T:C	160447734	C	T	0.132605	-1.91358	0.364447	1.5156e-07			34	1:159657132G:T	1	159657132	ENSSSCG00000004901	PIGN
1	1:160448259T:G	160448259	G	T	0.132605	-1.91358	0.364447	1.5156e-07			35	1:159657132G:T	1	159657132	ENSSSCG00000004902	RNF152
1	1:160452236C:T	160452236	T	C	0.130265	-1.89533	0.364408	1.981e-07			36	1:159657132G:T	1	159657132	ENSSSCG00000061814
1	1:160457667A:G	160457667	G	A	0.132605	-1.91358	0.364447	1.5156e-07			37	1:159657132G:T	1	159657132	ENSSSCG00000049892
1	1:160457673C:G	160457673	G	C	0.132605	-1.91358	0.364447	1.5156e-07			38	1:159657132G:T	1	159657132	ENSSSCG00000004903	CDH20
1	1:160493051A:G	160493051	G	A	0.134165	-1.89458	0.35119	6.86145e-08			39	1:159657132G:T	1	159657132	ENSSSCG00000058409
1	1:160494546G:A	160494546	A	G	0.132605	-1.89153	0.359947	1.48005e-07			40	1:159657132G:T	1	159657132	ENSSSCG00000053086
1	1:160499409A:C	160499409	C	A	0.202808	-1.52561	0.288058	1.18231e-07			41	1:159657132G:T	1	159657132	ENSSSCG00000060801
1	1:160521384A:T	160521384	T	A	0.206708	-1.47842	0.276132	8.60238e-08			42	1:159657132G:T	1	159657132	ENSSSCG00000051885
1	1:160526956C:T	160526956	T	C	0.133385	-1.80053	0.345982	1.94922e-07			43	1:159657132G:T	1	159657132	ENSSSCG00000056061
1	1:160538585A:G	160538585	G	A	0.136505	-1.72858	0.330823	1.74083e-07			44	1:159657132G:T	1	159657132	ENSSSCG00000059925
1	1:160539124C:T	160539124	T	C	0.208268	-1.53457	0.280847	4.65282e-08			45	1:159657132G:T	1	159657132	ENSSSCG00000056731
1	1:160871456A:T	160871456	T	A	0.218409	-1.41753	0.260656	5.37848e-08			46	1:159657132G:T	1	159657132	ENSSSCG00000052471
1	1:161123588T:C	161123588	C	T	0.23947	-1.34105	0.251719	9.95371e-08			47	1:159657132G:T	1	159657132	ENSSSCG00000061175
1	1:162241690G:A	162241690	G	A	0.414977	-1.18112	0.226146	1.76211e-07			48	1:159657132G:T	1	159657132	ENSSSCG00000054288
											49	1:159657132G:T	1	159657132	ENSSSCG00000055614
											50	1:159657132G:T	1	159657132	ENSSSCG00000048538
											51	1:159657132G:T	1	159657132	ENSSSCG00000050691
											52	1:159657132G:T	1	159657132	ENSSSCG00000063269
											53	1:159657132G:T	1	159657132	ENSSSCG00000060219
											54	1:159657132G:T	1	159657132	ENSSSCG00000036234
											55	1:159657134G:A	1	159657134	ENSSSCG00000004896	PHLPP1
											56	1:159657134G:A	1	159657134	ENSSSCG00000004897	ZCCHC2
											57	1:159657134G:A	1	159657134	ENSSSCG00000039179
											58	1:159657134G:A	1	159657134	ENSSSCG00000041383
											59	1:159657134G:A	1	159657134	ENSSSCG00000004898	TNFRSF11A
											60	1:159657134G:A	1	159657134	ENSSSCG00000004899	RELCH
											61	1:159657134G:A	1	159657134	ENSSSCG00000004901	PIGN
											62	1:159657134G:A	1	159657134	ENSSSCG00000004902	RNF152
											63	1:159657134G:A	1	159657134	ENSSSCG00000061814
											64	1:159657134G:A	1	159657134	ENSSSCG00000049892
											65	1:159657134G:A	1	159657134	ENSSSCG00000004903	CDH20
											66	1:159657134G:A	1	159657134	ENSSSCG00000058409
											67	1:159657134G:A	1	159657134	ENSSSCG00000053086
											68	1:159657134G:A	1	159657134	ENSSSCG00000060801
											69	1:159657134G:A	1	159657134	ENSSSCG00000051885
											70	1:159657134G:A	1	159657134	ENSSSCG00000056061
											71	1:159657134G:A	1	159657134	ENSSSCG00000059925
											72	1:159657134G:A	1	159657134	ENSSSCG00000056731
											73	1:159657134G:A	1	159657134	ENSSSCG00000052471
											74	1:159657134G:A	1	159657134	ENSSSCG00000061175
											75	1:159657134G:A	1	159657134	ENSSSCG00000054288
											76	1:159657134G:A	1	159657134	ENSSSCG00000055614
											77	1:159657134G:A	1	159657134	ENSSSCG00000048538
											78	1:159657134G:A	1	159657134	ENSSSCG00000050691
											79	1:159657134G:A	1	159657134	ENSSSCG00000063269
											80	1:159657134G:A	1	159657134	ENSSSCG00000060219
											81	1:159657134G:A	1	159657134	ENSSSCG00000036234
											82	1:159675840C:T	1	159675840	ENSSSCG00000004896	PHLPP1
											83	1:159675840C:T	1	159675840	ENSSSCG00000004897	ZCCHC2
											84	1:159675840C:T	1	159675840	ENSSSCG00000039179
											85	1:159675840C:T	1	159675840	ENSSSCG00000041383
											86	1:159675840C:T	1	159675840	ENSSSCG00000004898	TNFRSF11A
											87	1:159675840C:T	1	159675840	ENSSSCG00000004899	RELCH
											88	1:159675840C:T	1	159675840	ENSSSCG00000004901	PIGN
											89	1:159675840C:T	1	159675840	ENSSSCG00000004902	RNF152
											90	1:159675840C:T	1	159675840	ENSSSCG00000061814
											91	1:159675840C:T	1	159675840	ENSSSCG00000049892
											92	1:159675840C:T	1	159675840	ENSSSCG00000004903	CDH20
											93	1:159675840C:T	1	159675840	ENSSSCG00000058409
											94	1:159675840C:T	1	159675840	ENSSSCG00000053086
											95	1:159675840C:T	1	159675840	ENSSSCG00000060801
											96	1:159675840C:T	1	159675840	ENSSSCG00000051885
											97	1:159675840C:T	1	159675840	ENSSSCG00000056061
											98	1:159675840C:T	1	159675840	ENSSSCG00000059925
											99	1:159675840C:T	1	159675840	ENSSSCG00000056731
											100	1:159675840C:T	1	159675840	ENSSSCG00000052471
											101	1:159675840C:T	1	159675840	ENSSSCG00000061175
											102	1:159675840C:T	1	159675840	ENSSSCG00000054288
											103	1:159675840C:T	1	159675840	ENSSSCG00000055614
											104	1:159675840C:T	1	159675840	ENSSSCG00000048538
											105	1:159675840C:T	1	159675840	ENSSSCG00000050691
											106	1:159675840C:T	1	159675840	ENSSSCG00000063269
											107	1:159675840C:T	1	159675840	ENSSSCG00000060219
											108	1:159675840C:T	1	159675840	ENSSSCG00000036234
											109	1:159675897T:C	1	159675897	ENSSSCG00000004896	PHLPP1
											110	1:159675897T:C	1	159675897	ENSSSCG00000004897	ZCCHC2
											111	1:159675897T:C	1	159675897	ENSSSCG00000039179
											112	1:159675897T:C	1	159675897	ENSSSCG00000041383
											113	1:159675897T:C	1	159675897	ENSSSCG00000004898	TNFRSF11A
											114	1:159675897T:C	1	159675897	ENSSSCG00000004899	RELCH
											115	1:159675897T:C	1	159675897	ENSSSCG00000004901	PIGN
											116	1:159675897T:C	1	159675897	ENSSSCG00000004902	RNF152
											117	1:159675897T:C	1	159675897	ENSSSCG00000061814
											118	1:159675897T:C	1	159675897	ENSSSCG00000049892
											119	1:159675897T:C	1	159675897	ENSSSCG00000004903	CDH20
											120	1:159675897T:C	1	159675897	ENSSSCG00000058409
											121	1:159675897T:C	1	159675897	ENSSSCG00000053086
											122	1:159675897T:C	1	159675897	ENSSSCG00000060801
											123	1:159675897T:C	1	159675897	ENSSSCG00000051885
											124	1:159675897T:C	1	159675897	ENSSSCG00000056061
											125	1:159675897T:C	1	159675897	ENSSSCG00000059925
											126	1:159675897T:C	1	159675897	ENSSSCG00000056731
											127	1:159675897T:C	1	159675897	ENSSSCG00000052471
											128	1:159675897T:C	1	159675897	ENSSSCG00000061175
											129	1:159675897T:C	1	159675897	ENSSSCG00000054288
											130	1:159675897T:C	1	159675897	ENSSSCG00000055614
											131	1:159675897T:C	1	159675897	ENSSSCG00000048538
											132	1:159675897T:C	1	159675897	ENSSSCG00000050691
											133	1:159675897T:C	1	159675897	ENSSSCG00000063269
											134	1:159675897T:C	1	159675897	ENSSSCG00000060219
											135	1:159675897T:C	1	159675897	ENSSSCG00000036234
											136	1:159675905T:C	1	159675905	ENSSSCG00000004896	PHLPP1
											137	1:159675905T:C	1	159675905	ENSSSCG00000004897	ZCCHC2
											138	1:159675905T:C	1	159675905	ENSSSCG00000039179
											139	1:159675905T:C	1	159675905	ENSSSCG00000041383
											140	1:159675905T:C	1	159675905	ENSSSCG00000004898	TNFRSF11A
											141	1:159675905T:C	1	159675905	ENSSSCG00000004899	RELCH
											142	1:159675905T:C	1	159675905	ENSSSCG00000004901	PIGN
											143	1:159675905T:C	1	159675905	ENSSSCG00000004902	RNF152
											144	1:159675905T:C	1	159675905	ENSSSCG00000061814
											145	1:159675905T:C	1	159675905	ENSSSCG00000049892
											146	1:159675905T:C	1	159675905	ENSSSCG00000004903	CDH20
											147	1:159675905T:C	1	159675905	ENSSSCG00000058409
											148	1:159675905T:C	1	159675905	ENSSSCG00000053086
											149	1:159675905T:C	1	159675905	ENSSSCG00000060801
											150	1:159675905T:C	1	159675905	ENSSSCG00000051885
											151	1:159675905T:C	1	159675905	ENSSSCG00000056061
											152	1:159675905T:C	1	159675905	ENSSSCG00000059925
											153	1:159675905T:C	1	159675905	ENSSSCG00000056731
											154	1:159675905T:C	1	159675905	ENSSSCG00000052471
											155	1:159675905T:C	1	159675905	ENSSSCG00000061175
											156	1:159675905T:C	1	159675905	ENSSSCG00000054288
											157	1:159675905T:C	1	159675905	ENSSSCG00000055614
											158	1:159675905T:C	1	159675905	ENSSSCG00000048538
											159	1:159675905T:C	1	159675905	ENSSSCG00000050691
											160	1:159675905T:C	1	159675905	ENSSSCG00000063269
											161	1:159675905T:C	1	159675905	ENSSSCG00000060219
											162	1:159675905T:C	1	159675905	ENSSSCG00000036234
											163	1:159675947A:C	1	159675947	ENSSSCG00000004896	PHLPP1
											164	1:159675947A:C	1	159675947	ENSSSCG00000004897	ZCCHC2
											165	1:159675947A:C	1	159675947	ENSSSCG00000039179
											166	1:159675947A:C	1	159675947	ENSSSCG00000041383
											167	1:159675947A:C	1	159675947	ENSSSCG00000004898	TNFRSF11A
											168	1:159675947A:C	1	159675947	ENSSSCG00000004899	RELCH
											169	1:159675947A:C	1	159675947	ENSSSCG00000004901	PIGN
											170	1:159675947A:C	1	159675947	ENSSSCG00000004902	RNF152
											171	1:159675947A:C	1	159675947	ENSSSCG00000061814
											172	1:159675947A:C	1	159675947	ENSSSCG00000049892
											173	1:159675947A:C	1	159675947	ENSSSCG00000004903	CDH20
											174	1:159675947A:C	1	159675947	ENSSSCG00000058409
											175	1:159675947A:C	1	159675947	ENSSSCG00000053086
											176	1:159675947A:C	1	159675947	ENSSSCG00000060801
											177	1:159675947A:C	1	159675947	ENSSSCG00000051885
											178	1:159675947A:C	1	159675947	ENSSSCG00000056061
											179	1:159675947A:C	1	159675947	ENSSSCG00000059925
											180	1:159675947A:C	1	159675947	ENSSSCG00000056731
											181	1:159675947A:C	1	159675947	ENSSSCG00000052471
											182	1:159675947A:C	1	159675947	ENSSSCG00000061175
											183	1:159675947A:C	1	159675947	ENSSSCG00000054288
											184	1:159675947A:C	1	159675947	ENSSSCG00000055614
											185	1:159675947A:C	1	159675947	ENSSSCG00000048538
											186	1:159675947A:C	1	159675947	ENSSSCG00000050691
											187	1:159675947A:C	1	159675947	ENSSSCG00000063269
											188	1:159675947A:C	1	159675947	ENSSSCG00000060219
											189	1:159675947A:C	1	159675947	ENSSSCG00000036234
											190	1:159676101G:A	1	159676101	ENSSSCG00000004896	PHLPP1
											191	1:159676101G:A	1	159676101	ENSSSCG00000004897	ZCCHC2
											192	1:159676101G:A	1	159676101	ENSSSCG00000039179
											193	1:159676101G:A	1	159676101	ENSSSCG00000041383
											194	1:159676101G:A	1	159676101	ENSSSCG00000004898	TNFRSF11A
											195	1:159676101G:A	1	159676101	ENSSSCG00000004899	RELCH
											196	1:159676101G:A	1	159676101	ENSSSCG00000004901	PIGN
											197	1:159676101G:A	1	159676101	ENSSSCG00000004902	RNF152
											198	1:159676101G:A	1	159676101	ENSSSCG00000061814
											199	1:159676101G:A	1	159676101	ENSSSCG00000049892
											200	1:159676101G:A	1	159676101	ENSSSCG00000004903	CDH20
											201	1:159676101G:A	1	159676101	ENSSSCG00000058409
											202	1:159676101G:A	1	159676101	ENSSSCG00000053086
											203	1:159676101G:A	1	159676101	ENSSSCG00000060801
											204	1:159676101G:A	1	159676101	ENSSSCG00000051885
											205	1:159676101G:A	1	159676101	ENSSSCG00000056061
											206	1:159676101G:A	1	159676101	ENSSSCG00000059925
											207	1:159676101G:A	1	159676101	ENSSSCG00000056731
											208	1:159676101G:A	1	159676101	ENSSSCG00000052471
											209	1:159676101G:A	1	159676101	ENSSSCG00000061175
											210	1:159676101G:A	1	159676101	ENSSSCG00000054288
											211	1:159676101G:A	1	159676101	ENSSSCG00000055614
											212	1:159676101G:A	1	159676101	ENSSSCG00000048538
											213	1:159676101G:A	1	159676101	ENSSSCG00000050691
											214	1:159676101G:A	1	159676101	ENSSSCG00000063269
											215	1:159676101G:A	1	159676101	ENSSSCG00000060219
											216	1:159676101G:A	1	159676101	ENSSSCG00000036234
											217	1:159676238T:C	1	159676238	ENSSSCG00000004896	PHLPP1
											218	1:159676238T:C	1	159676238	ENSSSCG00000004897	ZCCHC2
											219	1:159676238T:C	1	159676238	ENSSSCG00000039179
											220	1:159676238T:C	1	159676238	ENSSSCG00000041383
											221	1:159676238T:C	1	159676238	ENSSSCG00000004898	TNFRSF11A
											222	1:159676238T:C	1	159676238	ENSSSCG00000004899	RELCH
											223	1:159676238T:C	1	159676238	ENSSSCG00000004901	PIGN
											224	1:159676238T:C	1	159676238	ENSSSCG00000004902	RNF152
											225	1:159676238T:C	1	159676238	ENSSSCG00000061814
											226	1:159676238T:C	1	159676238	ENSSSCG00000049892
											227	1:159676238T:C	1	159676238	ENSSSCG00000004903	CDH20
											228	1:159676238T:C	1	159676238	ENSSSCG00000058409
											229	1:159676238T:C	1	159676238	ENSSSCG00000053086
											230	1:159676238T:C	1	159676238	ENSSSCG00000060801
											231	1:159676238T:C	1	159676238	ENSSSCG00000051885
											232	1:159676238T:C	1	159676238	ENSSSCG00000056061
											233	1:159676238T:C	1	159676238	ENSSSCG00000059925
											234	1:159676238T:C	1	159676238	ENSSSCG00000056731
											235	1:159676238T:C	1	159676238	ENSSSCG00000052471
											236	1:159676238T:C	1	159676238	ENSSSCG00000061175
											237	1:159676238T:C	1	159676238	ENSSSCG00000054288
											238	1:159676238T:C	1	159676238	ENSSSCG00000055614
											239	1:159676238T:C	1	159676238	ENSSSCG00000048538
											240	1:159676238T:C	1	159676238	ENSSSCG00000050691
											241	1:159676238T:C	1	159676238	ENSSSCG00000063269
											242	1:159676238T:C	1	159676238	ENSSSCG00000060219
											243	1:159676238T:C	1	159676238	ENSSSCG00000036234
											244	1:159931751A:G	1	159931751	ENSSSCG00000004897	ZCCHC2
											245	1:159931751A:G	1	159931751	ENSSSCG00000039179
											246	1:159931751A:G	1	159931751	ENSSSCG00000041383
											247	1:159931751A:G	1	159931751	ENSSSCG00000004898	TNFRSF11A
											248	1:159931751A:G	1	159931751	ENSSSCG00000004899	RELCH
											249	1:159931751A:G	1	159931751	ENSSSCG00000004901	PIGN
											250	1:159931751A:G	1	159931751	ENSSSCG00000004902	RNF152
											251	1:159931751A:G	1	159931751	ENSSSCG00000061814
											252	1:159931751A:G	1	159931751	ENSSSCG00000049892
											253	1:159931751A:G	1	159931751	ENSSSCG00000004903	CDH20
											254	1:159931751A:G	1	159931751	ENSSSCG00000058409
											255	1:159931751A:G	1	159931751	ENSSSCG00000053086
											256	1:159931751A:G	1	159931751	ENSSSCG00000060801
											257	1:159931751A:G	1	159931751	ENSSSCG00000051885
											258	1:159931751A:G	1	159931751	ENSSSCG00000056061
											259	1:159931751A:G	1	159931751	ENSSSCG00000059925
											260	1:159931751A:G	1	159931751	ENSSSCG00000056731
											261	1:159931751A:G	1	159931751	ENSSSCG00000052471
											262	1:159931751A:G	1	159931751	ENSSSCG00000061175
											263	1:159931751A:G	1	159931751	ENSSSCG00000054288
											264	1:159931751A:G	1	159931751	ENSSSCG00000055614
											265	1:159931751A:G	1	159931751	ENSSSCG00000048538
											266	1:159931751A:G	1	159931751	ENSSSCG00000050691
											267	1:159931751A:G	1	159931751	ENSSSCG00000063269
											268	1:159931751A:G	1	159931751	ENSSSCG00000060219
											269	1:159931751A:G	1	159931751	ENSSSCG00000036234
											270	1:159931751A:G	1	159931751	ENSSSCG00000051798	MC4R
											271	1:159997967T:A	1	159997967	ENSSSCG00000004897	ZCCHC2
											272	1:159997967T:A	1	159997967	ENSSSCG00000039179
											273	1:159997967T:A	1	159997967	ENSSSCG00000041383
											274	1:159997967T:A	1	159997967	ENSSSCG00000004898	TNFRSF11A
											275	1:159997967T:A	1	159997967	ENSSSCG00000004899	RELCH
											276	1:159997967T:A	1	159997967	ENSSSCG00000004901	PIGN
											277	1:159997967T:A	1	159997967	ENSSSCG00000004902	RNF152
											278	1:159997967T:A	1	159997967	ENSSSCG00000061814
											279	1:159997967T:A	1	159997967	ENSSSCG00000049892
											280	1:159997967T:A	1	159997967	ENSSSCG00000004903	CDH20
											281	1:159997967T:A	1	159997967	ENSSSCG00000058409
											282	1:159997967T:A	1	159997967	ENSSSCG00000053086
											283	1:159997967T:A	1	159997967	ENSSSCG00000060801
											284	1:159997967T:A	1	159997967	ENSSSCG00000051885
											285	1:159997967T:A	1	159997967	ENSSSCG00000056061
											286	1:159997967T:A	1	159997967	ENSSSCG00000059925
											287	1:159997967T:A	1	159997967	ENSSSCG00000056731
											288	1:159997967T:A	1	159997967	ENSSSCG00000052471
											289	1:159997967T:A	1	159997967	ENSSSCG00000061175
											290	1:159997967T:A	1	159997967	ENSSSCG00000054288
											291	1:159997967T:A	1	159997967	ENSSSCG00000055614
											292	1:159997967T:A	1	159997967	ENSSSCG00000048538
											293	1:159997967T:A	1	159997967	ENSSSCG00000050691
											294	1:159997967T:A	1	159997967	ENSSSCG00000063269
											295	1:159997967T:A	1	159997967	ENSSSCG00000060219
											296	1:159997967T:A	1	159997967	ENSSSCG00000036234
											297	1:159997967T:A	1	159997967	ENSSSCG00000051798	MC4R
											298	1:160021417C:T	1	160021417	ENSSSCG00000004897	ZCCHC2
											299	1:160021417C:T	1	160021417	ENSSSCG00000039179
											300	1:160021417C:T	1	160021417	ENSSSCG00000041383
											301	1:160021417C:T	1	160021417	ENSSSCG00000004898	TNFRSF11A
											302	1:160021417C:T	1	160021417	ENSSSCG00000004899	RELCH
											303	1:160021417C:T	1	160021417	ENSSSCG00000004901	PIGN
											304	1:160021417C:T	1	160021417	ENSSSCG00000004902	RNF152
											305	1:160021417C:T	1	160021417	ENSSSCG00000061814
											306	1:160021417C:T	1	160021417	ENSSSCG00000049892
											307	1:160021417C:T	1	160021417	ENSSSCG00000004903	CDH20
											308	1:160021417C:T	1	160021417	ENSSSCG00000058409
											309	1:160021417C:T	1	160021417	ENSSSCG00000053086
											310	1:160021417C:T	1	160021417	ENSSSCG00000060801
											311	1:160021417C:T	1	160021417	ENSSSCG00000051885
											312	1:160021417C:T	1	160021417	ENSSSCG00000056061
											313	1:160021417C:T	1	160021417	ENSSSCG00000059925
											314	1:160021417C:T	1	160021417	ENSSSCG00000056731
											315	1:160021417C:T	1	160021417	ENSSSCG00000052471
											316	1:160021417C:T	1	160021417	ENSSSCG00000061175
											317	1:160021417C:T	1	160021417	ENSSSCG00000054288
											318	1:160021417C:T	1	160021417	ENSSSCG00000055614
											319	1:160021417C:T	1	160021417	ENSSSCG00000048538
											320	1:160021417C:T	1	160021417	ENSSSCG00000050691
											321	1:160021417C:T	1	160021417	ENSSSCG00000063269
											322	1:160021417C:T	1	160021417	ENSSSCG00000060219
											323	1:160021417C:T	1	160021417	ENSSSCG00000036234
											324	1:160021417C:T	1	160021417	ENSSSCG00000051798	MC4R
											325	1:160031812T:A	1	160031812	ENSSSCG00000039179
											326	1:160031812T:A	1	160031812	ENSSSCG00000041383
											327	1:160031812T:A	1	160031812	ENSSSCG00000004898	TNFRSF11A
											328	1:160031812T:A	1	160031812	ENSSSCG00000004899	RELCH
											329	1:160031812T:A	1	160031812	ENSSSCG00000004901	PIGN
											330	1:160031812T:A	1	160031812	ENSSSCG00000004902	RNF152
											331	1:160031812T:A	1	160031812	ENSSSCG00000061814
											332	1:160031812T:A	1	160031812	ENSSSCG00000049892
											333	1:160031812T:A	1	160031812	ENSSSCG00000004903	CDH20
											334	1:160031812T:A	1	160031812	ENSSSCG00000058409
											335	1:160031812T:A	1	160031812	ENSSSCG00000053086
											336	1:160031812T:A	1	160031812	ENSSSCG00000060801
											337	1:160031812T:A	1	160031812	ENSSSCG00000051885
											338	1:160031812T:A	1	160031812	ENSSSCG00000056061
											339	1:160031812T:A	1	160031812	ENSSSCG00000059925
											340	1:160031812T:A	1	160031812	ENSSSCG00000056731
											341	1:160031812T:A	1	160031812	ENSSSCG00000052471
											342	1:160031812T:A	1	160031812	ENSSSCG00000061175
											343	1:160031812T:A	1	160031812	ENSSSCG00000054288
											344	1:160031812T:A	1	160031812	ENSSSCG00000055614
											345	1:160031812T:A	1	160031812	ENSSSCG00000048538
											346	1:160031812T:A	1	160031812	ENSSSCG00000050691
											347	1:160031812T:A	1	160031812	ENSSSCG00000063269
											348	1:160031812T:A	1	160031812	ENSSSCG00000060219
											349	1:160031812T:A	1	160031812	ENSSSCG00000036234
											350	1:160031812T:A	1	160031812	ENSSSCG00000051798	MC4R
											351	1:160044355T:G	1	160044355	ENSSSCG00000039179
											352	1:160044355T:G	1	160044355	ENSSSCG00000041383
											353	1:160044355T:G	1	160044355	ENSSSCG00000004898	TNFRSF11A
											354	1:160044355T:G	1	160044355	ENSSSCG00000004899	RELCH
											355	1:160044355T:G	1	160044355	ENSSSCG00000004901	PIGN
											356	1:160044355T:G	1	160044355	ENSSSCG00000004902	RNF152
											357	1:160044355T:G	1	160044355	ENSSSCG00000061814
											358	1:160044355T:G	1	160044355	ENSSSCG00000049892
											359	1:160044355T:G	1	160044355	ENSSSCG00000004903	CDH20
											360	1:160044355T:G	1	160044355	ENSSSCG00000058409
											361	1:160044355T:G	1	160044355	ENSSSCG00000053086
											362	1:160044355T:G	1	160044355	ENSSSCG00000060801
											363	1:160044355T:G	1	160044355	ENSSSCG00000051885
											364	1:160044355T:G	1	160044355	ENSSSCG00000056061
											365	1:160044355T:G	1	160044355	ENSSSCG00000059925
											366	1:160044355T:G	1	160044355	ENSSSCG00000056731
											367	1:160044355T:G	1	160044355	ENSSSCG00000052471
											368	1:160044355T:G	1	160044355	ENSSSCG00000061175
											369	1:160044355T:G	1	160044355	ENSSSCG00000054288
											370	1:160044355T:G	1	160044355	ENSSSCG00000055614
											371	1:160044355T:G	1	160044355	ENSSSCG00000048538
											372	1:160044355T:G	1	160044355	ENSSSCG00000050691
											373	1:160044355T:G	1	160044355	ENSSSCG00000063269
											374	1:160044355T:G	1	160044355	ENSSSCG00000060219
											375	1:160044355T:G	1	160044355	ENSSSCG00000036234
											376	1:160044355T:G	1	160044355	ENSSSCG00000051798	MC4R
											377	1:160171880A:G	1	160171880	ENSSSCG00000004898	TNFRSF11A
											378	1:160171880A:G	1	160171880	ENSSSCG00000004899	RELCH
											379	1:160171880A:G	1	160171880	ENSSSCG00000004901	PIGN
											380	1:160171880A:G	1	160171880	ENSSSCG00000004902	RNF152
											381	1:160171880A:G	1	160171880	ENSSSCG00000061814
											382	1:160171880A:G	1	160171880	ENSSSCG00000049892
											383	1:160171880A:G	1	160171880	ENSSSCG00000004903	CDH20
											384	1:160171880A:G	1	160171880	ENSSSCG00000058409
											385	1:160171880A:G	1	160171880	ENSSSCG00000053086
											386	1:160171880A:G	1	160171880	ENSSSCG00000060801
											387	1:160171880A:G	1	160171880	ENSSSCG00000051885
											388	1:160171880A:G	1	160171880	ENSSSCG00000056061
											389	1:160171880A:G	1	160171880	ENSSSCG00000059925
											390	1:160171880A:G	1	160171880	ENSSSCG00000056731
											391	1:160171880A:G	1	160171880	ENSSSCG00000052471
											392	1:160171880A:G	1	160171880	ENSSSCG00000061175
											393	1:160171880A:G	1	160171880	ENSSSCG00000054288
											394	1:160171880A:G	1	160171880	ENSSSCG00000055614
											395	1:160171880A:G	1	160171880	ENSSSCG00000048538
											396	1:160171880A:G	1	160171880	ENSSSCG00000050691
											397	1:160171880A:G	1	160171880	ENSSSCG00000063269
											398	1:160171880A:G	1	160171880	ENSSSCG00000060219
											399	1:160171880A:G	1	160171880	ENSSSCG00000036234
											400	1:160171880A:G	1	160171880	ENSSSCG00000051798	MC4R
											401	1:160171880A:G	1	160171880	ENSSSCG00000063468
											402	1:160171880A:G	1	160171880	ENSSSCG00000047145
											403	1:160171880A:G	1	160171880	ENSSSCG00000047436
											404	1:160174493T:A	1	160174493	ENSSSCG00000004898	TNFRSF11A
											405	1:160174493T:A	1	160174493	ENSSSCG00000004899	RELCH
											406	1:160174493T:A	1	160174493	ENSSSCG00000004901	PIGN
											407	1:160174493T:A	1	160174493	ENSSSCG00000004902	RNF152
											408	1:160174493T:A	1	160174493	ENSSSCG00000061814
											409	1:160174493T:A	1	160174493	ENSSSCG00000049892
											410	1:160174493T:A	1	160174493	ENSSSCG00000004903	CDH20
											411	1:160174493T:A	1	160174493	ENSSSCG00000058409
											412	1:160174493T:A	1	160174493	ENSSSCG00000053086
											413	1:160174493T:A	1	160174493	ENSSSCG00000060801
											414	1:160174493T:A	1	160174493	ENSSSCG00000051885
											415	1:160174493T:A	1	160174493	ENSSSCG00000056061
											416	1:160174493T:A	1	160174493	ENSSSCG00000059925
											417	1:160174493T:A	1	160174493	ENSSSCG00000056731
											418	1:160174493T:A	1	160174493	ENSSSCG00000052471
											419	1:160174493T:A	1	160174493	ENSSSCG00000061175
											420	1:160174493T:A	1	160174493	ENSSSCG00000054288
											421	1:160174493T:A	1	160174493	ENSSSCG00000055614
											422	1:160174493T:A	1	160174493	ENSSSCG00000048538
											423	1:160174493T:A	1	160174493	ENSSSCG00000050691
											424	1:160174493T:A	1	160174493	ENSSSCG00000063269
											425	1:160174493T:A	1	160174493	ENSSSCG00000060219
											426	1:160174493T:A	1	160174493	ENSSSCG00000036234
											427	1:160174493T:A	1	160174493	ENSSSCG00000051798	MC4R
											428	1:160174493T:A	1	160174493	ENSSSCG00000063468
											429	1:160174493T:A	1	160174493	ENSSSCG00000047145
											430	1:160174493T:A	1	160174493	ENSSSCG00000047436
											431	1:160176058G:C	1	160176058	ENSSSCG00000004898	TNFRSF11A
											432	1:160176058G:C	1	160176058	ENSSSCG00000004899	RELCH
											433	1:160176058G:C	1	160176058	ENSSSCG00000004901	PIGN
											434	1:160176058G:C	1	160176058	ENSSSCG00000004902	RNF152
											435	1:160176058G:C	1	160176058	ENSSSCG00000061814
											436	1:160176058G:C	1	160176058	ENSSSCG00000049892
											437	1:160176058G:C	1	160176058	ENSSSCG00000004903	CDH20
											438	1:160176058G:C	1	160176058	ENSSSCG00000058409
											439	1:160176058G:C	1	160176058	ENSSSCG00000053086
											440	1:160176058G:C	1	160176058	ENSSSCG00000060801
											441	1:160176058G:C	1	160176058	ENSSSCG00000051885
											442	1:160176058G:C	1	160176058	ENSSSCG00000056061
											443	1:160176058G:C	1	160176058	ENSSSCG00000059925
											444	1:160176058G:C	1	160176058	ENSSSCG00000056731
											445	1:160176058G:C	1	160176058	ENSSSCG00000052471
											446	1:160176058G:C	1	160176058	ENSSSCG00000061175
											447	1:160176058G:C	1	160176058	ENSSSCG00000054288
											448	1:160176058G:C	1	160176058	ENSSSCG00000055614
											449	1:160176058G:C	1	160176058	ENSSSCG00000048538
											450	1:160176058G:C	1	160176058	ENSSSCG00000050691
											451	1:160176058G:C	1	160176058	ENSSSCG00000063269
											452	1:160176058G:C	1	160176058	ENSSSCG00000060219
											453	1:160176058G:C	1	160176058	ENSSSCG00000036234
											454	1:160176058G:C	1	160176058	ENSSSCG00000051798	MC4R
											455	1:160176058G:C	1	160176058	ENSSSCG00000063468
											456	1:160176058G:C	1	160176058	ENSSSCG00000047145
											457	1:160176058G:C	1	160176058	ENSSSCG00000047436
											458	1:160196758C:A	1	160196758	ENSSSCG00000004899	RELCH
											459	1:160196758C:A	1	160196758	ENSSSCG00000004901	PIGN
											460	1:160196758C:A	1	160196758	ENSSSCG00000004902	RNF152
											461	1:160196758C:A	1	160196758	ENSSSCG00000061814
											462	1:160196758C:A	1	160196758	ENSSSCG00000049892
											463	1:160196758C:A	1	160196758	ENSSSCG00000004903	CDH20
											464	1:160196758C:A	1	160196758	ENSSSCG00000058409
											465	1:160196758C:A	1	160196758	ENSSSCG00000053086
											466	1:160196758C:A	1	160196758	ENSSSCG00000060801
											467	1:160196758C:A	1	160196758	ENSSSCG00000051885
											468	1:160196758C:A	1	160196758	ENSSSCG00000056061
											469	1:160196758C:A	1	160196758	ENSSSCG00000059925
											470	1:160196758C:A	1	160196758	ENSSSCG00000056731
											471	1:160196758C:A	1	160196758	ENSSSCG00000052471
											472	1:160196758C:A	1	160196758	ENSSSCG00000061175
											473	1:160196758C:A	1	160196758	ENSSSCG00000054288
											474	1:160196758C:A	1	160196758	ENSSSCG00000055614
											475	1:160196758C:A	1	160196758	ENSSSCG00000048538
											476	1:160196758C:A	1	160196758	ENSSSCG00000050691
											477	1:160196758C:A	1	160196758	ENSSSCG00000063269
											478	1:160196758C:A	1	160196758	ENSSSCG00000060219
											479	1:160196758C:A	1	160196758	ENSSSCG00000036234
											480	1:160196758C:A	1	160196758	ENSSSCG00000051798	MC4R
											481	1:160196758C:A	1	160196758	ENSSSCG00000063468
											482	1:160196758C:A	1	160196758	ENSSSCG00000047145
											483	1:160196758C:A	1	160196758	ENSSSCG00000047436
											484	1:160196758C:A	1	160196758	ENSSSCG00000026454	PMAIP1
											485	1:160196758C:A	1	160196758	ENSSSCG00000056416
											486	1:160203050T:A	1	160203050	ENSSSCG00000004899	RELCH
											487	1:160203050T:A	1	160203050	ENSSSCG00000004901	PIGN
											488	1:160203050T:A	1	160203050	ENSSSCG00000004902	RNF152
											489	1:160203050T:A	1	160203050	ENSSSCG00000061814
											490	1:160203050T:A	1	160203050	ENSSSCG00000049892
											491	1:160203050T:A	1	160203050	ENSSSCG00000004903	CDH20
											492	1:160203050T:A	1	160203050	ENSSSCG00000058409
											493	1:160203050T:A	1	160203050	ENSSSCG00000053086
											494	1:160203050T:A	1	160203050	ENSSSCG00000060801
											495	1:160203050T:A	1	160203050	ENSSSCG00000051885
											496	1:160203050T:A	1	160203050	ENSSSCG00000056061
											497	1:160203050T:A	1	160203050	ENSSSCG00000059925
											498	1:160203050T:A	1	160203050	ENSSSCG00000056731
											499	1:160203050T:A	1	160203050	ENSSSCG00000052471
											500	1:160203050T:A	1	160203050	ENSSSCG00000061175
											501	1:160203050T:A	1	160203050	ENSSSCG00000054288
											502	1:160203050T:A	1	160203050	ENSSSCG00000055614
											503	1:160203050T:A	1	160203050	ENSSSCG00000048538
											504	1:160203050T:A	1	160203050	ENSSSCG00000050691
											505	1:160203050T:A	1	160203050	ENSSSCG00000063269
											506	1:160203050T:A	1	160203050	ENSSSCG00000060219
											507	1:160203050T:A	1	160203050	ENSSSCG00000036234
											508	1:160203050T:A	1	160203050	ENSSSCG00000051798	MC4R
											509	1:160203050T:A	1	160203050	ENSSSCG00000063468
											510	1:160203050T:A	1	160203050	ENSSSCG00000047145
											511	1:160203050T:A	1	160203050	ENSSSCG00000047436
											512	1:160203050T:A	1	160203050	ENSSSCG00000026454	PMAIP1
											513	1:160203050T:A	1	160203050	ENSSSCG00000056416
											514	1:160230075A:C	1	160230075	ENSSSCG00000004899	RELCH
											515	1:160230075A:C	1	160230075	ENSSSCG00000004901	PIGN
											516	1:160230075A:C	1	160230075	ENSSSCG00000004902	RNF152
											517	1:160230075A:C	1	160230075	ENSSSCG00000061814
											518	1:160230075A:C	1	160230075	ENSSSCG00000049892
											519	1:160230075A:C	1	160230075	ENSSSCG00000004903	CDH20
											520	1:160230075A:C	1	160230075	ENSSSCG00000058409
											521	1:160230075A:C	1	160230075	ENSSSCG00000053086
											522	1:160230075A:C	1	160230075	ENSSSCG00000060801
											523	1:160230075A:C	1	160230075	ENSSSCG00000051885
											524	1:160230075A:C	1	160230075	ENSSSCG00000056061
											525	1:160230075A:C	1	160230075	ENSSSCG00000059925
											526	1:160230075A:C	1	160230075	ENSSSCG00000056731
											527	1:160230075A:C	1	160230075	ENSSSCG00000052471
											528	1:160230075A:C	1	160230075	ENSSSCG00000061175
											529	1:160230075A:C	1	160230075	ENSSSCG00000054288
											530	1:160230075A:C	1	160230075	ENSSSCG00000055614
											531	1:160230075A:C	1	160230075	ENSSSCG00000048538
											532	1:160230075A:C	1	160230075	ENSSSCG00000050691
											533	1:160230075A:C	1	160230075	ENSSSCG00000063269
											534	1:160230075A:C	1	160230075	ENSSSCG00000060219
											535	1:160230075A:C	1	160230075	ENSSSCG00000036234
											536	1:160230075A:C	1	160230075	ENSSSCG00000051798	MC4R
											537	1:160230075A:C	1	160230075	ENSSSCG00000063468
											538	1:160230075A:C	1	160230075	ENSSSCG00000047145
											539	1:160230075A:C	1	160230075	ENSSSCG00000047436
											540	1:160230075A:C	1	160230075	ENSSSCG00000026454	PMAIP1
											541	1:160230075A:C	1	160230075	ENSSSCG00000056416
											542	1:160234569A:G	1	160234569	ENSSSCG00000004899	RELCH
											543	1:160234569A:G	1	160234569	ENSSSCG00000004901	PIGN
											544	1:160234569A:G	1	160234569	ENSSSCG00000004902	RNF152
											545	1:160234569A:G	1	160234569	ENSSSCG00000061814
											546	1:160234569A:G	1	160234569	ENSSSCG00000049892
											547	1:160234569A:G	1	160234569	ENSSSCG00000004903	CDH20
											548	1:160234569A:G	1	160234569	ENSSSCG00000058409
											549	1:160234569A:G	1	160234569	ENSSSCG00000053086
											550	1:160234569A:G	1	160234569	ENSSSCG00000060801
											551	1:160234569A:G	1	160234569	ENSSSCG00000051885
											552	1:160234569A:G	1	160234569	ENSSSCG00000056061
											553	1:160234569A:G	1	160234569	ENSSSCG00000059925
											554	1:160234569A:G	1	160234569	ENSSSCG00000056731
											555	1:160234569A:G	1	160234569	ENSSSCG00000052471
											556	1:160234569A:G	1	160234569	ENSSSCG00000061175
											557	1:160234569A:G	1	160234569	ENSSSCG00000054288
											558	1:160234569A:G	1	160234569	ENSSSCG00000055614
											559	1:160234569A:G	1	160234569	ENSSSCG00000048538
											560	1:160234569A:G	1	160234569	ENSSSCG00000050691
											561	1:160234569A:G	1	160234569	ENSSSCG00000063269
											562	1:160234569A:G	1	160234569	ENSSSCG00000060219
											563	1:160234569A:G	1	160234569	ENSSSCG00000036234
											564	1:160234569A:G	1	160234569	ENSSSCG00000051798	MC4R
											565	1:160234569A:G	1	160234569	ENSSSCG00000063468
											566	1:160234569A:G	1	160234569	ENSSSCG00000047145
											567	1:160234569A:G	1	160234569	ENSSSCG00000047436
											568	1:160234569A:G	1	160234569	ENSSSCG00000026454	PMAIP1
											569	1:160234569A:G	1	160234569	ENSSSCG00000056416
											570	1:160235329T:C	1	160235329	ENSSSCG00000004899	RELCH
											571	1:160235329T:C	1	160235329	ENSSSCG00000004901	PIGN
											572	1:160235329T:C	1	160235329	ENSSSCG00000004902	RNF152
											573	1:160235329T:C	1	160235329	ENSSSCG00000061814
											574	1:160235329T:C	1	160235329	ENSSSCG00000049892
											575	1:160235329T:C	1	160235329	ENSSSCG00000004903	CDH20
											576	1:160235329T:C	1	160235329	ENSSSCG00000058409
											577	1:160235329T:C	1	160235329	ENSSSCG00000053086
											578	1:160235329T:C	1	160235329	ENSSSCG00000060801
											579	1:160235329T:C	1	160235329	ENSSSCG00000051885
											580	1:160235329T:C	1	160235329	ENSSSCG00000056061
											581	1:160235329T:C	1	160235329	ENSSSCG00000059925
											582	1:160235329T:C	1	160235329	ENSSSCG00000056731
											583	1:160235329T:C	1	160235329	ENSSSCG00000052471
											584	1:160235329T:C	1	160235329	ENSSSCG00000061175
											585	1:160235329T:C	1	160235329	ENSSSCG00000054288
											586	1:160235329T:C	1	160235329	ENSSSCG00000055614
											587	1:160235329T:C	1	160235329	ENSSSCG00000048538
											588	1:160235329T:C	1	160235329	ENSSSCG00000050691
											589	1:160235329T:C	1	160235329	ENSSSCG00000063269
											590	1:160235329T:C	1	160235329	ENSSSCG00000060219
											591	1:160235329T:C	1	160235329	ENSSSCG00000036234
											592	1:160235329T:C	1	160235329	ENSSSCG00000051798	MC4R
											593	1:160235329T:C	1	160235329	ENSSSCG00000063468
											594	1:160235329T:C	1	160235329	ENSSSCG00000047145
											595	1:160235329T:C	1	160235329	ENSSSCG00000047436
											596	1:160235329T:C	1	160235329	ENSSSCG00000026454	PMAIP1
											597	1:160235329T:C	1	160235329	ENSSSCG00000056416
											598	1:160246630T:C	1	160246630	ENSSSCG00000004899	RELCH
											599	1:160246630T:C	1	160246630	ENSSSCG00000004901	PIGN
											600	1:160246630T:C	1	160246630	ENSSSCG00000004902	RNF152
											601	1:160246630T:C	1	160246630	ENSSSCG00000061814
											602	1:160246630T:C	1	160246630	ENSSSCG00000049892
											603	1:160246630T:C	1	160246630	ENSSSCG00000004903	CDH20
											604	1:160246630T:C	1	160246630	ENSSSCG00000058409
											605	1:160246630T:C	1	160246630	ENSSSCG00000053086
											606	1:160246630T:C	1	160246630	ENSSSCG00000060801
											607	1:160246630T:C	1	160246630	ENSSSCG00000051885
											608	1:160246630T:C	1	160246630	ENSSSCG00000056061
											609	1:160246630T:C	1	160246630	ENSSSCG00000059925
											610	1:160246630T:C	1	160246630	ENSSSCG00000056731
											611	1:160246630T:C	1	160246630	ENSSSCG00000052471
											612	1:160246630T:C	1	160246630	ENSSSCG00000061175
											613	1:160246630T:C	1	160246630	ENSSSCG00000054288
											614	1:160246630T:C	1	160246630	ENSSSCG00000055614
											615	1:160246630T:C	1	160246630	ENSSSCG00000048538
											616	1:160246630T:C	1	160246630	ENSSSCG00000050691
											617	1:160246630T:C	1	160246630	ENSSSCG00000063269
											618	1:160246630T:C	1	160246630	ENSSSCG00000060219
											619	1:160246630T:C	1	160246630	ENSSSCG00000036234
											620	1:160246630T:C	1	160246630	ENSSSCG00000051798	MC4R
											621	1:160246630T:C	1	160246630	ENSSSCG00000063468
											622	1:160246630T:C	1	160246630	ENSSSCG00000047145
											623	1:160246630T:C	1	160246630	ENSSSCG00000047436
											624	1:160246630T:C	1	160246630	ENSSSCG00000026454	PMAIP1
											625	1:160246630T:C	1	160246630	ENSSSCG00000056416
											626	1:160277320G:A	1	160277320	ENSSSCG00000004899	RELCH
											627	1:160277320G:A	1	160277320	ENSSSCG00000004901	PIGN
											628	1:160277320G:A	1	160277320	ENSSSCG00000004902	RNF152
											629	1:160277320G:A	1	160277320	ENSSSCG00000061814
											630	1:160277320G:A	1	160277320	ENSSSCG00000049892
											631	1:160277320G:A	1	160277320	ENSSSCG00000004903	CDH20
											632	1:160277320G:A	1	160277320	ENSSSCG00000058409
											633	1:160277320G:A	1	160277320	ENSSSCG00000053086
											634	1:160277320G:A	1	160277320	ENSSSCG00000060801
											635	1:160277320G:A	1	160277320	ENSSSCG00000051885
											636	1:160277320G:A	1	160277320	ENSSSCG00000056061
											637	1:160277320G:A	1	160277320	ENSSSCG00000059925
											638	1:160277320G:A	1	160277320	ENSSSCG00000056731
											639	1:160277320G:A	1	160277320	ENSSSCG00000052471
											640	1:160277320G:A	1	160277320	ENSSSCG00000061175
											641	1:160277320G:A	1	160277320	ENSSSCG00000054288
											642	1:160277320G:A	1	160277320	ENSSSCG00000055614
											643	1:160277320G:A	1	160277320	ENSSSCG00000048538
											644	1:160277320G:A	1	160277320	ENSSSCG00000050691
											645	1:160277320G:A	1	160277320	ENSSSCG00000063269
											646	1:160277320G:A	1	160277320	ENSSSCG00000060219
											647	1:160277320G:A	1	160277320	ENSSSCG00000036234
											648	1:160277320G:A	1	160277320	ENSSSCG00000051798	MC4R
											649	1:160277320G:A	1	160277320	ENSSSCG00000063468
											650	1:160277320G:A	1	160277320	ENSSSCG00000047145
											651	1:160277320G:A	1	160277320	ENSSSCG00000047436
											652	1:160277320G:A	1	160277320	ENSSSCG00000026454	PMAIP1
											653	1:160277320G:A	1	160277320	ENSSSCG00000056416
											654	1:160277388A:C	1	160277388	ENSSSCG00000004899	RELCH
											655	1:160277388A:C	1	160277388	ENSSSCG00000004901	PIGN
											656	1:160277388A:C	1	160277388	ENSSSCG00000004902	RNF152
											657	1:160277388A:C	1	160277388	ENSSSCG00000061814
											658	1:160277388A:C	1	160277388	ENSSSCG00000049892
											659	1:160277388A:C	1	160277388	ENSSSCG00000004903	CDH20
											660	1:160277388A:C	1	160277388	ENSSSCG00000058409
											661	1:160277388A:C	1	160277388	ENSSSCG00000053086
											662	1:160277388A:C	1	160277388	ENSSSCG00000060801
											663	1:160277388A:C	1	160277388	ENSSSCG00000051885
											664	1:160277388A:C	1	160277388	ENSSSCG00000056061
											665	1:160277388A:C	1	160277388	ENSSSCG00000059925
											666	1:160277388A:C	1	160277388	ENSSSCG00000056731
											667	1:160277388A:C	1	160277388	ENSSSCG00000052471
											668	1:160277388A:C	1	160277388	ENSSSCG00000061175
											669	1:160277388A:C	1	160277388	ENSSSCG00000054288
											670	1:160277388A:C	1	160277388	ENSSSCG00000055614
											671	1:160277388A:C	1	160277388	ENSSSCG00000048538
											672	1:160277388A:C	1	160277388	ENSSSCG00000050691
											673	1:160277388A:C	1	160277388	ENSSSCG00000063269
											674	1:160277388A:C	1	160277388	ENSSSCG00000060219
											675	1:160277388A:C	1	160277388	ENSSSCG00000036234
											676	1:160277388A:C	1	160277388	ENSSSCG00000051798	MC4R
											677	1:160277388A:C	1	160277388	ENSSSCG00000063468
											678	1:160277388A:C	1	160277388	ENSSSCG00000047145
											679	1:160277388A:C	1	160277388	ENSSSCG00000047436
											680	1:160277388A:C	1	160277388	ENSSSCG00000026454	PMAIP1
											681	1:160277388A:C	1	160277388	ENSSSCG00000056416
											682	1:160347188T:C	1	160347188	ENSSSCG00000004901	PIGN
											683	1:160347188T:C	1	160347188	ENSSSCG00000004902	RNF152
											684	1:160347188T:C	1	160347188	ENSSSCG00000061814
											685	1:160347188T:C	1	160347188	ENSSSCG00000049892
											686	1:160347188T:C	1	160347188	ENSSSCG00000004903	CDH20
											687	1:160347188T:C	1	160347188	ENSSSCG00000058409
											688	1:160347188T:C	1	160347188	ENSSSCG00000053086
											689	1:160347188T:C	1	160347188	ENSSSCG00000060801
											690	1:160347188T:C	1	160347188	ENSSSCG00000051885
											691	1:160347188T:C	1	160347188	ENSSSCG00000056061
											692	1:160347188T:C	1	160347188	ENSSSCG00000059925
											693	1:160347188T:C	1	160347188	ENSSSCG00000056731
											694	1:160347188T:C	1	160347188	ENSSSCG00000052471
											695	1:160347188T:C	1	160347188	ENSSSCG00000061175
											696	1:160347188T:C	1	160347188	ENSSSCG00000054288
											697	1:160347188T:C	1	160347188	ENSSSCG00000055614
											698	1:160347188T:C	1	160347188	ENSSSCG00000048538
											699	1:160347188T:C	1	160347188	ENSSSCG00000050691
											700	1:160347188T:C	1	160347188	ENSSSCG00000063269
											701	1:160347188T:C	1	160347188	ENSSSCG00000060219
											702	1:160347188T:C	1	160347188	ENSSSCG00000036234
											703	1:160347188T:C	1	160347188	ENSSSCG00000051798	MC4R
											704	1:160347188T:C	1	160347188	ENSSSCG00000063468
											705	1:160347188T:C	1	160347188	ENSSSCG00000047145
											706	1:160347188T:C	1	160347188	ENSSSCG00000047436
											707	1:160347188T:C	1	160347188	ENSSSCG00000026454	PMAIP1
											708	1:160347188T:C	1	160347188	ENSSSCG00000056416
											709	1:160347188T:C	1	160347188	ENSSSCG00000004907	CCBE1
											710	1:160352707A:C	1	160352707	ENSSSCG00000004901	PIGN
											711	1:160352707A:C	1	160352707	ENSSSCG00000004902	RNF152
											712	1:160352707A:C	1	160352707	ENSSSCG00000061814
											713	1:160352707A:C	1	160352707	ENSSSCG00000049892
											714	1:160352707A:C	1	160352707	ENSSSCG00000004903	CDH20
											715	1:160352707A:C	1	160352707	ENSSSCG00000058409
											716	1:160352707A:C	1	160352707	ENSSSCG00000053086
											717	1:160352707A:C	1	160352707	ENSSSCG00000060801
											718	1:160352707A:C	1	160352707	ENSSSCG00000051885
											719	1:160352707A:C	1	160352707	ENSSSCG00000056061
											720	1:160352707A:C	1	160352707	ENSSSCG00000059925
											721	1:160352707A:C	1	160352707	ENSSSCG00000056731
											722	1:160352707A:C	1	160352707	ENSSSCG00000052471
											723	1:160352707A:C	1	160352707	ENSSSCG00000061175
											724	1:160352707A:C	1	160352707	ENSSSCG00000054288
											725	1:160352707A:C	1	160352707	ENSSSCG00000055614
											726	1:160352707A:C	1	160352707	ENSSSCG00000048538
											727	1:160352707A:C	1	160352707	ENSSSCG00000050691
											728	1:160352707A:C	1	160352707	ENSSSCG00000063269
											729	1:160352707A:C	1	160352707	ENSSSCG00000060219
											730	1:160352707A:C	1	160352707	ENSSSCG00000036234
											731	1:160352707A:C	1	160352707	ENSSSCG00000051798	MC4R
											732	1:160352707A:C	1	160352707	ENSSSCG00000063468
											733	1:160352707A:C	1	160352707	ENSSSCG00000047145
											734	1:160352707A:C	1	160352707	ENSSSCG00000047436
											735	1:160352707A:C	1	160352707	ENSSSCG00000026454	PMAIP1
											736	1:160352707A:C	1	160352707	ENSSSCG00000056416
											737	1:160352707A:C	1	160352707	ENSSSCG00000004907	CCBE1
											738	1:160382931T:C	1	160382931	ENSSSCG00000004901	PIGN
											739	1:160382931T:C	1	160382931	ENSSSCG00000004902	RNF152
											740	1:160382931T:C	1	160382931	ENSSSCG00000061814
											741	1:160382931T:C	1	160382931	ENSSSCG00000049892
											742	1:160382931T:C	1	160382931	ENSSSCG00000004903	CDH20
											743	1:160382931T:C	1	160382931	ENSSSCG00000058409
											744	1:160382931T:C	1	160382931	ENSSSCG00000053086
											745	1:160382931T:C	1	160382931	ENSSSCG00000060801
											746	1:160382931T:C	1	160382931	ENSSSCG00000051885
											747	1:160382931T:C	1	160382931	ENSSSCG00000056061
											748	1:160382931T:C	1	160382931	ENSSSCG00000059925
											749	1:160382931T:C	1	160382931	ENSSSCG00000056731
											750	1:160382931T:C	1	160382931	ENSSSCG00000052471
											751	1:160382931T:C	1	160382931	ENSSSCG00000061175
											752	1:160382931T:C	1	160382931	ENSSSCG00000054288
											753	1:160382931T:C	1	160382931	ENSSSCG00000055614
											754	1:160382931T:C	1	160382931	ENSSSCG00000048538
											755	1:160382931T:C	1	160382931	ENSSSCG00000050691
											756	1:160382931T:C	1	160382931	ENSSSCG00000063269
											757	1:160382931T:C	1	160382931	ENSSSCG00000060219
											758	1:160382931T:C	1	160382931	ENSSSCG00000036234
											759	1:160382931T:C	1	160382931	ENSSSCG00000051798	MC4R
											760	1:160382931T:C	1	160382931	ENSSSCG00000063468
											761	1:160382931T:C	1	160382931	ENSSSCG00000047145
											762	1:160382931T:C	1	160382931	ENSSSCG00000047436
											763	1:160382931T:C	1	160382931	ENSSSCG00000026454	PMAIP1
											764	1:160382931T:C	1	160382931	ENSSSCG00000056416
											765	1:160382931T:C	1	160382931	ENSSSCG00000004907	CCBE1
											766	1:160400016G:T	1	160400016	ENSSSCG00000004901	PIGN
											767	1:160400016G:T	1	160400016	ENSSSCG00000004902	RNF152
											768	1:160400016G:T	1	160400016	ENSSSCG00000061814
											769	1:160400016G:T	1	160400016	ENSSSCG00000049892
											770	1:160400016G:T	1	160400016	ENSSSCG00000004903	CDH20
											771	1:160400016G:T	1	160400016	ENSSSCG00000058409
											772	1:160400016G:T	1	160400016	ENSSSCG00000053086
											773	1:160400016G:T	1	160400016	ENSSSCG00000060801
											774	1:160400016G:T	1	160400016	ENSSSCG00000051885
											775	1:160400016G:T	1	160400016	ENSSSCG00000056061
											776	1:160400016G:T	1	160400016	ENSSSCG00000059925
											777	1:160400016G:T	1	160400016	ENSSSCG00000056731
											778	1:160400016G:T	1	160400016	ENSSSCG00000052471
											779	1:160400016G:T	1	160400016	ENSSSCG00000061175
											780	1:160400016G:T	1	160400016	ENSSSCG00000054288
											781	1:160400016G:T	1	160400016	ENSSSCG00000055614
											782	1:160400016G:T	1	160400016	ENSSSCG00000048538
											783	1:160400016G:T	1	160400016	ENSSSCG00000050691
											784	1:160400016G:T	1	160400016	ENSSSCG00000063269
											785	1:160400016G:T	1	160400016	ENSSSCG00000060219
											786	1:160400016G:T	1	160400016	ENSSSCG00000036234
											787	1:160400016G:T	1	160400016	ENSSSCG00000051798	MC4R
											788	1:160400016G:T	1	160400016	ENSSSCG00000063468
											789	1:160400016G:T	1	160400016	ENSSSCG00000047145
											790	1:160400016G:T	1	160400016	ENSSSCG00000047436
											791	1:160400016G:T	1	160400016	ENSSSCG00000026454	PMAIP1
											792	1:160400016G:T	1	160400016	ENSSSCG00000056416
											793	1:160400016G:T	1	160400016	ENSSSCG00000004907	CCBE1
											794	1:160413164A:T	1	160413164	ENSSSCG00000004901	PIGN
											795	1:160413164A:T	1	160413164	ENSSSCG00000004902	RNF152
											796	1:160413164A:T	1	160413164	ENSSSCG00000061814
											797	1:160413164A:T	1	160413164	ENSSSCG00000049892
											798	1:160413164A:T	1	160413164	ENSSSCG00000004903	CDH20
											799	1:160413164A:T	1	160413164	ENSSSCG00000058409
											800	1:160413164A:T	1	160413164	ENSSSCG00000053086
											801	1:160413164A:T	1	160413164	ENSSSCG00000060801
											802	1:160413164A:T	1	160413164	ENSSSCG00000051885
											803	1:160413164A:T	1	160413164	ENSSSCG00000056061
											804	1:160413164A:T	1	160413164	ENSSSCG00000059925
											805	1:160413164A:T	1	160413164	ENSSSCG00000056731
											806	1:160413164A:T	1	160413164	ENSSSCG00000052471
											807	1:160413164A:T	1	160413164	ENSSSCG00000061175
											808	1:160413164A:T	1	160413164	ENSSSCG00000054288
											809	1:160413164A:T	1	160413164	ENSSSCG00000055614
											810	1:160413164A:T	1	160413164	ENSSSCG00000048538
											811	1:160413164A:T	1	160413164	ENSSSCG00000050691
											812	1:160413164A:T	1	160413164	ENSSSCG00000063269
											813	1:160413164A:T	1	160413164	ENSSSCG00000060219
											814	1:160413164A:T	1	160413164	ENSSSCG00000036234
											815	1:160413164A:T	1	160413164	ENSSSCG00000051798	MC4R
											816	1:160413164A:T	1	160413164	ENSSSCG00000063468
											817	1:160413164A:T	1	160413164	ENSSSCG00000047145
											818	1:160413164A:T	1	160413164	ENSSSCG00000047436
											819	1:160413164A:T	1	160413164	ENSSSCG00000026454	PMAIP1
											820	1:160413164A:T	1	160413164	ENSSSCG00000056416
											821	1:160413164A:T	1	160413164	ENSSSCG00000004907	CCBE1
											822	1:160426503T:C	1	160426503	ENSSSCG00000004902	RNF152
											823	1:160426503T:C	1	160426503	ENSSSCG00000061814
											824	1:160426503T:C	1	160426503	ENSSSCG00000049892
											825	1:160426503T:C	1	160426503	ENSSSCG00000004903	CDH20
											826	1:160426503T:C	1	160426503	ENSSSCG00000058409
											827	1:160426503T:C	1	160426503	ENSSSCG00000053086
											828	1:160426503T:C	1	160426503	ENSSSCG00000060801
											829	1:160426503T:C	1	160426503	ENSSSCG00000051885
											830	1:160426503T:C	1	160426503	ENSSSCG00000056061
											831	1:160426503T:C	1	160426503	ENSSSCG00000059925
											832	1:160426503T:C	1	160426503	ENSSSCG00000056731
											833	1:160426503T:C	1	160426503	ENSSSCG00000052471
											834	1:160426503T:C	1	160426503	ENSSSCG00000061175
											835	1:160426503T:C	1	160426503	ENSSSCG00000054288
											836	1:160426503T:C	1	160426503	ENSSSCG00000055614
											837	1:160426503T:C	1	160426503	ENSSSCG00000048538
											838	1:160426503T:C	1	160426503	ENSSSCG00000050691
											839	1:160426503T:C	1	160426503	ENSSSCG00000063269
											840	1:160426503T:C	1	160426503	ENSSSCG00000060219
											841	1:160426503T:C	1	160426503	ENSSSCG00000036234
											842	1:160426503T:C	1	160426503	ENSSSCG00000051798	MC4R
											843	1:160426503T:C	1	160426503	ENSSSCG00000063468
											844	1:160426503T:C	1	160426503	ENSSSCG00000047145
											845	1:160426503T:C	1	160426503	ENSSSCG00000047436
											846	1:160426503T:C	1	160426503	ENSSSCG00000026454	PMAIP1
											847	1:160426503T:C	1	160426503	ENSSSCG00000056416
											848	1:160426503T:C	1	160426503	ENSSSCG00000004907	CCBE1
											849	1:160443684A:C	1	160443684	ENSSSCG00000004902	RNF152
											850	1:160443684A:C	1	160443684	ENSSSCG00000061814
											851	1:160443684A:C	1	160443684	ENSSSCG00000049892
											852	1:160443684A:C	1	160443684	ENSSSCG00000004903	CDH20
											853	1:160443684A:C	1	160443684	ENSSSCG00000058409
											854	1:160443684A:C	1	160443684	ENSSSCG00000053086
											855	1:160443684A:C	1	160443684	ENSSSCG00000060801
											856	1:160443684A:C	1	160443684	ENSSSCG00000051885
											857	1:160443684A:C	1	160443684	ENSSSCG00000056061
											858	1:160443684A:C	1	160443684	ENSSSCG00000059925
											859	1:160443684A:C	1	160443684	ENSSSCG00000056731
											860	1:160443684A:C	1	160443684	ENSSSCG00000052471
											861	1:160443684A:C	1	160443684	ENSSSCG00000061175
											862	1:160443684A:C	1	160443684	ENSSSCG00000054288
											863	1:160443684A:C	1	160443684	ENSSSCG00000055614
											864	1:160443684A:C	1	160443684	ENSSSCG00000048538
											865	1:160443684A:C	1	160443684	ENSSSCG00000050691
											866	1:160443684A:C	1	160443684	ENSSSCG00000063269
											867	1:160443684A:C	1	160443684	ENSSSCG00000060219
											868	1:160443684A:C	1	160443684	ENSSSCG00000036234
											869	1:160443684A:C	1	160443684	ENSSSCG00000051798	MC4R
											870	1:160443684A:C	1	160443684	ENSSSCG00000063468
											871	1:160443684A:C	1	160443684	ENSSSCG00000047145
											872	1:160443684A:C	1	160443684	ENSSSCG00000047436
											873	1:160443684A:C	1	160443684	ENSSSCG00000026454	PMAIP1
											874	1:160443684A:C	1	160443684	ENSSSCG00000056416
											875	1:160443684A:C	1	160443684	ENSSSCG00000004907	CCBE1
											876	1:160443956C:A	1	160443956	ENSSSCG00000004902	RNF152
											877	1:160443956C:A	1	160443956	ENSSSCG00000061814
											878	1:160443956C:A	1	160443956	ENSSSCG00000049892
											879	1:160443956C:A	1	160443956	ENSSSCG00000004903	CDH20
											880	1:160443956C:A	1	160443956	ENSSSCG00000058409
											881	1:160443956C:A	1	160443956	ENSSSCG00000053086
											882	1:160443956C:A	1	160443956	ENSSSCG00000060801
											883	1:160443956C:A	1	160443956	ENSSSCG00000051885
											884	1:160443956C:A	1	160443956	ENSSSCG00000056061
											885	1:160443956C:A	1	160443956	ENSSSCG00000059925
											886	1:160443956C:A	1	160443956	ENSSSCG00000056731
											887	1:160443956C:A	1	160443956	ENSSSCG00000052471
											888	1:160443956C:A	1	160443956	ENSSSCG00000061175
											889	1:160443956C:A	1	160443956	ENSSSCG00000054288
											890	1:160443956C:A	1	160443956	ENSSSCG00000055614
											891	1:160443956C:A	1	160443956	ENSSSCG00000048538
											892	1:160443956C:A	1	160443956	ENSSSCG00000050691
											893	1:160443956C:A	1	160443956	ENSSSCG00000063269
											894	1:160443956C:A	1	160443956	ENSSSCG00000060219
											895	1:160443956C:A	1	160443956	ENSSSCG00000036234
											896	1:160443956C:A	1	160443956	ENSSSCG00000051798	MC4R
											897	1:160443956C:A	1	160443956	ENSSSCG00000063468
											898	1:160443956C:A	1	160443956	ENSSSCG00000047145
											899	1:160443956C:A	1	160443956	ENSSSCG00000047436
											900	1:160443956C:A	1	160443956	ENSSSCG00000026454	PMAIP1
											901	1:160443956C:A	1	160443956	ENSSSCG00000056416
											902	1:160443956C:A	1	160443956	ENSSSCG00000004907	CCBE1
											903	1:160447734T:C	1	160447734	ENSSSCG00000004902	RNF152
											904	1:160447734T:C	1	160447734	ENSSSCG00000061814
											905	1:160447734T:C	1	160447734	ENSSSCG00000049892
											906	1:160447734T:C	1	160447734	ENSSSCG00000004903	CDH20
											907	1:160447734T:C	1	160447734	ENSSSCG00000058409
											908	1:160447734T:C	1	160447734	ENSSSCG00000053086
											909	1:160447734T:C	1	160447734	ENSSSCG00000060801
											910	1:160447734T:C	1	160447734	ENSSSCG00000051885
											911	1:160447734T:C	1	160447734	ENSSSCG00000056061
											912	1:160447734T:C	1	160447734	ENSSSCG00000059925
											913	1:160447734T:C	1	160447734	ENSSSCG00000056731
											914	1:160447734T:C	1	160447734	ENSSSCG00000052471
											915	1:160447734T:C	1	160447734	ENSSSCG00000061175
											916	1:160447734T:C	1	160447734	ENSSSCG00000054288
											917	1:160447734T:C	1	160447734	ENSSSCG00000055614
											918	1:160447734T:C	1	160447734	ENSSSCG00000048538
											919	1:160447734T:C	1	160447734	ENSSSCG00000050691
											920	1:160447734T:C	1	160447734	ENSSSCG00000063269
											921	1:160447734T:C	1	160447734	ENSSSCG00000060219
											922	1:160447734T:C	1	160447734	ENSSSCG00000036234
											923	1:160447734T:C	1	160447734	ENSSSCG00000051798	MC4R
											924	1:160447734T:C	1	160447734	ENSSSCG00000063468
											925	1:160447734T:C	1	160447734	ENSSSCG00000047145
											926	1:160447734T:C	1	160447734	ENSSSCG00000047436
											927	1:160447734T:C	1	160447734	ENSSSCG00000026454	PMAIP1
											928	1:160447734T:C	1	160447734	ENSSSCG00000056416
											929	1:160447734T:C	1	160447734	ENSSSCG00000004907	CCBE1
											930	1:160448259T:G	1	160448259	ENSSSCG00000004902	RNF152
											931	1:160448259T:G	1	160448259	ENSSSCG00000061814
											932	1:160448259T:G	1	160448259	ENSSSCG00000049892
											933	1:160448259T:G	1	160448259	ENSSSCG00000004903	CDH20
											934	1:160448259T:G	1	160448259	ENSSSCG00000058409
											935	1:160448259T:G	1	160448259	ENSSSCG00000053086
											936	1:160448259T:G	1	160448259	ENSSSCG00000060801
											937	1:160448259T:G	1	160448259	ENSSSCG00000051885
											938	1:160448259T:G	1	160448259	ENSSSCG00000056061
											939	1:160448259T:G	1	160448259	ENSSSCG00000059925
											940	1:160448259T:G	1	160448259	ENSSSCG00000056731
											941	1:160448259T:G	1	160448259	ENSSSCG00000052471
											942	1:160448259T:G	1	160448259	ENSSSCG00000061175
											943	1:160448259T:G	1	160448259	ENSSSCG00000054288
											944	1:160448259T:G	1	160448259	ENSSSCG00000055614
											945	1:160448259T:G	1	160448259	ENSSSCG00000048538
											946	1:160448259T:G	1	160448259	ENSSSCG00000050691
											947	1:160448259T:G	1	160448259	ENSSSCG00000063269
											948	1:160448259T:G	1	160448259	ENSSSCG00000060219
											949	1:160448259T:G	1	160448259	ENSSSCG00000036234
											950	1:160448259T:G	1	160448259	ENSSSCG00000051798	MC4R
											951	1:160448259T:G	1	160448259	ENSSSCG00000063468
											952	1:160448259T:G	1	160448259	ENSSSCG00000047145
											953	1:160448259T:G	1	160448259	ENSSSCG00000047436
											954	1:160448259T:G	1	160448259	ENSSSCG00000026454	PMAIP1
											955	1:160448259T:G	1	160448259	ENSSSCG00000056416
											956	1:160448259T:G	1	160448259	ENSSSCG00000004907	CCBE1
											957	1:160452236C:T	1	160452236	ENSSSCG00000004902	RNF152
											958	1:160452236C:T	1	160452236	ENSSSCG00000061814
											959	1:160452236C:T	1	160452236	ENSSSCG00000049892
											960	1:160452236C:T	1	160452236	ENSSSCG00000004903	CDH20
											961	1:160452236C:T	1	160452236	ENSSSCG00000058409
											962	1:160452236C:T	1	160452236	ENSSSCG00000053086
											963	1:160452236C:T	1	160452236	ENSSSCG00000060801
											964	1:160452236C:T	1	160452236	ENSSSCG00000051885
											965	1:160452236C:T	1	160452236	ENSSSCG00000056061
											966	1:160452236C:T	1	160452236	ENSSSCG00000059925
											967	1:160452236C:T	1	160452236	ENSSSCG00000056731
											968	1:160452236C:T	1	160452236	ENSSSCG00000052471
											969	1:160452236C:T	1	160452236	ENSSSCG00000061175
											970	1:160452236C:T	1	160452236	ENSSSCG00000054288
											971	1:160452236C:T	1	160452236	ENSSSCG00000055614
											972	1:160452236C:T	1	160452236	ENSSSCG00000048538
											973	1:160452236C:T	1	160452236	ENSSSCG00000050691
											974	1:160452236C:T	1	160452236	ENSSSCG00000063269
											975	1:160452236C:T	1	160452236	ENSSSCG00000060219
											976	1:160452236C:T	1	160452236	ENSSSCG00000036234
											977	1:160452236C:T	1	160452236	ENSSSCG00000051798	MC4R
											978	1:160452236C:T	1	160452236	ENSSSCG00000063468
											979	1:160452236C:T	1	160452236	ENSSSCG00000047145
											980	1:160452236C:T	1	160452236	ENSSSCG00000047436
											981	1:160452236C:T	1	160452236	ENSSSCG00000026454	PMAIP1
											982	1:160452236C:T	1	160452236	ENSSSCG00000056416
											983	1:160452236C:T	1	160452236	ENSSSCG00000004907	CCBE1
											984	1:160457667A:G	1	160457667	ENSSSCG00000004902	RNF152
											985	1:160457667A:G	1	160457667	ENSSSCG00000061814
											986	1:160457667A:G	1	160457667	ENSSSCG00000049892
											987	1:160457667A:G	1	160457667	ENSSSCG00000004903	CDH20
											988	1:160457667A:G	1	160457667	ENSSSCG00000058409
											989	1:160457667A:G	1	160457667	ENSSSCG00000053086
											990	1:160457667A:G	1	160457667	ENSSSCG00000060801
											991	1:160457667A:G	1	160457667	ENSSSCG00000051885
											992	1:160457667A:G	1	160457667	ENSSSCG00000056061
											993	1:160457667A:G	1	160457667	ENSSSCG00000059925
											994	1:160457667A:G	1	160457667	ENSSSCG00000056731
											995	1:160457667A:G	1	160457667	ENSSSCG00000052471
											996	1:160457667A:G	1	160457667	ENSSSCG00000061175
											997	1:160457667A:G	1	160457667	ENSSSCG00000054288
											998	1:160457667A:G	1	160457667	ENSSSCG00000055614
											999	1:160457667A:G	1	160457667	ENSSSCG00000048538
											1000	1:160457667A:G	1	160457667	ENSSSCG00000050691
											1001	1:160457667A:G	1	160457667	ENSSSCG00000063269
											1002	1:160457667A:G	1	160457667	ENSSSCG00000060219
											1003	1:160457667A:G	1	160457667	ENSSSCG00000036234
											1004	1:160457667A:G	1	160457667	ENSSSCG00000051798	MC4R
											1005	1:160457667A:G	1	160457667	ENSSSCG00000063468
											1006	1:160457667A:G	1	160457667	ENSSSCG00000047145
											1007	1:160457667A:G	1	160457667	ENSSSCG00000047436
											1008	1:160457667A:G	1	160457667	ENSSSCG00000026454	PMAIP1
											1009	1:160457667A:G	1	160457667	ENSSSCG00000056416
											1010	1:160457667A:G	1	160457667	ENSSSCG00000004907	CCBE1
											1011	1:160457673C:G	1	160457673	ENSSSCG00000004902	RNF152
											1012	1:160457673C:G	1	160457673	ENSSSCG00000061814
											1013	1:160457673C:G	1	160457673	ENSSSCG00000049892
											1014	1:160457673C:G	1	160457673	ENSSSCG00000004903	CDH20
											1015	1:160457673C:G	1	160457673	ENSSSCG00000058409
											1016	1:160457673C:G	1	160457673	ENSSSCG00000053086
											1017	1:160457673C:G	1	160457673	ENSSSCG00000060801
											1018	1:160457673C:G	1	160457673	ENSSSCG00000051885
											1019	1:160457673C:G	1	160457673	ENSSSCG00000056061
											1020	1:160457673C:G	1	160457673	ENSSSCG00000059925
											1021	1:160457673C:G	1	160457673	ENSSSCG00000056731
											1022	1:160457673C:G	1	160457673	ENSSSCG00000052471
											1023	1:160457673C:G	1	160457673	ENSSSCG00000061175
											1024	1:160457673C:G	1	160457673	ENSSSCG00000054288
											1025	1:160457673C:G	1	160457673	ENSSSCG00000055614
											1026	1:160457673C:G	1	160457673	ENSSSCG00000048538
											1027	1:160457673C:G	1	160457673	ENSSSCG00000050691
											1028	1:160457673C:G	1	160457673	ENSSSCG00000063269
											1029	1:160457673C:G	1	160457673	ENSSSCG00000060219
											1030	1:160457673C:G	1	160457673	ENSSSCG00000036234
											1031	1:160457673C:G	1	160457673	ENSSSCG00000051798	MC4R
											1032	1:160457673C:G	1	160457673	ENSSSCG00000063468
											1033	1:160457673C:G	1	160457673	ENSSSCG00000047145
											1034	1:160457673C:G	1	160457673	ENSSSCG00000047436
											1035	1:160457673C:G	1	160457673	ENSSSCG00000026454	PMAIP1
											1036	1:160457673C:G	1	160457673	ENSSSCG00000056416
											1037	1:160457673C:G	1	160457673	ENSSSCG00000004907	CCBE1
											1038	1:160493051A:G	1	160493051	ENSSSCG00000004902	RNF152
											1039	1:160493051A:G	1	160493051	ENSSSCG00000061814
											1040	1:160493051A:G	1	160493051	ENSSSCG00000049892
											1041	1:160493051A:G	1	160493051	ENSSSCG00000004903	CDH20
											1042	1:160493051A:G	1	160493051	ENSSSCG00000058409
											1043	1:160493051A:G	1	160493051	ENSSSCG00000053086
											1044	1:160493051A:G	1	160493051	ENSSSCG00000060801
											1045	1:160493051A:G	1	160493051	ENSSSCG00000051885
											1046	1:160493051A:G	1	160493051	ENSSSCG00000056061
											1047	1:160493051A:G	1	160493051	ENSSSCG00000059925
											1048	1:160493051A:G	1	160493051	ENSSSCG00000056731
											1049	1:160493051A:G	1	160493051	ENSSSCG00000052471
											1050	1:160493051A:G	1	160493051	ENSSSCG00000061175
											1051	1:160493051A:G	1	160493051	ENSSSCG00000054288
											1052	1:160493051A:G	1	160493051	ENSSSCG00000055614
											1053	1:160493051A:G	1	160493051	ENSSSCG00000048538
											1054	1:160493051A:G	1	160493051	ENSSSCG00000050691
											1055	1:160493051A:G	1	160493051	ENSSSCG00000063269
											1056	1:160493051A:G	1	160493051	ENSSSCG00000060219
											1057	1:160493051A:G	1	160493051	ENSSSCG00000036234
											1058	1:160493051A:G	1	160493051	ENSSSCG00000051798	MC4R
											1059	1:160493051A:G	1	160493051	ENSSSCG00000063468
											1060	1:160493051A:G	1	160493051	ENSSSCG00000047145
											1061	1:160493051A:G	1	160493051	ENSSSCG00000047436
											1062	1:160493051A:G	1	160493051	ENSSSCG00000026454	PMAIP1
											1063	1:160493051A:G	1	160493051	ENSSSCG00000056416
											1064	1:160493051A:G	1	160493051	ENSSSCG00000004907	CCBE1
											1065	1:160494546G:A	1	160494546	ENSSSCG00000004902	RNF152
											1066	1:160494546G:A	1	160494546	ENSSSCG00000061814
											1067	1:160494546G:A	1	160494546	ENSSSCG00000049892
											1068	1:160494546G:A	1	160494546	ENSSSCG00000004903	CDH20
											1069	1:160494546G:A	1	160494546	ENSSSCG00000058409
											1070	1:160494546G:A	1	160494546	ENSSSCG00000053086
											1071	1:160494546G:A	1	160494546	ENSSSCG00000060801
											1072	1:160494546G:A	1	160494546	ENSSSCG00000051885
											1073	1:160494546G:A	1	160494546	ENSSSCG00000056061
											1074	1:160494546G:A	1	160494546	ENSSSCG00000059925
											1075	1:160494546G:A	1	160494546	ENSSSCG00000056731
											1076	1:160494546G:A	1	160494546	ENSSSCG00000052471
											1077	1:160494546G:A	1	160494546	ENSSSCG00000061175
											1078	1:160494546G:A	1	160494546	ENSSSCG00000054288
											1079	1:160494546G:A	1	160494546	ENSSSCG00000055614
											1080	1:160494546G:A	1	160494546	ENSSSCG00000048538
											1081	1:160494546G:A	1	160494546	ENSSSCG00000050691
											1082	1:160494546G:A	1	160494546	ENSSSCG00000063269
											1083	1:160494546G:A	1	160494546	ENSSSCG00000060219
											1084	1:160494546G:A	1	160494546	ENSSSCG00000036234
											1085	1:160494546G:A	1	160494546	ENSSSCG00000051798	MC4R
											1086	1:160494546G:A	1	160494546	ENSSSCG00000063468
											1087	1:160494546G:A	1	160494546	ENSSSCG00000047145
											1088	1:160494546G:A	1	160494546	ENSSSCG00000047436
											1089	1:160494546G:A	1	160494546	ENSSSCG00000026454	PMAIP1
											1090	1:160494546G:A	1	160494546	ENSSSCG00000056416
											1091	1:160494546G:A	1	160494546	ENSSSCG00000004907	CCBE1
											1092	1:160499409A:C	1	160499409	ENSSSCG00000004902	RNF152
											1093	1:160499409A:C	1	160499409	ENSSSCG00000061814
											1094	1:160499409A:C	1	160499409	ENSSSCG00000049892
											1095	1:160499409A:C	1	160499409	ENSSSCG00000004903	CDH20
											1096	1:160499409A:C	1	160499409	ENSSSCG00000058409
											1097	1:160499409A:C	1	160499409	ENSSSCG00000053086
											1098	1:160499409A:C	1	160499409	ENSSSCG00000060801
											1099	1:160499409A:C	1	160499409	ENSSSCG00000051885
											1100	1:160499409A:C	1	160499409	ENSSSCG00000056061
											1101	1:160499409A:C	1	160499409	ENSSSCG00000059925
											1102	1:160499409A:C	1	160499409	ENSSSCG00000056731
											1103	1:160499409A:C	1	160499409	ENSSSCG00000052471
											1104	1:160499409A:C	1	160499409	ENSSSCG00000061175
											1105	1:160499409A:C	1	160499409	ENSSSCG00000054288
											1106	1:160499409A:C	1	160499409	ENSSSCG00000055614
											1107	1:160499409A:C	1	160499409	ENSSSCG00000048538
											1108	1:160499409A:C	1	160499409	ENSSSCG00000050691
											1109	1:160499409A:C	1	160499409	ENSSSCG00000063269
											1110	1:160499409A:C	1	160499409	ENSSSCG00000060219
											1111	1:160499409A:C	1	160499409	ENSSSCG00000036234
											1112	1:160499409A:C	1	160499409	ENSSSCG00000051798	MC4R
											1113	1:160499409A:C	1	160499409	ENSSSCG00000063468
											1114	1:160499409A:C	1	160499409	ENSSSCG00000047145
											1115	1:160499409A:C	1	160499409	ENSSSCG00000047436
											1116	1:160499409A:C	1	160499409	ENSSSCG00000026454	PMAIP1
											1117	1:160499409A:C	1	160499409	ENSSSCG00000056416
											1118	1:160499409A:C	1	160499409	ENSSSCG00000004907	CCBE1
											1119	1:160521384A:T	1	160521384	ENSSSCG00000004902	RNF152
											1120	1:160521384A:T	1	160521384	ENSSSCG00000061814
											1121	1:160521384A:T	1	160521384	ENSSSCG00000049892
											1122	1:160521384A:T	1	160521384	ENSSSCG00000004903	CDH20
											1123	1:160521384A:T	1	160521384	ENSSSCG00000058409
											1124	1:160521384A:T	1	160521384	ENSSSCG00000053086
											1125	1:160521384A:T	1	160521384	ENSSSCG00000060801
											1126	1:160521384A:T	1	160521384	ENSSSCG00000051885
											1127	1:160521384A:T	1	160521384	ENSSSCG00000056061
											1128	1:160521384A:T	1	160521384	ENSSSCG00000059925
											1129	1:160521384A:T	1	160521384	ENSSSCG00000056731
											1130	1:160521384A:T	1	160521384	ENSSSCG00000052471
											1131	1:160521384A:T	1	160521384	ENSSSCG00000061175
											1132	1:160521384A:T	1	160521384	ENSSSCG00000054288
											1133	1:160521384A:T	1	160521384	ENSSSCG00000055614
											1134	1:160521384A:T	1	160521384	ENSSSCG00000048538
											1135	1:160521384A:T	1	160521384	ENSSSCG00000050691
											1136	1:160521384A:T	1	160521384	ENSSSCG00000063269
											1137	1:160521384A:T	1	160521384	ENSSSCG00000060219
											1138	1:160521384A:T	1	160521384	ENSSSCG00000036234
											1139	1:160521384A:T	1	160521384	ENSSSCG00000051798	MC4R
											1140	1:160521384A:T	1	160521384	ENSSSCG00000063468
											1141	1:160521384A:T	1	160521384	ENSSSCG00000047145
											1142	1:160521384A:T	1	160521384	ENSSSCG00000047436
											1143	1:160521384A:T	1	160521384	ENSSSCG00000026454	PMAIP1
											1144	1:160521384A:T	1	160521384	ENSSSCG00000056416
											1145	1:160521384A:T	1	160521384	ENSSSCG00000004907	CCBE1
											1146	1:160526956C:T	1	160526956	ENSSSCG00000004902	RNF152
											1147	1:160526956C:T	1	160526956	ENSSSCG00000061814
											1148	1:160526956C:T	1	160526956	ENSSSCG00000049892
											1149	1:160526956C:T	1	160526956	ENSSSCG00000004903	CDH20
											1150	1:160526956C:T	1	160526956	ENSSSCG00000058409
											1151	1:160526956C:T	1	160526956	ENSSSCG00000053086
											1152	1:160526956C:T	1	160526956	ENSSSCG00000060801
											1153	1:160526956C:T	1	160526956	ENSSSCG00000051885
											1154	1:160526956C:T	1	160526956	ENSSSCG00000056061
											1155	1:160526956C:T	1	160526956	ENSSSCG00000059925
											1156	1:160526956C:T	1	160526956	ENSSSCG00000056731
											1157	1:160526956C:T	1	160526956	ENSSSCG00000052471
											1158	1:160526956C:T	1	160526956	ENSSSCG00000061175
											1159	1:160526956C:T	1	160526956	ENSSSCG00000054288
											1160	1:160526956C:T	1	160526956	ENSSSCG00000055614
											1161	1:160526956C:T	1	160526956	ENSSSCG00000048538
											1162	1:160526956C:T	1	160526956	ENSSSCG00000050691
											1163	1:160526956C:T	1	160526956	ENSSSCG00000063269
											1164	1:160526956C:T	1	160526956	ENSSSCG00000060219
											1165	1:160526956C:T	1	160526956	ENSSSCG00000036234
											1166	1:160526956C:T	1	160526956	ENSSSCG00000051798	MC4R
											1167	1:160526956C:T	1	160526956	ENSSSCG00000063468
											1168	1:160526956C:T	1	160526956	ENSSSCG00000047145
											1169	1:160526956C:T	1	160526956	ENSSSCG00000047436
											1170	1:160526956C:T	1	160526956	ENSSSCG00000026454	PMAIP1
											1171	1:160526956C:T	1	160526956	ENSSSCG00000056416
											1172	1:160526956C:T	1	160526956	ENSSSCG00000004907	CCBE1
											1173	1:160538585A:G	1	160538585	ENSSSCG00000004902	RNF152
											1174	1:160538585A:G	1	160538585	ENSSSCG00000061814
											1175	1:160538585A:G	1	160538585	ENSSSCG00000049892
											1176	1:160538585A:G	1	160538585	ENSSSCG00000004903	CDH20
											1177	1:160538585A:G	1	160538585	ENSSSCG00000058409
											1178	1:160538585A:G	1	160538585	ENSSSCG00000053086
											1179	1:160538585A:G	1	160538585	ENSSSCG00000060801
											1180	1:160538585A:G	1	160538585	ENSSSCG00000051885
											1181	1:160538585A:G	1	160538585	ENSSSCG00000056061
											1182	1:160538585A:G	1	160538585	ENSSSCG00000059925
											1183	1:160538585A:G	1	160538585	ENSSSCG00000056731
											1184	1:160538585A:G	1	160538585	ENSSSCG00000052471
											1185	1:160538585A:G	1	160538585	ENSSSCG00000061175
											1186	1:160538585A:G	1	160538585	ENSSSCG00000054288
											1187	1:160538585A:G	1	160538585	ENSSSCG00000055614
											1188	1:160538585A:G	1	160538585	ENSSSCG00000048538
											1189	1:160538585A:G	1	160538585	ENSSSCG00000050691
											1190	1:160538585A:G	1	160538585	ENSSSCG00000063269
											1191	1:160538585A:G	1	160538585	ENSSSCG00000060219
											1192	1:160538585A:G	1	160538585	ENSSSCG00000036234
											1193	1:160538585A:G	1	160538585	ENSSSCG00000051798	MC4R
											1194	1:160538585A:G	1	160538585	ENSSSCG00000063468
											1195	1:160538585A:G	1	160538585	ENSSSCG00000047145
											1196	1:160538585A:G	1	160538585	ENSSSCG00000047436
											1197	1:160538585A:G	1	160538585	ENSSSCG00000026454	PMAIP1
											1198	1:160538585A:G	1	160538585	ENSSSCG00000056416
											1199	1:160538585A:G	1	160538585	ENSSSCG00000004907	CCBE1
											1200	1:160539124C:T	1	160539124	ENSSSCG00000004902	RNF152
											1201	1:160539124C:T	1	160539124	ENSSSCG00000061814
											1202	1:160539124C:T	1	160539124	ENSSSCG00000049892
											1203	1:160539124C:T	1	160539124	ENSSSCG00000004903	CDH20
											1204	1:160539124C:T	1	160539124	ENSSSCG00000058409
											1205	1:160539124C:T	1	160539124	ENSSSCG00000053086
											1206	1:160539124C:T	1	160539124	ENSSSCG00000060801
											1207	1:160539124C:T	1	160539124	ENSSSCG00000051885
											1208	1:160539124C:T	1	160539124	ENSSSCG00000056061
											1209	1:160539124C:T	1	160539124	ENSSSCG00000059925
											1210	1:160539124C:T	1	160539124	ENSSSCG00000056731
											1211	1:160539124C:T	1	160539124	ENSSSCG00000052471
											1212	1:160539124C:T	1	160539124	ENSSSCG00000061175
											1213	1:160539124C:T	1	160539124	ENSSSCG00000054288
											1214	1:160539124C:T	1	160539124	ENSSSCG00000055614
											1215	1:160539124C:T	1	160539124	ENSSSCG00000048538
											1216	1:160539124C:T	1	160539124	ENSSSCG00000050691
											1217	1:160539124C:T	1	160539124	ENSSSCG00000063269
											1218	1:160539124C:T	1	160539124	ENSSSCG00000060219
											1219	1:160539124C:T	1	160539124	ENSSSCG00000036234
											1220	1:160539124C:T	1	160539124	ENSSSCG00000051798	MC4R
											1221	1:160539124C:T	1	160539124	ENSSSCG00000063468
											1222	1:160539124C:T	1	160539124	ENSSSCG00000047145
											1223	1:160539124C:T	1	160539124	ENSSSCG00000047436
											1224	1:160539124C:T	1	160539124	ENSSSCG00000026454	PMAIP1
											1225	1:160539124C:T	1	160539124	ENSSSCG00000056416
											1226	1:160539124C:T	1	160539124	ENSSSCG00000004907	CCBE1
											1227	1:160871456A:T	1	160871456	ENSSSCG00000004903	CDH20
											1228	1:160871456A:T	1	160871456	ENSSSCG00000058409
											1229	1:160871456A:T	1	160871456	ENSSSCG00000053086
											1230	1:160871456A:T	1	160871456	ENSSSCG00000060801
											1231	1:160871456A:T	1	160871456	ENSSSCG00000051885
											1232	1:160871456A:T	1	160871456	ENSSSCG00000056061
											1233	1:160871456A:T	1	160871456	ENSSSCG00000059925
											1234	1:160871456A:T	1	160871456	ENSSSCG00000056731
											1235	1:160871456A:T	1	160871456	ENSSSCG00000052471
											1236	1:160871456A:T	1	160871456	ENSSSCG00000061175
											1237	1:160871456A:T	1	160871456	ENSSSCG00000054288
											1238	1:160871456A:T	1	160871456	ENSSSCG00000055614
											1239	1:160871456A:T	1	160871456	ENSSSCG00000048538
											1240	1:160871456A:T	1	160871456	ENSSSCG00000050691
											1241	1:160871456A:T	1	160871456	ENSSSCG00000063269
											1242	1:160871456A:T	1	160871456	ENSSSCG00000060219
											1243	1:160871456A:T	1	160871456	ENSSSCG00000036234
											1244	1:160871456A:T	1	160871456	ENSSSCG00000051798	MC4R
											1245	1:160871456A:T	1	160871456	ENSSSCG00000063468
											1246	1:160871456A:T	1	160871456	ENSSSCG00000047145
											1247	1:160871456A:T	1	160871456	ENSSSCG00000047436
											1248	1:160871456A:T	1	160871456	ENSSSCG00000026454	PMAIP1
											1249	1:160871456A:T	1	160871456	ENSSSCG00000056416
											1250	1:160871456A:T	1	160871456	ENSSSCG00000004907	CCBE1
											1251	1:160871456A:T	1	160871456	ENSSSCG00000004908	LMAN1
											1252	1:160871456A:T	1	160871456	ENSSSCG00000004909	CPLX4
											1253	1:160871456A:T	1	160871456	ENSSSCG00000004910	RAX
											1254	1:160871456A:T	1	160871456	ENSSSCG00000037300	GRP
											1255	1:160871456A:T	1	160871456	ENSSSCG00000004912	SEC11C
											1256	1:160871456A:T	1	160871456	ENSSSCG00000004911
											1257	1:161123588T:C	1	161123588	ENSSSCG00000054288
											1258	1:161123588T:C	1	161123588	ENSSSCG00000055614
											1259	1:161123588T:C	1	161123588	ENSSSCG00000048538
											1260	1:161123588T:C	1	161123588	ENSSSCG00000050691
											1261	1:161123588T:C	1	161123588	ENSSSCG00000063269
											1262	1:161123588T:C	1	161123588	ENSSSCG00000060219
											1263	1:161123588T:C	1	161123588	ENSSSCG00000036234
											1264	1:161123588T:C	1	161123588	ENSSSCG00000051798	MC4R
											1265	1:161123588T:C	1	161123588	ENSSSCG00000063468
											1266	1:161123588T:C	1	161123588	ENSSSCG00000047145
											1267	1:161123588T:C	1	161123588	ENSSSCG00000047436
											1268	1:161123588T:C	1	161123588	ENSSSCG00000026454	PMAIP1
											1269	1:161123588T:C	1	161123588	ENSSSCG00000056416
											1270	1:161123588T:C	1	161123588	ENSSSCG00000004907	CCBE1
											1271	1:161123588T:C	1	161123588	ENSSSCG00000004908	LMAN1
											1272	1:161123588T:C	1	161123588	ENSSSCG00000004909	CPLX4
											1273	1:161123588T:C	1	161123588	ENSSSCG00000004910	RAX
											1274	1:161123588T:C	1	161123588	ENSSSCG00000037300	GRP
											1275	1:161123588T:C	1	161123588	ENSSSCG00000004912	SEC11C
											1276	1:161123588T:C	1	161123588	ENSSSCG00000004911
											1277	1:161123588T:C	1	161123588	ENSSSCG00000034704	ZNF532
											1278	1:161123588T:C	1	161123588	ENSSSCG00000004917	MALT1
											1279	1:162241690G:A	1	162241690	ENSSSCG00000004907	CCBE1
											1280	1:162241690G:A	1	162241690	ENSSSCG00000004908	LMAN1
											1281	1:162241690G:A	1	162241690	ENSSSCG00000004909	CPLX4
											1282	1:162241690G:A	1	162241690	ENSSSCG00000004910	RAX
											1283	1:162241690G:A	1	162241690	ENSSSCG00000037300	GRP
											1284	1:162241690G:A	1	162241690	ENSSSCG00000004912	SEC11C
											1285	1:162241690G:A	1	162241690	ENSSSCG00000004911
											1286	1:162241690G:A	1	162241690	ENSSSCG00000034704	ZNF532
											1287	1:162241690G:A	1	162241690	ENSSSCG00000004917	MALT1
											1288	1:162241690G:A	1	162241690	ENSSSCG00000062600
											1289	1:162241690G:A	1	162241690	ENSSSCG00000004918	ALPK2
											1290	1:162241690G:A	1	162241690	ENSSSCG00000019572	ssc-mir-122
											1291	1:162241690G:A	1	162241690	ENSSSCG00000060395
											1292	1:162241690G:A	1	162241690	ENSSSCG00000059102
											1293	1:162241690G:A	1	162241690	ENSSSCG00000052156
											1294	1:162241690G:A	1	162241690	ENSSSCG00000004919	NEDD4L
											1295	1:162241690G:A	1	162241690	ENSSSCG00000053828
											1296	1:162241690G:A	1	162241690	ENSSSCG00000054621
											1297	1:162241690G:A	1	162241690	ENSSSCG00000062911
											1298	1:162241690G:A	1	162241690	ENSSSCG00000055842
											1299	1:162241690G:A	1	162241690	ENSSSCG00000060408
											1300	1:162241690G:A	1	162241690	ENSSSCG00000061004
											1301	1:162241690G:A	1	162241690	ENSSSCG00000052729
											1302	1:162241690G:A	1	162241690	ENSSSCG00000062161
											1303	1:162241690G:A	1	162241690	ENSSSCG00000061578
											1304	1:162241690G:A	1	162241690	ENSSSCG00000055336
											1305	1:162241690G:A	1	162241690	ENSSSCG00000004921	ATP8B1
											1306	1:162241690G:A	1	162241690	ENSSSCG00000004923	SLC51B
											1307	1:162241690G:A	1	162241690	ENSSSCG00000038071	RASL12
											1308	1:162241690G:A	1	162241690	ENSSSCG00000035667	KBTBD13
											1309	1:162241690G:A	1	162241690	ENSSSCG00000035506	UBAP1L
											1310	1:162241690G:A	1	162241690	ENSSSCG00000004926	PDCD7
											1311	1:162241690G:A	1	162241690	ENSSSCG00000004927	CLPX
											1312	1:162241690G:A	1	162241690	ENSSSCG00000004928	CILP

## Sheet: peaks_genes_loinfat
Chr	SNP	bp	A1	A2	Freq	b	se	p				snp_ID	chr_num	SNP_Location	Ens_Gene_Name	Gene_name
1	1:160176058G:C	160176058	C	G	0.153125	-1.99201	0.380906	1.69828e-07			1	1:160176058G:C	1	160176058	ENSSSCG00000004898	TNFRSF11A
1	1:160196758C:A	160196758	A	C	0.135937	-2.02308	0.376315	7.6151e-08			2	1:160176058G:C	1	160176058	ENSSSCG00000004899	RELCH
1	1:160230075A:C	160230075	C	A	0.147656	-2.13056	0.38129	2.30023e-08			3	1:160176058G:C	1	160176058	ENSSSCG00000004901	PIGN
1	1:160235329T:C	160235329	C	T	0.148438	-2.03882	0.391352	1.89165e-07			4	1:160176058G:C	1	160176058	ENSSSCG00000004902	RNF152
1	1:160277388A:C	160277388	C	A	0.129688	-2.32784	0.405911	9.75928e-09			5	1:160176058G:C	1	160176058	ENSSSCG00000061814
1	1:160352707A:C	160352707	C	A	0.180469	-1.8149	0.348376	1.89244e-07			6	1:160176058G:C	1	160176058	ENSSSCG00000049892
1	1:160370597G:T	160370597	T	G	0.13125	-2.13081	0.409225	1.91974e-07			7	1:160176058G:C	1	160176058	ENSSSCG00000004903	CDH20
1	1:160371237T:C	160371237	C	T	0.13125	-2.13081	0.409225	1.91974e-07			8	1:160176058G:C	1	160176058	ENSSSCG00000058409
1	1:160376068T:C	160376068	C	T	0.132031	-2.13842	0.409668	1.79029e-07			9	1:160176058G:C	1	160176058	ENSSSCG00000053086
1	1:160383292G:A	160383292	A	G	0.132031	-2.13842	0.409668	1.79029e-07			10	1:160176058G:C	1	160176058	ENSSSCG00000060801
1	1:160384352T:C	160384352	C	T	0.132031	-2.13842	0.409668	1.79029e-07			11	1:160176058G:C	1	160176058	ENSSSCG00000051885
1	1:160386647T:C	160386647	C	T	0.133594	-2.10129	0.404279	2.01838e-07			12	1:160176058G:C	1	160176058	ENSSSCG00000056061
1	1:160391873T:C	160391873	C	T	0.135156	-2.12026	0.403247	1.45665e-07			13	1:160176058G:C	1	160176058	ENSSSCG00000059925
1	1:160400016G:T	160400016	T	G	0.132812	-2.27789	0.405113	1.87818e-08			14	1:160176058G:C	1	160176058	ENSSSCG00000056731
1	1:160413164A:T	160413164	T	A	0.133594	-2.27842	0.409958	2.73354e-08			15	1:160176058G:C	1	160176058	ENSSSCG00000052471
1	1:160425038T:A	160425038	A	T	0.134375	-2.08939	0.399687	1.71755e-07			16	1:160176058G:C	1	160176058	ENSSSCG00000061175
1	1:160425632T:C	160425632	C	T	0.134375	-2.08939	0.399687	1.71755e-07			17	1:160176058G:C	1	160176058	ENSSSCG00000054288
1	1:160426503T:C	160426503	C	T	0.135156	-2.17655	0.399653	5.14883e-08			18	1:160176058G:C	1	160176058	ENSSSCG00000055614
1	1:160433974T:A	160433974	A	T	0.132812	-2.18671	0.409993	9.63155e-08			19	1:160176058G:C	1	160176058	ENSSSCG00000048538
1	1:160443956C:A	160443956	A	C	0.132812	-2.25161	0.409394	3.80093e-08			20	1:160176058G:C	1	160176058	ENSSSCG00000050691
1	1:160447734T:C	160447734	C	T	0.132812	-2.25161	0.409394	3.80093e-08			21	1:160176058G:C	1	160176058	ENSSSCG00000063269
1	1:160448259T:G	160448259	G	T	0.132812	-2.25161	0.409394	3.80093e-08			22	1:160176058G:C	1	160176058	ENSSSCG00000060219
1	1:160452236C:T	160452236	T	C	0.130469	-2.25727	0.409394	3.5139e-08			23	1:160176058G:C	1	160176058	ENSSSCG00000036234
1	1:160457667A:G	160457667	G	A	0.132812	-2.25161	0.409394	3.80093e-08			24	1:160176058G:C	1	160176058	ENSSSCG00000051798	MC4R
1	1:160457673C:G	160457673	G	C	0.132812	-2.25161	0.409394	3.80093e-08			25	1:160176058G:C	1	160176058	ENSSSCG00000063468
1	1:160493051A:G	160493051	G	A	0.134375	-2.20312	0.39452	2.34633e-08			26	1:160176058G:C	1	160176058	ENSSSCG00000047145
1	1:160494546G:A	160494546	A	G	0.132812	-2.18297	0.404317	6.6959e-08			27	1:160176058G:C	1	160176058	ENSSSCG00000047436
1	1:160507936A:G	160507936	G	A	0.132031	-2.13642	0.4009	9.87249e-08			28	1:160196758C:A	1	160196758	ENSSSCG00000004899	RELCH
1	1:160521384A:T	160521384	T	A	0.207031	-1.6767	0.310157	6.44527e-08			29	1:160196758C:A	1	160196758	ENSSSCG00000004901	PIGN
1	1:160526956C:T	160526956	T	C	0.133594	-2.11347	0.38899	5.53459e-08			30	1:160196758C:A	1	160196758	ENSSSCG00000004902	RNF152
1	1:160538585A:G	160538585	G	A	0.136719	-1.97313	0.372535	1.18038e-07			31	1:160196758C:A	1	160196758	ENSSSCG00000061814
											32	1:160196758C:A	1	160196758	ENSSSCG00000049892
											33	1:160196758C:A	1	160196758	ENSSSCG00000004903	CDH20
											34	1:160196758C:A	1	160196758	ENSSSCG00000058409
											35	1:160196758C:A	1	160196758	ENSSSCG00000053086
											36	1:160196758C:A	1	160196758	ENSSSCG00000060801
											37	1:160196758C:A	1	160196758	ENSSSCG00000051885
											38	1:160196758C:A	1	160196758	ENSSSCG00000056061
											39	1:160196758C:A	1	160196758	ENSSSCG00000059925
											40	1:160196758C:A	1	160196758	ENSSSCG00000056731
											41	1:160196758C:A	1	160196758	ENSSSCG00000052471
											42	1:160196758C:A	1	160196758	ENSSSCG00000061175
											43	1:160196758C:A	1	160196758	ENSSSCG00000054288
											44	1:160196758C:A	1	160196758	ENSSSCG00000055614
											45	1:160196758C:A	1	160196758	ENSSSCG00000048538
											46	1:160196758C:A	1	160196758	ENSSSCG00000050691
											47	1:160196758C:A	1	160196758	ENSSSCG00000063269
											48	1:160196758C:A	1	160196758	ENSSSCG00000060219
											49	1:160196758C:A	1	160196758	ENSSSCG00000036234
											50	1:160196758C:A	1	160196758	ENSSSCG00000051798	MC4R
											51	1:160196758C:A	1	160196758	ENSSSCG00000063468
											52	1:160196758C:A	1	160196758	ENSSSCG00000047145
											53	1:160196758C:A	1	160196758	ENSSSCG00000047436
											54	1:160196758C:A	1	160196758	ENSSSCG00000026454	PMAIP1
											55	1:160196758C:A	1	160196758	ENSSSCG00000056416
											56	1:160230075A:C	1	160230075	ENSSSCG00000004899	RELCH
											57	1:160230075A:C	1	160230075	ENSSSCG00000004901	PIGN
											58	1:160230075A:C	1	160230075	ENSSSCG00000004902	RNF152
											59	1:160230075A:C	1	160230075	ENSSSCG00000061814
											60	1:160230075A:C	1	160230075	ENSSSCG00000049892
											61	1:160230075A:C	1	160230075	ENSSSCG00000004903	CDH20
											62	1:160230075A:C	1	160230075	ENSSSCG00000058409
											63	1:160230075A:C	1	160230075	ENSSSCG00000053086
											64	1:160230075A:C	1	160230075	ENSSSCG00000060801
											65	1:160230075A:C	1	160230075	ENSSSCG00000051885
											66	1:160230075A:C	1	160230075	ENSSSCG00000056061
											67	1:160230075A:C	1	160230075	ENSSSCG00000059925
											68	1:160230075A:C	1	160230075	ENSSSCG00000056731
											69	1:160230075A:C	1	160230075	ENSSSCG00000052471
											70	1:160230075A:C	1	160230075	ENSSSCG00000061175
											71	1:160230075A:C	1	160230075	ENSSSCG00000054288
											72	1:160230075A:C	1	160230075	ENSSSCG00000055614
											73	1:160230075A:C	1	160230075	ENSSSCG00000048538
											74	1:160230075A:C	1	160230075	ENSSSCG00000050691
											75	1:160230075A:C	1	160230075	ENSSSCG00000063269
											76	1:160230075A:C	1	160230075	ENSSSCG00000060219
											77	1:160230075A:C	1	160230075	ENSSSCG00000036234
											78	1:160230075A:C	1	160230075	ENSSSCG00000051798	MC4R
											79	1:160230075A:C	1	160230075	ENSSSCG00000063468
											80	1:160230075A:C	1	160230075	ENSSSCG00000047145
											81	1:160230075A:C	1	160230075	ENSSSCG00000047436
											82	1:160230075A:C	1	160230075	ENSSSCG00000026454	PMAIP1
											83	1:160230075A:C	1	160230075	ENSSSCG00000056416
											84	1:160235329T:C	1	160235329	ENSSSCG00000004899	RELCH
											85	1:160235329T:C	1	160235329	ENSSSCG00000004901	PIGN
											86	1:160235329T:C	1	160235329	ENSSSCG00000004902	RNF152
											87	1:160235329T:C	1	160235329	ENSSSCG00000061814
											88	1:160235329T:C	1	160235329	ENSSSCG00000049892
											89	1:160235329T:C	1	160235329	ENSSSCG00000004903	CDH20
											90	1:160235329T:C	1	160235329	ENSSSCG00000058409
											91	1:160235329T:C	1	160235329	ENSSSCG00000053086
											92	1:160235329T:C	1	160235329	ENSSSCG00000060801
											93	1:160235329T:C	1	160235329	ENSSSCG00000051885
											94	1:160235329T:C	1	160235329	ENSSSCG00000056061
											95	1:160235329T:C	1	160235329	ENSSSCG00000059925
											96	1:160235329T:C	1	160235329	ENSSSCG00000056731
											97	1:160235329T:C	1	160235329	ENSSSCG00000052471
											98	1:160235329T:C	1	160235329	ENSSSCG00000061175
											99	1:160235329T:C	1	160235329	ENSSSCG00000054288
											100	1:160235329T:C	1	160235329	ENSSSCG00000055614
											101	1:160235329T:C	1	160235329	ENSSSCG00000048538
											102	1:160235329T:C	1	160235329	ENSSSCG00000050691
											103	1:160235329T:C	1	160235329	ENSSSCG00000063269
											104	1:160235329T:C	1	160235329	ENSSSCG00000060219
											105	1:160235329T:C	1	160235329	ENSSSCG00000036234
											106	1:160235329T:C	1	160235329	ENSSSCG00000051798	MC4R
											107	1:160235329T:C	1	160235329	ENSSSCG00000063468
											108	1:160235329T:C	1	160235329	ENSSSCG00000047145
											109	1:160235329T:C	1	160235329	ENSSSCG00000047436
											110	1:160235329T:C	1	160235329	ENSSSCG00000026454	PMAIP1
											111	1:160235329T:C	1	160235329	ENSSSCG00000056416
											112	1:160277388A:C	1	160277388	ENSSSCG00000004899	RELCH
											113	1:160277388A:C	1	160277388	ENSSSCG00000004901	PIGN
											114	1:160277388A:C	1	160277388	ENSSSCG00000004902	RNF152
											115	1:160277388A:C	1	160277388	ENSSSCG00000061814
											116	1:160277388A:C	1	160277388	ENSSSCG00000049892
											117	1:160277388A:C	1	160277388	ENSSSCG00000004903	CDH20
											118	1:160277388A:C	1	160277388	ENSSSCG00000058409
											119	1:160277388A:C	1	160277388	ENSSSCG00000053086
											120	1:160277388A:C	1	160277388	ENSSSCG00000060801
											121	1:160277388A:C	1	160277388	ENSSSCG00000051885
											122	1:160277388A:C	1	160277388	ENSSSCG00000056061
											123	1:160277388A:C	1	160277388	ENSSSCG00000059925
											124	1:160277388A:C	1	160277388	ENSSSCG00000056731
											125	1:160277388A:C	1	160277388	ENSSSCG00000052471
											126	1:160277388A:C	1	160277388	ENSSSCG00000061175
											127	1:160277388A:C	1	160277388	ENSSSCG00000054288
											128	1:160277388A:C	1	160277388	ENSSSCG00000055614
											129	1:160277388A:C	1	160277388	ENSSSCG00000048538
											130	1:160277388A:C	1	160277388	ENSSSCG00000050691
											131	1:160277388A:C	1	160277388	ENSSSCG00000063269
											132	1:160277388A:C	1	160277388	ENSSSCG00000060219
											133	1:160277388A:C	1	160277388	ENSSSCG00000036234
											134	1:160277388A:C	1	160277388	ENSSSCG00000051798	MC4R
											135	1:160277388A:C	1	160277388	ENSSSCG00000063468
											136	1:160277388A:C	1	160277388	ENSSSCG00000047145
											137	1:160277388A:C	1	160277388	ENSSSCG00000047436
											138	1:160277388A:C	1	160277388	ENSSSCG00000026454	PMAIP1
											139	1:160277388A:C	1	160277388	ENSSSCG00000056416
											140	1:160352707A:C	1	160352707	ENSSSCG00000004901	PIGN
											141	1:160352707A:C	1	160352707	ENSSSCG00000004902	RNF152
											142	1:160352707A:C	1	160352707	ENSSSCG00000061814
											143	1:160352707A:C	1	160352707	ENSSSCG00000049892
											144	1:160352707A:C	1	160352707	ENSSSCG00000004903	CDH20
											145	1:160352707A:C	1	160352707	ENSSSCG00000058409
											146	1:160352707A:C	1	160352707	ENSSSCG00000053086
											147	1:160352707A:C	1	160352707	ENSSSCG00000060801
											148	1:160352707A:C	1	160352707	ENSSSCG00000051885
											149	1:160352707A:C	1	160352707	ENSSSCG00000056061
											150	1:160352707A:C	1	160352707	ENSSSCG00000059925
											151	1:160352707A:C	1	160352707	ENSSSCG00000056731
											152	1:160352707A:C	1	160352707	ENSSSCG00000052471
											153	1:160352707A:C	1	160352707	ENSSSCG00000061175
											154	1:160352707A:C	1	160352707	ENSSSCG00000054288
											155	1:160352707A:C	1	160352707	ENSSSCG00000055614
											156	1:160352707A:C	1	160352707	ENSSSCG00000048538
											157	1:160352707A:C	1	160352707	ENSSSCG00000050691
											158	1:160352707A:C	1	160352707	ENSSSCG00000063269
											159	1:160352707A:C	1	160352707	ENSSSCG00000060219
											160	1:160352707A:C	1	160352707	ENSSSCG00000036234
											161	1:160352707A:C	1	160352707	ENSSSCG00000051798	MC4R
											162	1:160352707A:C	1	160352707	ENSSSCG00000063468
											163	1:160352707A:C	1	160352707	ENSSSCG00000047145
											164	1:160352707A:C	1	160352707	ENSSSCG00000047436
											165	1:160352707A:C	1	160352707	ENSSSCG00000026454	PMAIP1
											166	1:160352707A:C	1	160352707	ENSSSCG00000056416
											167	1:160352707A:C	1	160352707	ENSSSCG00000004907	CCBE1
											168	1:160370597G:T	1	160370597	ENSSSCG00000004901	PIGN
											169	1:160370597G:T	1	160370597	ENSSSCG00000004902	RNF152
											170	1:160370597G:T	1	160370597	ENSSSCG00000061814
											171	1:160370597G:T	1	160370597	ENSSSCG00000049892
											172	1:160370597G:T	1	160370597	ENSSSCG00000004903	CDH20
											173	1:160370597G:T	1	160370597	ENSSSCG00000058409
											174	1:160370597G:T	1	160370597	ENSSSCG00000053086
											175	1:160370597G:T	1	160370597	ENSSSCG00000060801
											176	1:160370597G:T	1	160370597	ENSSSCG00000051885
											177	1:160370597G:T	1	160370597	ENSSSCG00000056061
											178	1:160370597G:T	1	160370597	ENSSSCG00000059925
											179	1:160370597G:T	1	160370597	ENSSSCG00000056731
											180	1:160370597G:T	1	160370597	ENSSSCG00000052471
											181	1:160370597G:T	1	160370597	ENSSSCG00000061175
											182	1:160370597G:T	1	160370597	ENSSSCG00000054288
											183	1:160370597G:T	1	160370597	ENSSSCG00000055614
											184	1:160370597G:T	1	160370597	ENSSSCG00000048538
											185	1:160370597G:T	1	160370597	ENSSSCG00000050691
											186	1:160370597G:T	1	160370597	ENSSSCG00000063269
											187	1:160370597G:T	1	160370597	ENSSSCG00000060219
											188	1:160370597G:T	1	160370597	ENSSSCG00000036234
											189	1:160370597G:T	1	160370597	ENSSSCG00000051798	MC4R
											190	1:160370597G:T	1	160370597	ENSSSCG00000063468
											191	1:160370597G:T	1	160370597	ENSSSCG00000047145
											192	1:160370597G:T	1	160370597	ENSSSCG00000047436
											193	1:160370597G:T	1	160370597	ENSSSCG00000026454	PMAIP1
											194	1:160370597G:T	1	160370597	ENSSSCG00000056416
											195	1:160370597G:T	1	160370597	ENSSSCG00000004907	CCBE1
											196	1:160371237T:C	1	160371237	ENSSSCG00000004901	PIGN
											197	1:160371237T:C	1	160371237	ENSSSCG00000004902	RNF152
											198	1:160371237T:C	1	160371237	ENSSSCG00000061814
											199	1:160371237T:C	1	160371237	ENSSSCG00000049892
											200	1:160371237T:C	1	160371237	ENSSSCG00000004903	CDH20
											201	1:160371237T:C	1	160371237	ENSSSCG00000058409
											202	1:160371237T:C	1	160371237	ENSSSCG00000053086
											203	1:160371237T:C	1	160371237	ENSSSCG00000060801
											204	1:160371237T:C	1	160371237	ENSSSCG00000051885
											205	1:160371237T:C	1	160371237	ENSSSCG00000056061
											206	1:160371237T:C	1	160371237	ENSSSCG00000059925
											207	1:160371237T:C	1	160371237	ENSSSCG00000056731
											208	1:160371237T:C	1	160371237	ENSSSCG00000052471
											209	1:160371237T:C	1	160371237	ENSSSCG00000061175
											210	1:160371237T:C	1	160371237	ENSSSCG00000054288
											211	1:160371237T:C	1	160371237	ENSSSCG00000055614
											212	1:160371237T:C	1	160371237	ENSSSCG00000048538
											213	1:160371237T:C	1	160371237	ENSSSCG00000050691
											214	1:160371237T:C	1	160371237	ENSSSCG00000063269
											215	1:160371237T:C	1	160371237	ENSSSCG00000060219
											216	1:160371237T:C	1	160371237	ENSSSCG00000036234
											217	1:160371237T:C	1	160371237	ENSSSCG00000051798	MC4R
											218	1:160371237T:C	1	160371237	ENSSSCG00000063468
											219	1:160371237T:C	1	160371237	ENSSSCG00000047145
											220	1:160371237T:C	1	160371237	ENSSSCG00000047436
											221	1:160371237T:C	1	160371237	ENSSSCG00000026454	PMAIP1
											222	1:160371237T:C	1	160371237	ENSSSCG00000056416
											223	1:160371237T:C	1	160371237	ENSSSCG00000004907	CCBE1
											224	1:160376068T:C	1	160376068	ENSSSCG00000004901	PIGN
											225	1:160376068T:C	1	160376068	ENSSSCG00000004902	RNF152
											226	1:160376068T:C	1	160376068	ENSSSCG00000061814
											227	1:160376068T:C	1	160376068	ENSSSCG00000049892
											228	1:160376068T:C	1	160376068	ENSSSCG00000004903	CDH20
											229	1:160376068T:C	1	160376068	ENSSSCG00000058409
											230	1:160376068T:C	1	160376068	ENSSSCG00000053086
											231	1:160376068T:C	1	160376068	ENSSSCG00000060801
											232	1:160376068T:C	1	160376068	ENSSSCG00000051885
											233	1:160376068T:C	1	160376068	ENSSSCG00000056061
											234	1:160376068T:C	1	160376068	ENSSSCG00000059925
											235	1:160376068T:C	1	160376068	ENSSSCG00000056731
											236	1:160376068T:C	1	160376068	ENSSSCG00000052471
											237	1:160376068T:C	1	160376068	ENSSSCG00000061175
											238	1:160376068T:C	1	160376068	ENSSSCG00000054288
											239	1:160376068T:C	1	160376068	ENSSSCG00000055614
											240	1:160376068T:C	1	160376068	ENSSSCG00000048538
											241	1:160376068T:C	1	160376068	ENSSSCG00000050691
											242	1:160376068T:C	1	160376068	ENSSSCG00000063269
											243	1:160376068T:C	1	160376068	ENSSSCG00000060219
											244	1:160376068T:C	1	160376068	ENSSSCG00000036234
											245	1:160376068T:C	1	160376068	ENSSSCG00000051798	MC4R
											246	1:160376068T:C	1	160376068	ENSSSCG00000063468
											247	1:160376068T:C	1	160376068	ENSSSCG00000047145
											248	1:160376068T:C	1	160376068	ENSSSCG00000047436
											249	1:160376068T:C	1	160376068	ENSSSCG00000026454	PMAIP1
											250	1:160376068T:C	1	160376068	ENSSSCG00000056416
											251	1:160376068T:C	1	160376068	ENSSSCG00000004907	CCBE1
											252	1:160383292G:A	1	160383292	ENSSSCG00000004901	PIGN
											253	1:160383292G:A	1	160383292	ENSSSCG00000004902	RNF152
											254	1:160383292G:A	1	160383292	ENSSSCG00000061814
											255	1:160383292G:A	1	160383292	ENSSSCG00000049892
											256	1:160383292G:A	1	160383292	ENSSSCG00000004903	CDH20
											257	1:160383292G:A	1	160383292	ENSSSCG00000058409
											258	1:160383292G:A	1	160383292	ENSSSCG00000053086
											259	1:160383292G:A	1	160383292	ENSSSCG00000060801
											260	1:160383292G:A	1	160383292	ENSSSCG00000051885
											261	1:160383292G:A	1	160383292	ENSSSCG00000056061
											262	1:160383292G:A	1	160383292	ENSSSCG00000059925
											263	1:160383292G:A	1	160383292	ENSSSCG00000056731
											264	1:160383292G:A	1	160383292	ENSSSCG00000052471
											265	1:160383292G:A	1	160383292	ENSSSCG00000061175
											266	1:160383292G:A	1	160383292	ENSSSCG00000054288
											267	1:160383292G:A	1	160383292	ENSSSCG00000055614
											268	1:160383292G:A	1	160383292	ENSSSCG00000048538
											269	1:160383292G:A	1	160383292	ENSSSCG00000050691
											270	1:160383292G:A	1	160383292	ENSSSCG00000063269
											271	1:160383292G:A	1	160383292	ENSSSCG00000060219
											272	1:160383292G:A	1	160383292	ENSSSCG00000036234
											273	1:160383292G:A	1	160383292	ENSSSCG00000051798	MC4R
											274	1:160383292G:A	1	160383292	ENSSSCG00000063468
											275	1:160383292G:A	1	160383292	ENSSSCG00000047145
											276	1:160383292G:A	1	160383292	ENSSSCG00000047436
											277	1:160383292G:A	1	160383292	ENSSSCG00000026454	PMAIP1
											278	1:160383292G:A	1	160383292	ENSSSCG00000056416
											279	1:160383292G:A	1	160383292	ENSSSCG00000004907	CCBE1
											280	1:160384352T:C	1	160384352	ENSSSCG00000004901	PIGN
											281	1:160384352T:C	1	160384352	ENSSSCG00000004902	RNF152
											282	1:160384352T:C	1	160384352	ENSSSCG00000061814
											283	1:160384352T:C	1	160384352	ENSSSCG00000049892
											284	1:160384352T:C	1	160384352	ENSSSCG00000004903	CDH20
											285	1:160384352T:C	1	160384352	ENSSSCG00000058409
											286	1:160384352T:C	1	160384352	ENSSSCG00000053086
											287	1:160384352T:C	1	160384352	ENSSSCG00000060801
											288	1:160384352T:C	1	160384352	ENSSSCG00000051885
											289	1:160384352T:C	1	160384352	ENSSSCG00000056061
											290	1:160384352T:C	1	160384352	ENSSSCG00000059925
											291	1:160384352T:C	1	160384352	ENSSSCG00000056731
											292	1:160384352T:C	1	160384352	ENSSSCG00000052471
											293	1:160384352T:C	1	160384352	ENSSSCG00000061175
											294	1:160384352T:C	1	160384352	ENSSSCG00000054288
											295	1:160384352T:C	1	160384352	ENSSSCG00000055614
											296	1:160384352T:C	1	160384352	ENSSSCG00000048538
											297	1:160384352T:C	1	160384352	ENSSSCG00000050691
											298	1:160384352T:C	1	160384352	ENSSSCG00000063269
											299	1:160384352T:C	1	160384352	ENSSSCG00000060219
											300	1:160384352T:C	1	160384352	ENSSSCG00000036234
											301	1:160384352T:C	1	160384352	ENSSSCG00000051798	MC4R
											302	1:160384352T:C	1	160384352	ENSSSCG00000063468
											303	1:160384352T:C	1	160384352	ENSSSCG00000047145
											304	1:160384352T:C	1	160384352	ENSSSCG00000047436
											305	1:160384352T:C	1	160384352	ENSSSCG00000026454	PMAIP1
											306	1:160384352T:C	1	160384352	ENSSSCG00000056416
											307	1:160384352T:C	1	160384352	ENSSSCG00000004907	CCBE1
											308	1:160386647T:C	1	160386647	ENSSSCG00000004901	PIGN
											309	1:160386647T:C	1	160386647	ENSSSCG00000004902	RNF152
											310	1:160386647T:C	1	160386647	ENSSSCG00000061814
											311	1:160386647T:C	1	160386647	ENSSSCG00000049892
											312	1:160386647T:C	1	160386647	ENSSSCG00000004903	CDH20
											313	1:160386647T:C	1	160386647	ENSSSCG00000058409
											314	1:160386647T:C	1	160386647	ENSSSCG00000053086
											315	1:160386647T:C	1	160386647	ENSSSCG00000060801
											316	1:160386647T:C	1	160386647	ENSSSCG00000051885
											317	1:160386647T:C	1	160386647	ENSSSCG00000056061
											318	1:160386647T:C	1	160386647	ENSSSCG00000059925
											319	1:160386647T:C	1	160386647	ENSSSCG00000056731
											320	1:160386647T:C	1	160386647	ENSSSCG00000052471
											321	1:160386647T:C	1	160386647	ENSSSCG00000061175
											322	1:160386647T:C	1	160386647	ENSSSCG00000054288
											323	1:160386647T:C	1	160386647	ENSSSCG00000055614
											324	1:160386647T:C	1	160386647	ENSSSCG00000048538
											325	1:160386647T:C	1	160386647	ENSSSCG00000050691
											326	1:160386647T:C	1	160386647	ENSSSCG00000063269
											327	1:160386647T:C	1	160386647	ENSSSCG00000060219
											328	1:160386647T:C	1	160386647	ENSSSCG00000036234
											329	1:160386647T:C	1	160386647	ENSSSCG00000051798	MC4R
											330	1:160386647T:C	1	160386647	ENSSSCG00000063468
											331	1:160386647T:C	1	160386647	ENSSSCG00000047145
											332	1:160386647T:C	1	160386647	ENSSSCG00000047436
											333	1:160386647T:C	1	160386647	ENSSSCG00000026454	PMAIP1
											334	1:160386647T:C	1	160386647	ENSSSCG00000056416
											335	1:160386647T:C	1	160386647	ENSSSCG00000004907	CCBE1
											336	1:160391873T:C	1	160391873	ENSSSCG00000004901	PIGN
											337	1:160391873T:C	1	160391873	ENSSSCG00000004902	RNF152
											338	1:160391873T:C	1	160391873	ENSSSCG00000061814
											339	1:160391873T:C	1	160391873	ENSSSCG00000049892
											340	1:160391873T:C	1	160391873	ENSSSCG00000004903	CDH20
											341	1:160391873T:C	1	160391873	ENSSSCG00000058409
											342	1:160391873T:C	1	160391873	ENSSSCG00000053086
											343	1:160391873T:C	1	160391873	ENSSSCG00000060801
											344	1:160391873T:C	1	160391873	ENSSSCG00000051885
											345	1:160391873T:C	1	160391873	ENSSSCG00000056061
											346	1:160391873T:C	1	160391873	ENSSSCG00000059925
											347	1:160391873T:C	1	160391873	ENSSSCG00000056731
											348	1:160391873T:C	1	160391873	ENSSSCG00000052471
											349	1:160391873T:C	1	160391873	ENSSSCG00000061175
											350	1:160391873T:C	1	160391873	ENSSSCG00000054288
											351	1:160391873T:C	1	160391873	ENSSSCG00000055614
											352	1:160391873T:C	1	160391873	ENSSSCG00000048538
											353	1:160391873T:C	1	160391873	ENSSSCG00000050691
											354	1:160391873T:C	1	160391873	ENSSSCG00000063269
											355	1:160391873T:C	1	160391873	ENSSSCG00000060219
											356	1:160391873T:C	1	160391873	ENSSSCG00000036234
											357	1:160391873T:C	1	160391873	ENSSSCG00000051798	MC4R
											358	1:160391873T:C	1	160391873	ENSSSCG00000063468
											359	1:160391873T:C	1	160391873	ENSSSCG00000047145
											360	1:160391873T:C	1	160391873	ENSSSCG00000047436
											361	1:160391873T:C	1	160391873	ENSSSCG00000026454	PMAIP1
											362	1:160391873T:C	1	160391873	ENSSSCG00000056416
											363	1:160391873T:C	1	160391873	ENSSSCG00000004907	CCBE1
											364	1:160400016G:T	1	160400016	ENSSSCG00000004901	PIGN
											365	1:160400016G:T	1	160400016	ENSSSCG00000004902	RNF152
											366	1:160400016G:T	1	160400016	ENSSSCG00000061814
											367	1:160400016G:T	1	160400016	ENSSSCG00000049892
											368	1:160400016G:T	1	160400016	ENSSSCG00000004903	CDH20
											369	1:160400016G:T	1	160400016	ENSSSCG00000058409
											370	1:160400016G:T	1	160400016	ENSSSCG00000053086
											371	1:160400016G:T	1	160400016	ENSSSCG00000060801
											372	1:160400016G:T	1	160400016	ENSSSCG00000051885
											373	1:160400016G:T	1	160400016	ENSSSCG00000056061
											374	1:160400016G:T	1	160400016	ENSSSCG00000059925
											375	1:160400016G:T	1	160400016	ENSSSCG00000056731
											376	1:160400016G:T	1	160400016	ENSSSCG00000052471
											377	1:160400016G:T	1	160400016	ENSSSCG00000061175
											378	1:160400016G:T	1	160400016	ENSSSCG00000054288
											379	1:160400016G:T	1	160400016	ENSSSCG00000055614
											380	1:160400016G:T	1	160400016	ENSSSCG00000048538
											381	1:160400016G:T	1	160400016	ENSSSCG00000050691
											382	1:160400016G:T	1	160400016	ENSSSCG00000063269
											383	1:160400016G:T	1	160400016	ENSSSCG00000060219
											384	1:160400016G:T	1	160400016	ENSSSCG00000036234
											385	1:160400016G:T	1	160400016	ENSSSCG00000051798	MC4R
											386	1:160400016G:T	1	160400016	ENSSSCG00000063468
											387	1:160400016G:T	1	160400016	ENSSSCG00000047145
											388	1:160400016G:T	1	160400016	ENSSSCG00000047436
											389	1:160400016G:T	1	160400016	ENSSSCG00000026454	PMAIP1
											390	1:160400016G:T	1	160400016	ENSSSCG00000056416
											391	1:160400016G:T	1	160400016	ENSSSCG00000004907	CCBE1
											392	1:160413164A:T	1	160413164	ENSSSCG00000004901	PIGN
											393	1:160413164A:T	1	160413164	ENSSSCG00000004902	RNF152
											394	1:160413164A:T	1	160413164	ENSSSCG00000061814
											395	1:160413164A:T	1	160413164	ENSSSCG00000049892
											396	1:160413164A:T	1	160413164	ENSSSCG00000004903	CDH20
											397	1:160413164A:T	1	160413164	ENSSSCG00000058409
											398	1:160413164A:T	1	160413164	ENSSSCG00000053086
											399	1:160413164A:T	1	160413164	ENSSSCG00000060801
											400	1:160413164A:T	1	160413164	ENSSSCG00000051885
											401	1:160413164A:T	1	160413164	ENSSSCG00000056061
											402	1:160413164A:T	1	160413164	ENSSSCG00000059925
											403	1:160413164A:T	1	160413164	ENSSSCG00000056731
											404	1:160413164A:T	1	160413164	ENSSSCG00000052471
											405	1:160413164A:T	1	160413164	ENSSSCG00000061175
											406	1:160413164A:T	1	160413164	ENSSSCG00000054288
											407	1:160413164A:T	1	160413164	ENSSSCG00000055614
											408	1:160413164A:T	1	160413164	ENSSSCG00000048538
											409	1:160413164A:T	1	160413164	ENSSSCG00000050691
											410	1:160413164A:T	1	160413164	ENSSSCG00000063269
											411	1:160413164A:T	1	160413164	ENSSSCG00000060219
											412	1:160413164A:T	1	160413164	ENSSSCG00000036234
											413	1:160413164A:T	1	160413164	ENSSSCG00000051798	MC4R
											414	1:160413164A:T	1	160413164	ENSSSCG00000063468
											415	1:160413164A:T	1	160413164	ENSSSCG00000047145
											416	1:160413164A:T	1	160413164	ENSSSCG00000047436
											417	1:160413164A:T	1	160413164	ENSSSCG00000026454	PMAIP1
											418	1:160413164A:T	1	160413164	ENSSSCG00000056416
											419	1:160413164A:T	1	160413164	ENSSSCG00000004907	CCBE1
											420	1:160425038T:A	1	160425038	ENSSSCG00000004902	RNF152
											421	1:160425038T:A	1	160425038	ENSSSCG00000061814
											422	1:160425038T:A	1	160425038	ENSSSCG00000049892
											423	1:160425038T:A	1	160425038	ENSSSCG00000004903	CDH20
											424	1:160425038T:A	1	160425038	ENSSSCG00000058409
											425	1:160425038T:A	1	160425038	ENSSSCG00000053086
											426	1:160425038T:A	1	160425038	ENSSSCG00000060801
											427	1:160425038T:A	1	160425038	ENSSSCG00000051885
											428	1:160425038T:A	1	160425038	ENSSSCG00000056061
											429	1:160425038T:A	1	160425038	ENSSSCG00000059925
											430	1:160425038T:A	1	160425038	ENSSSCG00000056731
											431	1:160425038T:A	1	160425038	ENSSSCG00000052471
											432	1:160425038T:A	1	160425038	ENSSSCG00000061175
											433	1:160425038T:A	1	160425038	ENSSSCG00000054288
											434	1:160425038T:A	1	160425038	ENSSSCG00000055614
											435	1:160425038T:A	1	160425038	ENSSSCG00000048538
											436	1:160425038T:A	1	160425038	ENSSSCG00000050691
											437	1:160425038T:A	1	160425038	ENSSSCG00000063269
											438	1:160425038T:A	1	160425038	ENSSSCG00000060219
											439	1:160425038T:A	1	160425038	ENSSSCG00000036234
											440	1:160425038T:A	1	160425038	ENSSSCG00000051798	MC4R
											441	1:160425038T:A	1	160425038	ENSSSCG00000063468
											442	1:160425038T:A	1	160425038	ENSSSCG00000047145
											443	1:160425038T:A	1	160425038	ENSSSCG00000047436
											444	1:160425038T:A	1	160425038	ENSSSCG00000026454	PMAIP1
											445	1:160425038T:A	1	160425038	ENSSSCG00000056416
											446	1:160425038T:A	1	160425038	ENSSSCG00000004907	CCBE1
											447	1:160425632T:C	1	160425632	ENSSSCG00000004902	RNF152
											448	1:160425632T:C	1	160425632	ENSSSCG00000061814
											449	1:160425632T:C	1	160425632	ENSSSCG00000049892
											450	1:160425632T:C	1	160425632	ENSSSCG00000004903	CDH20
											451	1:160425632T:C	1	160425632	ENSSSCG00000058409
											452	1:160425632T:C	1	160425632	ENSSSCG00000053086
											453	1:160425632T:C	1	160425632	ENSSSCG00000060801
											454	1:160425632T:C	1	160425632	ENSSSCG00000051885
											455	1:160425632T:C	1	160425632	ENSSSCG00000056061
											456	1:160425632T:C	1	160425632	ENSSSCG00000059925
											457	1:160425632T:C	1	160425632	ENSSSCG00000056731
											458	1:160425632T:C	1	160425632	ENSSSCG00000052471
											459	1:160425632T:C	1	160425632	ENSSSCG00000061175
											460	1:160425632T:C	1	160425632	ENSSSCG00000054288
											461	1:160425632T:C	1	160425632	ENSSSCG00000055614
											462	1:160425632T:C	1	160425632	ENSSSCG00000048538
											463	1:160425632T:C	1	160425632	ENSSSCG00000050691
											464	1:160425632T:C	1	160425632	ENSSSCG00000063269
											465	1:160425632T:C	1	160425632	ENSSSCG00000060219
											466	1:160425632T:C	1	160425632	ENSSSCG00000036234
											467	1:160425632T:C	1	160425632	ENSSSCG00000051798	MC4R
											468	1:160425632T:C	1	160425632	ENSSSCG00000063468
											469	1:160425632T:C	1	160425632	ENSSSCG00000047145
											470	1:160425632T:C	1	160425632	ENSSSCG00000047436
											471	1:160425632T:C	1	160425632	ENSSSCG00000026454	PMAIP1
											472	1:160425632T:C	1	160425632	ENSSSCG00000056416
											473	1:160425632T:C	1	160425632	ENSSSCG00000004907	CCBE1
											474	1:160426503T:C	1	160426503	ENSSSCG00000004902	RNF152
											475	1:160426503T:C	1	160426503	ENSSSCG00000061814
											476	1:160426503T:C	1	160426503	ENSSSCG00000049892
											477	1:160426503T:C	1	160426503	ENSSSCG00000004903	CDH20
											478	1:160426503T:C	1	160426503	ENSSSCG00000058409
											479	1:160426503T:C	1	160426503	ENSSSCG00000053086
											480	1:160426503T:C	1	160426503	ENSSSCG00000060801
											481	1:160426503T:C	1	160426503	ENSSSCG00000051885
											482	1:160426503T:C	1	160426503	ENSSSCG00000056061
											483	1:160426503T:C	1	160426503	ENSSSCG00000059925
											484	1:160426503T:C	1	160426503	ENSSSCG00000056731
											485	1:160426503T:C	1	160426503	ENSSSCG00000052471
											486	1:160426503T:C	1	160426503	ENSSSCG00000061175
											487	1:160426503T:C	1	160426503	ENSSSCG00000054288
											488	1:160426503T:C	1	160426503	ENSSSCG00000055614
											489	1:160426503T:C	1	160426503	ENSSSCG00000048538
											490	1:160426503T:C	1	160426503	ENSSSCG00000050691
											491	1:160426503T:C	1	160426503	ENSSSCG00000063269
											492	1:160426503T:C	1	160426503	ENSSSCG00000060219
											493	1:160426503T:C	1	160426503	ENSSSCG00000036234
											494	1:160426503T:C	1	160426503	ENSSSCG00000051798	MC4R
											495	1:160426503T:C	1	160426503	ENSSSCG00000063468
											496	1:160426503T:C	1	160426503	ENSSSCG00000047145
											497	1:160426503T:C	1	160426503	ENSSSCG00000047436
											498	1:160426503T:C	1	160426503	ENSSSCG00000026454	PMAIP1
											499	1:160426503T:C	1	160426503	ENSSSCG00000056416
											500	1:160426503T:C	1	160426503	ENSSSCG00000004907	CCBE1
											501	1:160433974T:A	1	160433974	ENSSSCG00000004902	RNF152
											502	1:160433974T:A	1	160433974	ENSSSCG00000061814
											503	1:160433974T:A	1	160433974	ENSSSCG00000049892
											504	1:160433974T:A	1	160433974	ENSSSCG00000004903	CDH20
											505	1:160433974T:A	1	160433974	ENSSSCG00000058409
											506	1:160433974T:A	1	160433974	ENSSSCG00000053086
											507	1:160433974T:A	1	160433974	ENSSSCG00000060801
											508	1:160433974T:A	1	160433974	ENSSSCG00000051885
											509	1:160433974T:A	1	160433974	ENSSSCG00000056061
											510	1:160433974T:A	1	160433974	ENSSSCG00000059925
											511	1:160433974T:A	1	160433974	ENSSSCG00000056731
											512	1:160433974T:A	1	160433974	ENSSSCG00000052471
											513	1:160433974T:A	1	160433974	ENSSSCG00000061175
											514	1:160433974T:A	1	160433974	ENSSSCG00000054288
											515	1:160433974T:A	1	160433974	ENSSSCG00000055614
											516	1:160433974T:A	1	160433974	ENSSSCG00000048538
											517	1:160433974T:A	1	160433974	ENSSSCG00000050691
											518	1:160433974T:A	1	160433974	ENSSSCG00000063269
											519	1:160433974T:A	1	160433974	ENSSSCG00000060219
											520	1:160433974T:A	1	160433974	ENSSSCG00000036234
											521	1:160433974T:A	1	160433974	ENSSSCG00000051798	MC4R
											522	1:160433974T:A	1	160433974	ENSSSCG00000063468
											523	1:160433974T:A	1	160433974	ENSSSCG00000047145
											524	1:160433974T:A	1	160433974	ENSSSCG00000047436
											525	1:160433974T:A	1	160433974	ENSSSCG00000026454	PMAIP1
											526	1:160433974T:A	1	160433974	ENSSSCG00000056416
											527	1:160433974T:A	1	160433974	ENSSSCG00000004907	CCBE1
											528	1:160443956C:A	1	160443956	ENSSSCG00000004902	RNF152
											529	1:160443956C:A	1	160443956	ENSSSCG00000061814
											530	1:160443956C:A	1	160443956	ENSSSCG00000049892
											531	1:160443956C:A	1	160443956	ENSSSCG00000004903	CDH20
											532	1:160443956C:A	1	160443956	ENSSSCG00000058409
											533	1:160443956C:A	1	160443956	ENSSSCG00000053086
											534	1:160443956C:A	1	160443956	ENSSSCG00000060801
											535	1:160443956C:A	1	160443956	ENSSSCG00000051885
											536	1:160443956C:A	1	160443956	ENSSSCG00000056061
											537	1:160443956C:A	1	160443956	ENSSSCG00000059925
											538	1:160443956C:A	1	160443956	ENSSSCG00000056731
											539	1:160443956C:A	1	160443956	ENSSSCG00000052471
											540	1:160443956C:A	1	160443956	ENSSSCG00000061175
											541	1:160443956C:A	1	160443956	ENSSSCG00000054288
											542	1:160443956C:A	1	160443956	ENSSSCG00000055614
											543	1:160443956C:A	1	160443956	ENSSSCG00000048538
											544	1:160443956C:A	1	160443956	ENSSSCG00000050691
											545	1:160443956C:A	1	160443956	ENSSSCG00000063269
											546	1:160443956C:A	1	160443956	ENSSSCG00000060219
											547	1:160443956C:A	1	160443956	ENSSSCG00000036234
											548	1:160443956C:A	1	160443956	ENSSSCG00000051798	MC4R
											549	1:160443956C:A	1	160443956	ENSSSCG00000063468
											550	1:160443956C:A	1	160443956	ENSSSCG00000047145
											551	1:160443956C:A	1	160443956	ENSSSCG00000047436
											552	1:160443956C:A	1	160443956	ENSSSCG00000026454	PMAIP1
											553	1:160443956C:A	1	160443956	ENSSSCG00000056416
											554	1:160443956C:A	1	160443956	ENSSSCG00000004907	CCBE1
											555	1:160447734T:C	1	160447734	ENSSSCG00000004902	RNF152
											556	1:160447734T:C	1	160447734	ENSSSCG00000061814
											557	1:160447734T:C	1	160447734	ENSSSCG00000049892
											558	1:160447734T:C	1	160447734	ENSSSCG00000004903	CDH20
											559	1:160447734T:C	1	160447734	ENSSSCG00000058409
											560	1:160447734T:C	1	160447734	ENSSSCG00000053086
											561	1:160447734T:C	1	160447734	ENSSSCG00000060801
											562	1:160447734T:C	1	160447734	ENSSSCG00000051885
											563	1:160447734T:C	1	160447734	ENSSSCG00000056061
											564	1:160447734T:C	1	160447734	ENSSSCG00000059925
											565	1:160447734T:C	1	160447734	ENSSSCG00000056731
											566	1:160447734T:C	1	160447734	ENSSSCG00000052471
											567	1:160447734T:C	1	160447734	ENSSSCG00000061175
											568	1:160447734T:C	1	160447734	ENSSSCG00000054288
											569	1:160447734T:C	1	160447734	ENSSSCG00000055614
											570	1:160447734T:C	1	160447734	ENSSSCG00000048538
											571	1:160447734T:C	1	160447734	ENSSSCG00000050691
											572	1:160447734T:C	1	160447734	ENSSSCG00000063269
											573	1:160447734T:C	1	160447734	ENSSSCG00000060219
											574	1:160447734T:C	1	160447734	ENSSSCG00000036234
											575	1:160447734T:C	1	160447734	ENSSSCG00000051798	MC4R
											576	1:160447734T:C	1	160447734	ENSSSCG00000063468
											577	1:160447734T:C	1	160447734	ENSSSCG00000047145
											578	1:160447734T:C	1	160447734	ENSSSCG00000047436
											579	1:160447734T:C	1	160447734	ENSSSCG00000026454	PMAIP1
											580	1:160447734T:C	1	160447734	ENSSSCG00000056416
											581	1:160447734T:C	1	160447734	ENSSSCG00000004907	CCBE1
											582	1:160448259T:G	1	160448259	ENSSSCG00000004902	RNF152
											583	1:160448259T:G	1	160448259	ENSSSCG00000061814
											584	1:160448259T:G	1	160448259	ENSSSCG00000049892
											585	1:160448259T:G	1	160448259	ENSSSCG00000004903	CDH20
											586	1:160448259T:G	1	160448259	ENSSSCG00000058409
											587	1:160448259T:G	1	160448259	ENSSSCG00000053086
											588	1:160448259T:G	1	160448259	ENSSSCG00000060801
											589	1:160448259T:G	1	160448259	ENSSSCG00000051885
											590	1:160448259T:G	1	160448259	ENSSSCG00000056061
											591	1:160448259T:G	1	160448259	ENSSSCG00000059925
											592	1:160448259T:G	1	160448259	ENSSSCG00000056731
											593	1:160448259T:G	1	160448259	ENSSSCG00000052471
											594	1:160448259T:G	1	160448259	ENSSSCG00000061175
											595	1:160448259T:G	1	160448259	ENSSSCG00000054288
											596	1:160448259T:G	1	160448259	ENSSSCG00000055614
											597	1:160448259T:G	1	160448259	ENSSSCG00000048538
											598	1:160448259T:G	1	160448259	ENSSSCG00000050691
											599	1:160448259T:G	1	160448259	ENSSSCG00000063269
											600	1:160448259T:G	1	160448259	ENSSSCG00000060219
											601	1:160448259T:G	1	160448259	ENSSSCG00000036234
											602	1:160448259T:G	1	160448259	ENSSSCG00000051798	MC4R
											603	1:160448259T:G	1	160448259	ENSSSCG00000063468
											604	1:160448259T:G	1	160448259	ENSSSCG00000047145
											605	1:160448259T:G	1	160448259	ENSSSCG00000047436
											606	1:160448259T:G	1	160448259	ENSSSCG00000026454	PMAIP1
											607	1:160448259T:G	1	160448259	ENSSSCG00000056416
											608	1:160448259T:G	1	160448259	ENSSSCG00000004907	CCBE1
											609	1:160452236C:T	1	160452236	ENSSSCG00000004902	RNF152
											610	1:160452236C:T	1	160452236	ENSSSCG00000061814
											611	1:160452236C:T	1	160452236	ENSSSCG00000049892
											612	1:160452236C:T	1	160452236	ENSSSCG00000004903	CDH20
											613	1:160452236C:T	1	160452236	ENSSSCG00000058409
											614	1:160452236C:T	1	160452236	ENSSSCG00000053086
											615	1:160452236C:T	1	160452236	ENSSSCG00000060801
											616	1:160452236C:T	1	160452236	ENSSSCG00000051885
											617	1:160452236C:T	1	160452236	ENSSSCG00000056061
											618	1:160452236C:T	1	160452236	ENSSSCG00000059925
											619	1:160452236C:T	1	160452236	ENSSSCG00000056731
											620	1:160452236C:T	1	160452236	ENSSSCG00000052471
											621	1:160452236C:T	1	160452236	ENSSSCG00000061175
											622	1:160452236C:T	1	160452236	ENSSSCG00000054288
											623	1:160452236C:T	1	160452236	ENSSSCG00000055614
											624	1:160452236C:T	1	160452236	ENSSSCG00000048538
											625	1:160452236C:T	1	160452236	ENSSSCG00000050691
											626	1:160452236C:T	1	160452236	ENSSSCG00000063269
											627	1:160452236C:T	1	160452236	ENSSSCG00000060219
											628	1:160452236C:T	1	160452236	ENSSSCG00000036234
											629	1:160452236C:T	1	160452236	ENSSSCG00000051798	MC4R
											630	1:160452236C:T	1	160452236	ENSSSCG00000063468
											631	1:160452236C:T	1	160452236	ENSSSCG00000047145
											632	1:160452236C:T	1	160452236	ENSSSCG00000047436
											633	1:160452236C:T	1	160452236	ENSSSCG00000026454	PMAIP1
											634	1:160452236C:T	1	160452236	ENSSSCG00000056416
											635	1:160452236C:T	1	160452236	ENSSSCG00000004907	CCBE1
											636	1:160457667A:G	1	160457667	ENSSSCG00000004902	RNF152
											637	1:160457667A:G	1	160457667	ENSSSCG00000061814
											638	1:160457667A:G	1	160457667	ENSSSCG00000049892
											639	1:160457667A:G	1	160457667	ENSSSCG00000004903	CDH20
											640	1:160457667A:G	1	160457667	ENSSSCG00000058409
											641	1:160457667A:G	1	160457667	ENSSSCG00000053086
											642	1:160457667A:G	1	160457667	ENSSSCG00000060801
											643	1:160457667A:G	1	160457667	ENSSSCG00000051885
											644	1:160457667A:G	1	160457667	ENSSSCG00000056061
											645	1:160457667A:G	1	160457667	ENSSSCG00000059925
											646	1:160457667A:G	1	160457667	ENSSSCG00000056731
											647	1:160457667A:G	1	160457667	ENSSSCG00000052471
											648	1:160457667A:G	1	160457667	ENSSSCG00000061175
											649	1:160457667A:G	1	160457667	ENSSSCG00000054288
											650	1:160457667A:G	1	160457667	ENSSSCG00000055614
											651	1:160457667A:G	1	160457667	ENSSSCG00000048538
											652	1:160457667A:G	1	160457667	ENSSSCG00000050691
											653	1:160457667A:G	1	160457667	ENSSSCG00000063269
											654	1:160457667A:G	1	160457667	ENSSSCG00000060219
											655	1:160457667A:G	1	160457667	ENSSSCG00000036234
											656	1:160457667A:G	1	160457667	ENSSSCG00000051798	MC4R
											657	1:160457667A:G	1	160457667	ENSSSCG00000063468
											658	1:160457667A:G	1	160457667	ENSSSCG00000047145
											659	1:160457667A:G	1	160457667	ENSSSCG00000047436
											660	1:160457667A:G	1	160457667	ENSSSCG00000026454	PMAIP1
											661	1:160457667A:G	1	160457667	ENSSSCG00000056416
											662	1:160457667A:G	1	160457667	ENSSSCG00000004907	CCBE1
											663	1:160457673C:G	1	160457673	ENSSSCG00000004902	RNF152
											664	1:160457673C:G	1	160457673	ENSSSCG00000061814
											665	1:160457673C:G	1	160457673	ENSSSCG00000049892
											666	1:160457673C:G	1	160457673	ENSSSCG00000004903	CDH20
											667	1:160457673C:G	1	160457673	ENSSSCG00000058409
											668	1:160457673C:G	1	160457673	ENSSSCG00000053086
											669	1:160457673C:G	1	160457673	ENSSSCG00000060801
											670	1:160457673C:G	1	160457673	ENSSSCG00000051885
											671	1:160457673C:G	1	160457673	ENSSSCG00000056061
											672	1:160457673C:G	1	160457673	ENSSSCG00000059925
											673	1:160457673C:G	1	160457673	ENSSSCG00000056731
											674	1:160457673C:G	1	160457673	ENSSSCG00000052471
											675	1:160457673C:G	1	160457673	ENSSSCG00000061175
											676	1:160457673C:G	1	160457673	ENSSSCG00000054288
											677	1:160457673C:G	1	160457673	ENSSSCG00000055614
											678	1:160457673C:G	1	160457673	ENSSSCG00000048538
											679	1:160457673C:G	1	160457673	ENSSSCG00000050691
											680	1:160457673C:G	1	160457673	ENSSSCG00000063269
											681	1:160457673C:G	1	160457673	ENSSSCG00000060219
											682	1:160457673C:G	1	160457673	ENSSSCG00000036234
											683	1:160457673C:G	1	160457673	ENSSSCG00000051798	MC4R
											684	1:160457673C:G	1	160457673	ENSSSCG00000063468
											685	1:160457673C:G	1	160457673	ENSSSCG00000047145
											686	1:160457673C:G	1	160457673	ENSSSCG00000047436
											687	1:160457673C:G	1	160457673	ENSSSCG00000026454	PMAIP1
											688	1:160457673C:G	1	160457673	ENSSSCG00000056416
											689	1:160457673C:G	1	160457673	ENSSSCG00000004907	CCBE1
											690	1:160493051A:G	1	160493051	ENSSSCG00000004902	RNF152
											691	1:160493051A:G	1	160493051	ENSSSCG00000061814
											692	1:160493051A:G	1	160493051	ENSSSCG00000049892
											693	1:160493051A:G	1	160493051	ENSSSCG00000004903	CDH20
											694	1:160493051A:G	1	160493051	ENSSSCG00000058409
											695	1:160493051A:G	1	160493051	ENSSSCG00000053086
											696	1:160493051A:G	1	160493051	ENSSSCG00000060801
											697	1:160493051A:G	1	160493051	ENSSSCG00000051885
											698	1:160493051A:G	1	160493051	ENSSSCG00000056061
											699	1:160493051A:G	1	160493051	ENSSSCG00000059925
											700	1:160493051A:G	1	160493051	ENSSSCG00000056731
											701	1:160493051A:G	1	160493051	ENSSSCG00000052471
											702	1:160493051A:G	1	160493051	ENSSSCG00000061175
											703	1:160493051A:G	1	160493051	ENSSSCG00000054288
											704	1:160493051A:G	1	160493051	ENSSSCG00000055614
											705	1:160493051A:G	1	160493051	ENSSSCG00000048538
											706	1:160493051A:G	1	160493051	ENSSSCG00000050691
											707	1:160493051A:G	1	160493051	ENSSSCG00000063269
											708	1:160493051A:G	1	160493051	ENSSSCG00000060219
											709	1:160493051A:G	1	160493051	ENSSSCG00000036234
											710	1:160493051A:G	1	160493051	ENSSSCG00000051798	MC4R
											711	1:160493051A:G	1	160493051	ENSSSCG00000063468
											712	1:160493051A:G	1	160493051	ENSSSCG00000047145
											713	1:160493051A:G	1	160493051	ENSSSCG00000047436
											714	1:160493051A:G	1	160493051	ENSSSCG00000026454	PMAIP1
											715	1:160493051A:G	1	160493051	ENSSSCG00000056416
											716	1:160493051A:G	1	160493051	ENSSSCG00000004907	CCBE1
											717	1:160494546G:A	1	160494546	ENSSSCG00000004902	RNF152
											718	1:160494546G:A	1	160494546	ENSSSCG00000061814
											719	1:160494546G:A	1	160494546	ENSSSCG00000049892
											720	1:160494546G:A	1	160494546	ENSSSCG00000004903	CDH20
											721	1:160494546G:A	1	160494546	ENSSSCG00000058409
											722	1:160494546G:A	1	160494546	ENSSSCG00000053086
											723	1:160494546G:A	1	160494546	ENSSSCG00000060801
											724	1:160494546G:A	1	160494546	ENSSSCG00000051885
											725	1:160494546G:A	1	160494546	ENSSSCG00000056061
											726	1:160494546G:A	1	160494546	ENSSSCG00000059925
											727	1:160494546G:A	1	160494546	ENSSSCG00000056731
											728	1:160494546G:A	1	160494546	ENSSSCG00000052471
											729	1:160494546G:A	1	160494546	ENSSSCG00000061175
											730	1:160494546G:A	1	160494546	ENSSSCG00000054288
											731	1:160494546G:A	1	160494546	ENSSSCG00000055614
											732	1:160494546G:A	1	160494546	ENSSSCG00000048538
											733	1:160494546G:A	1	160494546	ENSSSCG00000050691
											734	1:160494546G:A	1	160494546	ENSSSCG00000063269
											735	1:160494546G:A	1	160494546	ENSSSCG00000060219
											736	1:160494546G:A	1	160494546	ENSSSCG00000036234
											737	1:160494546G:A	1	160494546	ENSSSCG00000051798	MC4R
											738	1:160494546G:A	1	160494546	ENSSSCG00000063468
											739	1:160494546G:A	1	160494546	ENSSSCG00000047145
											740	1:160494546G:A	1	160494546	ENSSSCG00000047436
											741	1:160494546G:A	1	160494546	ENSSSCG00000026454	PMAIP1
											742	1:160494546G:A	1	160494546	ENSSSCG00000056416
											743	1:160494546G:A	1	160494546	ENSSSCG00000004907	CCBE1
											744	1:160507936A:G	1	160507936	ENSSSCG00000004902	RNF152
											745	1:160507936A:G	1	160507936	ENSSSCG00000061814
											746	1:160507936A:G	1	160507936	ENSSSCG00000049892
											747	1:160507936A:G	1	160507936	ENSSSCG00000004903	CDH20
											748	1:160507936A:G	1	160507936	ENSSSCG00000058409
											749	1:160507936A:G	1	160507936	ENSSSCG00000053086
											750	1:160507936A:G	1	160507936	ENSSSCG00000060801
											751	1:160507936A:G	1	160507936	ENSSSCG00000051885
											752	1:160507936A:G	1	160507936	ENSSSCG00000056061
											753	1:160507936A:G	1	160507936	ENSSSCG00000059925
											754	1:160507936A:G	1	160507936	ENSSSCG00000056731
											755	1:160507936A:G	1	160507936	ENSSSCG00000052471
											756	1:160507936A:G	1	160507936	ENSSSCG00000061175
											757	1:160507936A:G	1	160507936	ENSSSCG00000054288
											758	1:160507936A:G	1	160507936	ENSSSCG00000055614
											759	1:160507936A:G	1	160507936	ENSSSCG00000048538
											760	1:160507936A:G	1	160507936	ENSSSCG00000050691
											761	1:160507936A:G	1	160507936	ENSSSCG00000063269
											762	1:160507936A:G	1	160507936	ENSSSCG00000060219
											763	1:160507936A:G	1	160507936	ENSSSCG00000036234
											764	1:160507936A:G	1	160507936	ENSSSCG00000051798	MC4R
											765	1:160507936A:G	1	160507936	ENSSSCG00000063468
											766	1:160507936A:G	1	160507936	ENSSSCG00000047145
											767	1:160507936A:G	1	160507936	ENSSSCG00000047436
											768	1:160507936A:G	1	160507936	ENSSSCG00000026454	PMAIP1
											769	1:160507936A:G	1	160507936	ENSSSCG00000056416
											770	1:160507936A:G	1	160507936	ENSSSCG00000004907	CCBE1
											771	1:160521384A:T	1	160521384	ENSSSCG00000004902	RNF152
											772	1:160521384A:T	1	160521384	ENSSSCG00000061814
											773	1:160521384A:T	1	160521384	ENSSSCG00000049892
											774	1:160521384A:T	1	160521384	ENSSSCG00000004903	CDH20
											775	1:160521384A:T	1	160521384	ENSSSCG00000058409
											776	1:160521384A:T	1	160521384	ENSSSCG00000053086
											777	1:160521384A:T	1	160521384	ENSSSCG00000060801
											778	1:160521384A:T	1	160521384	ENSSSCG00000051885
											779	1:160521384A:T	1	160521384	ENSSSCG00000056061
											780	1:160521384A:T	1	160521384	ENSSSCG00000059925
											781	1:160521384A:T	1	160521384	ENSSSCG00000056731
											782	1:160521384A:T	1	160521384	ENSSSCG00000052471
											783	1:160521384A:T	1	160521384	ENSSSCG00000061175
											784	1:160521384A:T	1	160521384	ENSSSCG00000054288
											785	1:160521384A:T	1	160521384	ENSSSCG00000055614
											786	1:160521384A:T	1	160521384	ENSSSCG00000048538
											787	1:160521384A:T	1	160521384	ENSSSCG00000050691
											788	1:160521384A:T	1	160521384	ENSSSCG00000063269
											789	1:160521384A:T	1	160521384	ENSSSCG00000060219
											790	1:160521384A:T	1	160521384	ENSSSCG00000036234
											791	1:160521384A:T	1	160521384	ENSSSCG00000051798	MC4R
											792	1:160521384A:T	1	160521384	ENSSSCG00000063468
											793	1:160521384A:T	1	160521384	ENSSSCG00000047145
											794	1:160521384A:T	1	160521384	ENSSSCG00000047436
											795	1:160521384A:T	1	160521384	ENSSSCG00000026454	PMAIP1
											796	1:160521384A:T	1	160521384	ENSSSCG00000056416
											797	1:160521384A:T	1	160521384	ENSSSCG00000004907	CCBE1
											798	1:160526956C:T	1	160526956	ENSSSCG00000004902	RNF152
											799	1:160526956C:T	1	160526956	ENSSSCG00000061814
											800	1:160526956C:T	1	160526956	ENSSSCG00000049892
											801	1:160526956C:T	1	160526956	ENSSSCG00000004903	CDH20
											802	1:160526956C:T	1	160526956	ENSSSCG00000058409
											803	1:160526956C:T	1	160526956	ENSSSCG00000053086
											804	1:160526956C:T	1	160526956	ENSSSCG00000060801
											805	1:160526956C:T	1	160526956	ENSSSCG00000051885
											806	1:160526956C:T	1	160526956	ENSSSCG00000056061
											807	1:160526956C:T	1	160526956	ENSSSCG00000059925
											808	1:160526956C:T	1	160526956	ENSSSCG00000056731
											809	1:160526956C:T	1	160526956	ENSSSCG00000052471
											810	1:160526956C:T	1	160526956	ENSSSCG00000061175
											811	1:160526956C:T	1	160526956	ENSSSCG00000054288
											812	1:160526956C:T	1	160526956	ENSSSCG00000055614
											813	1:160526956C:T	1	160526956	ENSSSCG00000048538
											814	1:160526956C:T	1	160526956	ENSSSCG00000050691
											815	1:160526956C:T	1	160526956	ENSSSCG00000063269
											816	1:160526956C:T	1	160526956	ENSSSCG00000060219
											817	1:160526956C:T	1	160526956	ENSSSCG00000036234
											818	1:160526956C:T	1	160526956	ENSSSCG00000051798	MC4R
											819	1:160526956C:T	1	160526956	ENSSSCG00000063468
											820	1:160526956C:T	1	160526956	ENSSSCG00000047145
											821	1:160526956C:T	1	160526956	ENSSSCG00000047436
											822	1:160526956C:T	1	160526956	ENSSSCG00000026454	PMAIP1
											823	1:160526956C:T	1	160526956	ENSSSCG00000056416
											824	1:160526956C:T	1	160526956	ENSSSCG00000004907	CCBE1
											825	1:160538585A:G	1	160538585	ENSSSCG00000004902	RNF152
											826	1:160538585A:G	1	160538585	ENSSSCG00000061814
											827	1:160538585A:G	1	160538585	ENSSSCG00000049892
											828	1:160538585A:G	1	160538585	ENSSSCG00000004903	CDH20
											829	1:160538585A:G	1	160538585	ENSSSCG00000058409
											830	1:160538585A:G	1	160538585	ENSSSCG00000053086
											831	1:160538585A:G	1	160538585	ENSSSCG00000060801
											832	1:160538585A:G	1	160538585	ENSSSCG00000051885
											833	1:160538585A:G	1	160538585	ENSSSCG00000056061
											834	1:160538585A:G	1	160538585	ENSSSCG00000059925
											835	1:160538585A:G	1	160538585	ENSSSCG00000056731
											836	1:160538585A:G	1	160538585	ENSSSCG00000052471
											837	1:160538585A:G	1	160538585	ENSSSCG00000061175
											838	1:160538585A:G	1	160538585	ENSSSCG00000054288
											839	1:160538585A:G	1	160538585	ENSSSCG00000055614
											840	1:160538585A:G	1	160538585	ENSSSCG00000048538
											841	1:160538585A:G	1	160538585	ENSSSCG00000050691
											842	1:160538585A:G	1	160538585	ENSSSCG00000063269
											843	1:160538585A:G	1	160538585	ENSSSCG00000060219
											844	1:160538585A:G	1	160538585	ENSSSCG00000036234
											845	1:160538585A:G	1	160538585	ENSSSCG00000051798	MC4R
											846	1:160538585A:G	1	160538585	ENSSSCG00000063468
											847	1:160538585A:G	1	160538585	ENSSSCG00000047145
											848	1:160538585A:G	1	160538585	ENSSSCG00000047436
											849	1:160538585A:G	1	160538585	ENSSSCG00000026454	PMAIP1
											850	1:160538585A:G	1	160538585	ENSSSCG00000056416
											851	1:160538585A:G	1	160538585	ENSSSCG00000004907	CCBE1

## Sheet: peaks_genes_hamfat
Chr	SNP	bp	A1	A2	Freq	b	se	p				snp_ID	chr_num	SNP_Location	Ens_Gene_Name	Gene_name
1	1:158826231G:C	158826231	C	G	0.201248	-1.01538	0.196769	2.46626e-07			1	1:158826231G:C	1	158826231	ENSSSCG00000004888	SERPINB8
1	1:158921761G:A	158921761	A	G	0.159906	-1.14408	0.219129	1.77912e-07			2	1:158826231G:C	1	158826231	ENSSSCG00000004889	SERPINB10
1	1:158930672T:C	158930672	C	T	0.166927	-1.12578	0.217807	2.35737e-07			3	1:158826231G:C	1	158826231	ENSSSCG00000004890	SERPINB2
1	1:158930725T:G	158930725	G	T	0.166927	-1.12578	0.217807	2.35737e-07			4	1:158826231G:C	1	158826231	ENSSSCG00000034000
1	1:158930756G:A	158930756	A	G	0.161466	-1.12093	0.217408	2.52395e-07			5	1:158826231G:C	1	158826231	ENSSSCG00000004891	SERPINB7
1	1:159053124A:G	159053124	G	A	0.187988	-1.08601	0.204341	1.06827e-07			6	1:158826231G:C	1	158826231	ENSSSCG00000022337	SERPINB11
1	1:159053804G:A	159053804	A	G	0.187207	-1.08055	0.204368	1.24165e-07			7	1:158826231G:C	1	158826231	ENSSSCG00000059966
1	1:159053883A:G	159053883	G	A	0.186427	-1.11527	0.205999	6.16443e-08			8	1:158826231G:C	1	158826231	ENSSSCG00000033560
1	1:159053994T:C	159053994	C	T	0.186427	-1.11527	0.205999	6.16443e-08			9	1:158826231G:C	1	158826231	ENSSSCG00000054030
1	1:159054004G:A	159054004	A	G	0.186427	-1.11527	0.205999	6.16443e-08			10	1:158826231G:C	1	158826231	ENSSSCG00000055924
1	1:159056155A:T	159056155	T	A	0.179407	-1.10079	0.208615	1.31547e-07			11	1:158826231G:C	1	158826231	ENSSSCG00000034519	SERPINB13
1	1:159056439T:C	159056439	C	T	0.177847	-1.09164	0.20934	1.84158e-07			12	1:158826231G:C	1	158826231	ENSSSCG00000039151	SERPINB12
1	1:159057503T:C	159057503	C	T	0.185647	-1.07744	0.207336	2.03002e-07			13	1:158826231G:C	1	158826231	ENSSSCG00000004894	SERPINB5
1	1:159057976C:G	159057976	G	C	0.185647	-1.07744	0.207336	2.03002e-07			14	1:158826231G:C	1	158826231	ENSSSCG00000004893	VPS4B
1	1:159058149A:G	159058149	G	A	0.185647	-1.07744	0.207336	2.03002e-07			15	1:158826231G:C	1	158826231	ENSSSCG00000063419
1	1:159671390G:A	159671390	A	G	0.184087	-1.04502	0.198929	1.4947e-07			16	1:158826231G:C	1	158826231	ENSSSCG00000025744	KDSR
1	1:159672327G:A	159672327	A	G	0.184867	-1.01694	0.194863	1.80129e-07			17	1:158826231G:C	1	158826231	ENSSSCG00000062696	BCL2
1	1:159672377G:A	159672377	A	G	0.184867	-1.01694	0.194863	1.80129e-07			18	1:158826231G:C	1	158826231	ENSSSCG00000020464	U6
1	1:159672380C:T	159672380	T	C	0.184867	-1.01694	0.194863	1.80129e-07			19	1:158826231G:C	1	158826231	ENSSSCG00000060331
1	1:159672400A:T	159672400	T	A	0.184867	-1.01694	0.194863	1.80129e-07			20	1:158826231G:C	1	158826231	ENSSSCG00000004896	PHLPP1
1	1:159672496C:T	159672496	T	C	0.184087	-1.01344	0.19503	2.03258e-07			21	1:158826231G:C	1	158826231	ENSSSCG00000004897	ZCCHC2
1	1:159674666T:C	159674666	C	T	0.187207	-1.07277	0.20057	8.86426e-08			22	1:158826231G:C	1	158826231	ENSSSCG00000039179
1	1:159674983A:C	159674983	C	A	0.186427	-1.05591	0.199378	1.18364e-07			23	1:158826231G:C	1	158826231	ENSSSCG00000041383
1	1:159675100G:A	159675100	A	G	0.185647	-1.05628	0.199021	1.1122e-07			24	1:158826231G:C	1	158826231	ENSSSCG00000004898	TNFRSF11A
1	1:159675173A:C	159675173	C	A	0.185647	-1.02274	0.197399	2.20597e-07			25	1:158826231G:C	1	158826231	ENSSSCG00000004899	RELCH
1	1:159675350C:T	159675350	T	C	0.184867	-1.06475	0.20165	1.29061e-07			26	1:158826231G:C	1	158826231	ENSSSCG00000004901	PIGN
1	1:159675408T:C	159675408	C	T	0.184087	-1.10059	0.201739	4.88354e-08			27	1:158826231G:C	1	158826231	ENSSSCG00000004902	RNF152
1	1:159675410A:G	159675410	G	A	0.183307	-1.10339	0.202531	5.0927e-08			28	1:158826231G:C	1	158826231	ENSSSCG00000061814
1	1:159675517A:G	159675517	G	A	0.181747	-1.03886	0.201517	2.53326e-07			29	1:158826231G:C	1	158826231	ENSSSCG00000049892
1	1:159675518C:T	159675518	T	C	0.181747	-1.03886	0.201517	2.53326e-07			30	1:158826231G:C	1	158826231	ENSSSCG00000004903	CDH20
1	1:159675740T:C	159675740	C	T	0.177847	-1.08089	0.205196	1.38227e-07			31	1:158921761G:A	1	158921761	ENSSSCG00000034000
1	1:159675840C:T	159675840	T	C	0.180187	-1.09679	0.204364	8.01218e-08			32	1:158921761G:A	1	158921761	ENSSSCG00000004891	SERPINB7
1	1:159676238T:C	159676238	C	T	0.180187	-1.07908	0.20546	1.50463e-07			33	1:158921761G:A	1	158921761	ENSSSCG00000022337	SERPINB11
1	1:159711029G:A	159711029	A	G	0.184087	-1.11205	0.211277	1.41348e-07			34	1:158921761G:A	1	158921761	ENSSSCG00000059966
1	1:159711475C:T	159711475	T	C	0.184087	-1.11205	0.211277	1.41348e-07			35	1:158921761G:A	1	158921761	ENSSSCG00000033560
1	1:159717649T:C	159717649	C	T	0.186427	-1.09417	0.211359	2.25664e-07			36	1:158921761G:A	1	158921761	ENSSSCG00000054030
1	1:159723325C:T	159723325	T	C	0.185647	-1.10561	0.20961	1.33039e-07			37	1:158921761G:A	1	158921761	ENSSSCG00000055924
1	1:159973035C:T	159973035	T	C	0.193448	-1.08555	0.205292	1.23777e-07			38	1:158921761G:A	1	158921761	ENSSSCG00000034519	SERPINB13
1	1:159997967T:A	159997967	A	T	0.195008	-1.15708	0.207731	2.54616e-08			39	1:158921761G:A	1	158921761	ENSSSCG00000039151	SERPINB12
1	1:160021417C:T	160021417	T	C	0.197348	-1.1907	0.204819	6.12043e-09			40	1:158921761G:A	1	158921761	ENSSSCG00000004894	SERPINB5
1	1:160031812T:A	160031812	A	T	0.192668	-1.12759	0.205443	4.05193e-08			41	1:158921761G:A	1	158921761	ENSSSCG00000004893	VPS4B
1	1:160044355T:G	160044355	G	T	0.192668	-1.14839	0.206516	2.68587e-08			42	1:158921761G:A	1	158921761	ENSSSCG00000063419
1	1:160128994A:G	160128994	G	A	0.195788	-1.08553	0.197115	3.64774e-08			43	1:158921761G:A	1	158921761	ENSSSCG00000025744	KDSR
1	1:160132465C:T	160132465	T	C	0.195008	-1.07867	0.197572	4.77088e-08			44	1:158921761G:A	1	158921761	ENSSSCG00000062696	BCL2
1	1:160137530C:G	160137530	G	C	0.195008	-1.09029	0.199379	4.54e-08			45	1:158921761G:A	1	158921761	ENSSSCG00000020464	U6
1	1:160171880A:G	160171880	G	A	0.204368	-1.08237	0.198358	4.85229e-08			46	1:158921761G:A	1	158921761	ENSSSCG00000060331
1	1:160174493T:A	160174493	A	T	0.202028	-1.14198	0.201126	1.36352e-08			47	1:158921761G:A	1	158921761	ENSSSCG00000004896	PHLPP1
1	1:160230075A:C	160230075	C	A	0.147426	-1.20106	0.231255	2.0622e-07			48	1:158921761G:A	1	158921761	ENSSSCG00000004897	ZCCHC2
1	1:160246630T:C	160246630	C	T	0.200468	-1.0213	0.195693	1.79974e-07			49	1:158921761G:A	1	158921761	ENSSSCG00000039179
1	1:160277320G:A	160277320	A	G	0.201248	-1.05835	0.200865	1.37196e-07			50	1:158921761G:A	1	158921761	ENSSSCG00000041383
1	1:160277388A:C	160277388	C	A	0.129485	-1.38726	0.246088	1.72771e-08			51	1:158921761G:A	1	158921761	ENSSSCG00000004898	TNFRSF11A
1	1:160347188T:C	160347188	C	T	0.199688	-1.13357	0.202044	2.0174e-08			52	1:158921761G:A	1	158921761	ENSSSCG00000004899	RELCH
1	1:160352707A:C	160352707	C	A	0.180187	-1.18154	0.211158	2.19942e-08			53	1:158921761G:A	1	158921761	ENSSSCG00000004901	PIGN
1	1:160382931T:C	160382931	C	T	0.201248	-1.08811	0.201641	6.80501e-08			54	1:158921761G:A	1	158921761	ENSSSCG00000004902	RNF152
1	1:160386647T:C	160386647	C	T	0.133385	-1.26726	0.245528	2.45156e-07			55	1:158921761G:A	1	158921761	ENSSSCG00000061814
1	1:160389093T:G	160389093	G	T	0.134165	-1.26964	0.244753	2.1323e-07			56	1:158921761G:A	1	158921761	ENSSSCG00000049892
1	1:160391873T:C	160391873	C	T	0.134945	-1.28183	0.244854	1.64908e-07			57	1:158921761G:A	1	158921761	ENSSSCG00000004903	CDH20
1	1:160413164A:T	160413164	T	A	0.133385	-1.30866	0.248691	1.42344e-07			58	1:158921761G:A	1	158921761	ENSSSCG00000058409
1	1:160426503T:C	160426503	C	T	0.134945	-1.26442	0.242353	1.816e-07			59	1:158930672T:C	1	158930672	ENSSSCG00000034000
1	1:160443684A:C	160443684	C	A	0.202808	-1.07726	0.19926	6.43293e-08			60	1:158930672T:C	1	158930672	ENSSSCG00000004891	SERPINB7
1	1:160443956C:A	160443956	A	C	0.132605	-1.29609	0.248383	1.80764e-07			61	1:158930672T:C	1	158930672	ENSSSCG00000022337	SERPINB11
1	1:160447734T:C	160447734	C	T	0.132605	-1.29609	0.248383	1.80764e-07			62	1:158930672T:C	1	158930672	ENSSSCG00000059966
1	1:160448259T:G	160448259	G	T	0.132605	-1.29609	0.248383	1.80764e-07			63	1:158930672T:C	1	158930672	ENSSSCG00000033560
1	1:160452236C:T	160452236	T	C	0.130265	-1.29642	0.248493	1.81709e-07			64	1:158930672T:C	1	158930672	ENSSSCG00000054030
1	1:160457667A:G	160457667	G	A	0.132605	-1.29609	0.248383	1.80764e-07			65	1:158930672T:C	1	158930672	ENSSSCG00000055924
1	1:160457673C:G	160457673	G	C	0.132605	-1.29609	0.248383	1.80764e-07			66	1:158930672T:C	1	158930672	ENSSSCG00000034519	SERPINB13
1	1:160493051A:G	160493051	G	A	0.134165	-1.3118	0.239532	4.33731e-08			67	1:158930672T:C	1	158930672	ENSSSCG00000039151	SERPINB12
1	1:160494546G:A	160494546	A	G	0.132605	-1.29912	0.24543	1.20166e-07			68	1:158930672T:C	1	158930672	ENSSSCG00000004894	SERPINB5
1	1:160499409A:C	160499409	C	A	0.202808	-1.09683	0.196464	2.36599e-08			69	1:158930672T:C	1	158930672	ENSSSCG00000004893	VPS4B
1	1:160521384A:T	160521384	T	A	0.206708	-1.05341	0.188447	2.27118e-08			70	1:158930672T:C	1	158930672	ENSSSCG00000063419
1	1:160538585A:G	160538585	G	A	0.136505	-1.22258	0.225916	6.2435e-08			71	1:158930672T:C	1	158930672	ENSSSCG00000025744	KDSR
1	1:160539124C:T	160539124	T	C	0.208268	-1.0888	0.191644	1.33621e-08			72	1:158930672T:C	1	158930672	ENSSSCG00000062696	BCL2
1	1:160871456A:T	160871456	T	A	0.218409	-0.931192	0.178005	1.68342e-07			73	1:158930672T:C	1	158930672	ENSSSCG00000020464	U6
											74	1:158930672T:C	1	158930672	ENSSSCG00000060331
											75	1:158930672T:C	1	158930672	ENSSSCG00000004896	PHLPP1
											76	1:158930672T:C	1	158930672	ENSSSCG00000004897	ZCCHC2
											77	1:158930672T:C	1	158930672	ENSSSCG00000039179
											78	1:158930672T:C	1	158930672	ENSSSCG00000041383
											79	1:158930672T:C	1	158930672	ENSSSCG00000004898	TNFRSF11A
											80	1:158930672T:C	1	158930672	ENSSSCG00000004899	RELCH
											81	1:158930672T:C	1	158930672	ENSSSCG00000004901	PIGN
											82	1:158930672T:C	1	158930672	ENSSSCG00000004902	RNF152
											83	1:158930672T:C	1	158930672	ENSSSCG00000061814
											84	1:158930672T:C	1	158930672	ENSSSCG00000049892
											85	1:158930672T:C	1	158930672	ENSSSCG00000004903	CDH20
											86	1:158930672T:C	1	158930672	ENSSSCG00000058409
											87	1:158930672T:C	1	158930672	ENSSSCG00000053086
											88	1:158930672T:C	1	158930672	ENSSSCG00000060801
											89	1:158930725T:G	1	158930725	ENSSSCG00000034000
											90	1:158930725T:G	1	158930725	ENSSSCG00000004891	SERPINB7
											91	1:158930725T:G	1	158930725	ENSSSCG00000022337	SERPINB11
											92	1:158930725T:G	1	158930725	ENSSSCG00000059966
											93	1:158930725T:G	1	158930725	ENSSSCG00000033560
											94	1:158930725T:G	1	158930725	ENSSSCG00000054030
											95	1:158930725T:G	1	158930725	ENSSSCG00000055924
											96	1:158930725T:G	1	158930725	ENSSSCG00000034519	SERPINB13
											97	1:158930725T:G	1	158930725	ENSSSCG00000039151	SERPINB12
											98	1:158930725T:G	1	158930725	ENSSSCG00000004894	SERPINB5
											99	1:158930725T:G	1	158930725	ENSSSCG00000004893	VPS4B
											100	1:158930725T:G	1	158930725	ENSSSCG00000063419
											101	1:158930725T:G	1	158930725	ENSSSCG00000025744	KDSR
											102	1:158930725T:G	1	158930725	ENSSSCG00000062696	BCL2
											103	1:158930725T:G	1	158930725	ENSSSCG00000020464	U6
											104	1:158930725T:G	1	158930725	ENSSSCG00000060331
											105	1:158930725T:G	1	158930725	ENSSSCG00000004896	PHLPP1
											106	1:158930725T:G	1	158930725	ENSSSCG00000004897	ZCCHC2
											107	1:158930725T:G	1	158930725	ENSSSCG00000039179
											108	1:158930725T:G	1	158930725	ENSSSCG00000041383
											109	1:158930725T:G	1	158930725	ENSSSCG00000004898	TNFRSF11A
											110	1:158930725T:G	1	158930725	ENSSSCG00000004899	RELCH
											111	1:158930725T:G	1	158930725	ENSSSCG00000004901	PIGN
											112	1:158930725T:G	1	158930725	ENSSSCG00000004902	RNF152
											113	1:158930725T:G	1	158930725	ENSSSCG00000061814
											114	1:158930725T:G	1	158930725	ENSSSCG00000049892
											115	1:158930725T:G	1	158930725	ENSSSCG00000004903	CDH20
											116	1:158930725T:G	1	158930725	ENSSSCG00000058409
											117	1:158930725T:G	1	158930725	ENSSSCG00000053086
											118	1:158930725T:G	1	158930725	ENSSSCG00000060801
											119	1:158930756G:A	1	158930756	ENSSSCG00000034000
											120	1:158930756G:A	1	158930756	ENSSSCG00000004891	SERPINB7
											121	1:158930756G:A	1	158930756	ENSSSCG00000022337	SERPINB11
											122	1:158930756G:A	1	158930756	ENSSSCG00000059966
											123	1:158930756G:A	1	158930756	ENSSSCG00000033560
											124	1:158930756G:A	1	158930756	ENSSSCG00000054030
											125	1:158930756G:A	1	158930756	ENSSSCG00000055924
											126	1:158930756G:A	1	158930756	ENSSSCG00000034519	SERPINB13
											127	1:158930756G:A	1	158930756	ENSSSCG00000039151	SERPINB12
											128	1:158930756G:A	1	158930756	ENSSSCG00000004894	SERPINB5
											129	1:158930756G:A	1	158930756	ENSSSCG00000004893	VPS4B
											130	1:158930756G:A	1	158930756	ENSSSCG00000063419
											131	1:158930756G:A	1	158930756	ENSSSCG00000025744	KDSR
											132	1:158930756G:A	1	158930756	ENSSSCG00000062696	BCL2
											133	1:158930756G:A	1	158930756	ENSSSCG00000020464	U6
											134	1:158930756G:A	1	158930756	ENSSSCG00000060331
											135	1:158930756G:A	1	158930756	ENSSSCG00000004896	PHLPP1
											136	1:158930756G:A	1	158930756	ENSSSCG00000004897	ZCCHC2
											137	1:158930756G:A	1	158930756	ENSSSCG00000039179
											138	1:158930756G:A	1	158930756	ENSSSCG00000041383
											139	1:158930756G:A	1	158930756	ENSSSCG00000004898	TNFRSF11A
											140	1:158930756G:A	1	158930756	ENSSSCG00000004899	RELCH
											141	1:158930756G:A	1	158930756	ENSSSCG00000004901	PIGN
											142	1:158930756G:A	1	158930756	ENSSSCG00000004902	RNF152
											143	1:158930756G:A	1	158930756	ENSSSCG00000061814
											144	1:158930756G:A	1	158930756	ENSSSCG00000049892
											145	1:158930756G:A	1	158930756	ENSSSCG00000004903	CDH20
											146	1:158930756G:A	1	158930756	ENSSSCG00000058409
											147	1:158930756G:A	1	158930756	ENSSSCG00000053086
											148	1:158930756G:A	1	158930756	ENSSSCG00000060801
											149	1:159053124A:G	1	159053124	ENSSSCG00000059966
											150	1:159053124A:G	1	159053124	ENSSSCG00000033560
											151	1:159053124A:G	1	159053124	ENSSSCG00000054030
											152	1:159053124A:G	1	159053124	ENSSSCG00000055924
											153	1:159053124A:G	1	159053124	ENSSSCG00000034519	SERPINB13
											154	1:159053124A:G	1	159053124	ENSSSCG00000039151	SERPINB12
											155	1:159053124A:G	1	159053124	ENSSSCG00000004894	SERPINB5
											156	1:159053124A:G	1	159053124	ENSSSCG00000004893	VPS4B
											157	1:159053124A:G	1	159053124	ENSSSCG00000063419
											158	1:159053124A:G	1	159053124	ENSSSCG00000025744	KDSR
											159	1:159053124A:G	1	159053124	ENSSSCG00000062696	BCL2
											160	1:159053124A:G	1	159053124	ENSSSCG00000020464	U6
											161	1:159053124A:G	1	159053124	ENSSSCG00000060331
											162	1:159053124A:G	1	159053124	ENSSSCG00000004896	PHLPP1
											163	1:159053124A:G	1	159053124	ENSSSCG00000004897	ZCCHC2
											164	1:159053124A:G	1	159053124	ENSSSCG00000039179
											165	1:159053124A:G	1	159053124	ENSSSCG00000041383
											166	1:159053124A:G	1	159053124	ENSSSCG00000004898	TNFRSF11A
											167	1:159053124A:G	1	159053124	ENSSSCG00000004899	RELCH
											168	1:159053124A:G	1	159053124	ENSSSCG00000004901	PIGN
											169	1:159053124A:G	1	159053124	ENSSSCG00000004902	RNF152
											170	1:159053124A:G	1	159053124	ENSSSCG00000061814
											171	1:159053124A:G	1	159053124	ENSSSCG00000049892
											172	1:159053124A:G	1	159053124	ENSSSCG00000004903	CDH20
											173	1:159053124A:G	1	159053124	ENSSSCG00000058409
											174	1:159053124A:G	1	159053124	ENSSSCG00000053086
											175	1:159053124A:G	1	159053124	ENSSSCG00000060801
											176	1:159053124A:G	1	159053124	ENSSSCG00000051885
											177	1:159053124A:G	1	159053124	ENSSSCG00000056061
											178	1:159053124A:G	1	159053124	ENSSSCG00000059925
											179	1:159053124A:G	1	159053124	ENSSSCG00000056731
											180	1:159053124A:G	1	159053124	ENSSSCG00000052471
											181	1:159053124A:G	1	159053124	ENSSSCG00000061175
											182	1:159053804G:A	1	159053804	ENSSSCG00000059966
											183	1:159053804G:A	1	159053804	ENSSSCG00000033560
											184	1:159053804G:A	1	159053804	ENSSSCG00000054030
											185	1:159053804G:A	1	159053804	ENSSSCG00000055924
											186	1:159053804G:A	1	159053804	ENSSSCG00000034519	SERPINB13
											187	1:159053804G:A	1	159053804	ENSSSCG00000039151	SERPINB12
											188	1:159053804G:A	1	159053804	ENSSSCG00000004894	SERPINB5
											189	1:159053804G:A	1	159053804	ENSSSCG00000004893	VPS4B
											190	1:159053804G:A	1	159053804	ENSSSCG00000063419
											191	1:159053804G:A	1	159053804	ENSSSCG00000025744	KDSR
											192	1:159053804G:A	1	159053804	ENSSSCG00000062696	BCL2
											193	1:159053804G:A	1	159053804	ENSSSCG00000020464	U6
											194	1:159053804G:A	1	159053804	ENSSSCG00000060331
											195	1:159053804G:A	1	159053804	ENSSSCG00000004896	PHLPP1
											196	1:159053804G:A	1	159053804	ENSSSCG00000004897	ZCCHC2
											197	1:159053804G:A	1	159053804	ENSSSCG00000039179
											198	1:159053804G:A	1	159053804	ENSSSCG00000041383
											199	1:159053804G:A	1	159053804	ENSSSCG00000004898	TNFRSF11A
											200	1:159053804G:A	1	159053804	ENSSSCG00000004899	RELCH
											201	1:159053804G:A	1	159053804	ENSSSCG00000004901	PIGN
											202	1:159053804G:A	1	159053804	ENSSSCG00000004902	RNF152
											203	1:159053804G:A	1	159053804	ENSSSCG00000061814
											204	1:159053804G:A	1	159053804	ENSSSCG00000049892
											205	1:159053804G:A	1	159053804	ENSSSCG00000004903	CDH20
											206	1:159053804G:A	1	159053804	ENSSSCG00000058409
											207	1:159053804G:A	1	159053804	ENSSSCG00000053086
											208	1:159053804G:A	1	159053804	ENSSSCG00000060801
											209	1:159053804G:A	1	159053804	ENSSSCG00000051885
											210	1:159053804G:A	1	159053804	ENSSSCG00000056061
											211	1:159053804G:A	1	159053804	ENSSSCG00000059925
											212	1:159053804G:A	1	159053804	ENSSSCG00000056731
											213	1:159053804G:A	1	159053804	ENSSSCG00000052471
											214	1:159053804G:A	1	159053804	ENSSSCG00000061175
											215	1:159053883A:G	1	159053883	ENSSSCG00000059966
											216	1:159053883A:G	1	159053883	ENSSSCG00000033560
											217	1:159053883A:G	1	159053883	ENSSSCG00000054030
											218	1:159053883A:G	1	159053883	ENSSSCG00000055924
											219	1:159053883A:G	1	159053883	ENSSSCG00000034519	SERPINB13
											220	1:159053883A:G	1	159053883	ENSSSCG00000039151	SERPINB12
											221	1:159053883A:G	1	159053883	ENSSSCG00000004894	SERPINB5
											222	1:159053883A:G	1	159053883	ENSSSCG00000004893	VPS4B
											223	1:159053883A:G	1	159053883	ENSSSCG00000063419
											224	1:159053883A:G	1	159053883	ENSSSCG00000025744	KDSR
											225	1:159053883A:G	1	159053883	ENSSSCG00000062696	BCL2
											226	1:159053883A:G	1	159053883	ENSSSCG00000020464	U6
											227	1:159053883A:G	1	159053883	ENSSSCG00000060331
											228	1:159053883A:G	1	159053883	ENSSSCG00000004896	PHLPP1
											229	1:159053883A:G	1	159053883	ENSSSCG00000004897	ZCCHC2
											230	1:159053883A:G	1	159053883	ENSSSCG00000039179
											231	1:159053883A:G	1	159053883	ENSSSCG00000041383
											232	1:159053883A:G	1	159053883	ENSSSCG00000004898	TNFRSF11A
											233	1:159053883A:G	1	159053883	ENSSSCG00000004899	RELCH
											234	1:159053883A:G	1	159053883	ENSSSCG00000004901	PIGN
											235	1:159053883A:G	1	159053883	ENSSSCG00000004902	RNF152
											236	1:159053883A:G	1	159053883	ENSSSCG00000061814
											237	1:159053883A:G	1	159053883	ENSSSCG00000049892
											238	1:159053883A:G	1	159053883	ENSSSCG00000004903	CDH20
											239	1:159053883A:G	1	159053883	ENSSSCG00000058409
											240	1:159053883A:G	1	159053883	ENSSSCG00000053086
											241	1:159053883A:G	1	159053883	ENSSSCG00000060801
											242	1:159053883A:G	1	159053883	ENSSSCG00000051885
											243	1:159053883A:G	1	159053883	ENSSSCG00000056061
											244	1:159053883A:G	1	159053883	ENSSSCG00000059925
											245	1:159053883A:G	1	159053883	ENSSSCG00000056731
											246	1:159053883A:G	1	159053883	ENSSSCG00000052471
											247	1:159053883A:G	1	159053883	ENSSSCG00000061175
											248	1:159053994T:C	1	159053994	ENSSSCG00000059966
											249	1:159053994T:C	1	159053994	ENSSSCG00000033560
											250	1:159053994T:C	1	159053994	ENSSSCG00000054030
											251	1:159053994T:C	1	159053994	ENSSSCG00000055924
											252	1:159053994T:C	1	159053994	ENSSSCG00000034519	SERPINB13
											253	1:159053994T:C	1	159053994	ENSSSCG00000039151	SERPINB12
											254	1:159053994T:C	1	159053994	ENSSSCG00000004894	SERPINB5
											255	1:159053994T:C	1	159053994	ENSSSCG00000004893	VPS4B
											256	1:159053994T:C	1	159053994	ENSSSCG00000063419
											257	1:159053994T:C	1	159053994	ENSSSCG00000025744	KDSR
											258	1:159053994T:C	1	159053994	ENSSSCG00000062696	BCL2
											259	1:159053994T:C	1	159053994	ENSSSCG00000020464	U6
											260	1:159053994T:C	1	159053994	ENSSSCG00000060331
											261	1:159053994T:C	1	159053994	ENSSSCG00000004896	PHLPP1
											262	1:159053994T:C	1	159053994	ENSSSCG00000004897	ZCCHC2
											263	1:159053994T:C	1	159053994	ENSSSCG00000039179
											264	1:159053994T:C	1	159053994	ENSSSCG00000041383
											265	1:159053994T:C	1	159053994	ENSSSCG00000004898	TNFRSF11A
											266	1:159053994T:C	1	159053994	ENSSSCG00000004899	RELCH
											267	1:159053994T:C	1	159053994	ENSSSCG00000004901	PIGN
											268	1:159053994T:C	1	159053994	ENSSSCG00000004902	RNF152
											269	1:159053994T:C	1	159053994	ENSSSCG00000061814
											270	1:159053994T:C	1	159053994	ENSSSCG00000049892
											271	1:159053994T:C	1	159053994	ENSSSCG00000004903	CDH20
											272	1:159053994T:C	1	159053994	ENSSSCG00000058409
											273	1:159053994T:C	1	159053994	ENSSSCG00000053086
											274	1:159053994T:C	1	159053994	ENSSSCG00000060801
											275	1:159053994T:C	1	159053994	ENSSSCG00000051885
											276	1:159053994T:C	1	159053994	ENSSSCG00000056061
											277	1:159053994T:C	1	159053994	ENSSSCG00000059925
											278	1:159053994T:C	1	159053994	ENSSSCG00000056731
											279	1:159053994T:C	1	159053994	ENSSSCG00000052471
											280	1:159053994T:C	1	159053994	ENSSSCG00000061175
											281	1:159054004G:A	1	159054004	ENSSSCG00000059966
											282	1:159054004G:A	1	159054004	ENSSSCG00000033560
											283	1:159054004G:A	1	159054004	ENSSSCG00000054030
											284	1:159054004G:A	1	159054004	ENSSSCG00000055924
											285	1:159054004G:A	1	159054004	ENSSSCG00000034519	SERPINB13
											286	1:159054004G:A	1	159054004	ENSSSCG00000039151	SERPINB12
											287	1:159054004G:A	1	159054004	ENSSSCG00000004894	SERPINB5
											288	1:159054004G:A	1	159054004	ENSSSCG00000004893	VPS4B
											289	1:159054004G:A	1	159054004	ENSSSCG00000063419
											290	1:159054004G:A	1	159054004	ENSSSCG00000025744	KDSR
											291	1:159054004G:A	1	159054004	ENSSSCG00000062696	BCL2
											292	1:159054004G:A	1	159054004	ENSSSCG00000020464	U6
											293	1:159054004G:A	1	159054004	ENSSSCG00000060331
											294	1:159054004G:A	1	159054004	ENSSSCG00000004896	PHLPP1
											295	1:159054004G:A	1	159054004	ENSSSCG00000004897	ZCCHC2
											296	1:159054004G:A	1	159054004	ENSSSCG00000039179
											297	1:159054004G:A	1	159054004	ENSSSCG00000041383
											298	1:159054004G:A	1	159054004	ENSSSCG00000004898	TNFRSF11A
											299	1:159054004G:A	1	159054004	ENSSSCG00000004899	RELCH
											300	1:159054004G:A	1	159054004	ENSSSCG00000004901	PIGN
											301	1:159054004G:A	1	159054004	ENSSSCG00000004902	RNF152
											302	1:159054004G:A	1	159054004	ENSSSCG00000061814
											303	1:159054004G:A	1	159054004	ENSSSCG00000049892
											304	1:159054004G:A	1	159054004	ENSSSCG00000004903	CDH20
											305	1:159054004G:A	1	159054004	ENSSSCG00000058409
											306	1:159054004G:A	1	159054004	ENSSSCG00000053086
											307	1:159054004G:A	1	159054004	ENSSSCG00000060801
											308	1:159054004G:A	1	159054004	ENSSSCG00000051885
											309	1:159054004G:A	1	159054004	ENSSSCG00000056061
											310	1:159054004G:A	1	159054004	ENSSSCG00000059925
											311	1:159054004G:A	1	159054004	ENSSSCG00000056731
											312	1:159054004G:A	1	159054004	ENSSSCG00000052471
											313	1:159054004G:A	1	159054004	ENSSSCG00000061175
											314	1:159056155A:T	1	159056155	ENSSSCG00000059966
											315	1:159056155A:T	1	159056155	ENSSSCG00000033560
											316	1:159056155A:T	1	159056155	ENSSSCG00000054030
											317	1:159056155A:T	1	159056155	ENSSSCG00000055924
											318	1:159056155A:T	1	159056155	ENSSSCG00000034519	SERPINB13
											319	1:159056155A:T	1	159056155	ENSSSCG00000039151	SERPINB12
											320	1:159056155A:T	1	159056155	ENSSSCG00000004894	SERPINB5
											321	1:159056155A:T	1	159056155	ENSSSCG00000004893	VPS4B
											322	1:159056155A:T	1	159056155	ENSSSCG00000063419
											323	1:159056155A:T	1	159056155	ENSSSCG00000025744	KDSR
											324	1:159056155A:T	1	159056155	ENSSSCG00000062696	BCL2
											325	1:159056155A:T	1	159056155	ENSSSCG00000020464	U6
											326	1:159056155A:T	1	159056155	ENSSSCG00000060331
											327	1:159056155A:T	1	159056155	ENSSSCG00000004896	PHLPP1
											328	1:159056155A:T	1	159056155	ENSSSCG00000004897	ZCCHC2
											329	1:159056155A:T	1	159056155	ENSSSCG00000039179
											330	1:159056155A:T	1	159056155	ENSSSCG00000041383
											331	1:159056155A:T	1	159056155	ENSSSCG00000004898	TNFRSF11A
											332	1:159056155A:T	1	159056155	ENSSSCG00000004899	RELCH
											333	1:159056155A:T	1	159056155	ENSSSCG00000004901	PIGN
											334	1:159056155A:T	1	159056155	ENSSSCG00000004902	RNF152
											335	1:159056155A:T	1	159056155	ENSSSCG00000061814
											336	1:159056155A:T	1	159056155	ENSSSCG00000049892
											337	1:159056155A:T	1	159056155	ENSSSCG00000004903	CDH20
											338	1:159056155A:T	1	159056155	ENSSSCG00000058409
											339	1:159056155A:T	1	159056155	ENSSSCG00000053086
											340	1:159056155A:T	1	159056155	ENSSSCG00000060801
											341	1:159056155A:T	1	159056155	ENSSSCG00000051885
											342	1:159056155A:T	1	159056155	ENSSSCG00000056061
											343	1:159056155A:T	1	159056155	ENSSSCG00000059925
											344	1:159056155A:T	1	159056155	ENSSSCG00000056731
											345	1:159056155A:T	1	159056155	ENSSSCG00000052471
											346	1:159056155A:T	1	159056155	ENSSSCG00000061175
											347	1:159056439T:C	1	159056439	ENSSSCG00000059966
											348	1:159056439T:C	1	159056439	ENSSSCG00000033560
											349	1:159056439T:C	1	159056439	ENSSSCG00000054030
											350	1:159056439T:C	1	159056439	ENSSSCG00000055924
											351	1:159056439T:C	1	159056439	ENSSSCG00000034519	SERPINB13
											352	1:159056439T:C	1	159056439	ENSSSCG00000039151	SERPINB12
											353	1:159056439T:C	1	159056439	ENSSSCG00000004894	SERPINB5
											354	1:159056439T:C	1	159056439	ENSSSCG00000004893	VPS4B
											355	1:159056439T:C	1	159056439	ENSSSCG00000063419
											356	1:159056439T:C	1	159056439	ENSSSCG00000025744	KDSR
											357	1:159056439T:C	1	159056439	ENSSSCG00000062696	BCL2
											358	1:159056439T:C	1	159056439	ENSSSCG00000020464	U6
											359	1:159056439T:C	1	159056439	ENSSSCG00000060331
											360	1:159056439T:C	1	159056439	ENSSSCG00000004896	PHLPP1
											361	1:159056439T:C	1	159056439	ENSSSCG00000004897	ZCCHC2
											362	1:159056439T:C	1	159056439	ENSSSCG00000039179
											363	1:159056439T:C	1	159056439	ENSSSCG00000041383
											364	1:159056439T:C	1	159056439	ENSSSCG00000004898	TNFRSF11A
											365	1:159056439T:C	1	159056439	ENSSSCG00000004899	RELCH
											366	1:159056439T:C	1	159056439	ENSSSCG00000004901	PIGN
											367	1:159056439T:C	1	159056439	ENSSSCG00000004902	RNF152
											368	1:159056439T:C	1	159056439	ENSSSCG00000061814
											369	1:159056439T:C	1	159056439	ENSSSCG00000049892
											370	1:159056439T:C	1	159056439	ENSSSCG00000004903	CDH20
											371	1:159056439T:C	1	159056439	ENSSSCG00000058409
											372	1:159056439T:C	1	159056439	ENSSSCG00000053086
											373	1:159056439T:C	1	159056439	ENSSSCG00000060801
											374	1:159056439T:C	1	159056439	ENSSSCG00000051885
											375	1:159056439T:C	1	159056439	ENSSSCG00000056061
											376	1:159056439T:C	1	159056439	ENSSSCG00000059925
											377	1:159056439T:C	1	159056439	ENSSSCG00000056731
											378	1:159056439T:C	1	159056439	ENSSSCG00000052471
											379	1:159056439T:C	1	159056439	ENSSSCG00000061175
											380	1:159057503T:C	1	159057503	ENSSSCG00000059966
											381	1:159057503T:C	1	159057503	ENSSSCG00000033560
											382	1:159057503T:C	1	159057503	ENSSSCG00000054030
											383	1:159057503T:C	1	159057503	ENSSSCG00000055924
											384	1:159057503T:C	1	159057503	ENSSSCG00000034519	SERPINB13
											385	1:159057503T:C	1	159057503	ENSSSCG00000039151	SERPINB12
											386	1:159057503T:C	1	159057503	ENSSSCG00000004894	SERPINB5
											387	1:159057503T:C	1	159057503	ENSSSCG00000004893	VPS4B
											388	1:159057503T:C	1	159057503	ENSSSCG00000063419
											389	1:159057503T:C	1	159057503	ENSSSCG00000025744	KDSR
											390	1:159057503T:C	1	159057503	ENSSSCG00000062696	BCL2
											391	1:159057503T:C	1	159057503	ENSSSCG00000020464	U6
											392	1:159057503T:C	1	159057503	ENSSSCG00000060331
											393	1:159057503T:C	1	159057503	ENSSSCG00000004896	PHLPP1
											394	1:159057503T:C	1	159057503	ENSSSCG00000004897	ZCCHC2
											395	1:159057503T:C	1	159057503	ENSSSCG00000039179
											396	1:159057503T:C	1	159057503	ENSSSCG00000041383
											397	1:159057503T:C	1	159057503	ENSSSCG00000004898	TNFRSF11A
											398	1:159057503T:C	1	159057503	ENSSSCG00000004899	RELCH
											399	1:159057503T:C	1	159057503	ENSSSCG00000004901	PIGN
											400	1:159057503T:C	1	159057503	ENSSSCG00000004902	RNF152
											401	1:159057503T:C	1	159057503	ENSSSCG00000061814
											402	1:159057503T:C	1	159057503	ENSSSCG00000049892
											403	1:159057503T:C	1	159057503	ENSSSCG00000004903	CDH20
											404	1:159057503T:C	1	159057503	ENSSSCG00000058409
											405	1:159057503T:C	1	159057503	ENSSSCG00000053086
											406	1:159057503T:C	1	159057503	ENSSSCG00000060801
											407	1:159057503T:C	1	159057503	ENSSSCG00000051885
											408	1:159057503T:C	1	159057503	ENSSSCG00000056061
											409	1:159057503T:C	1	159057503	ENSSSCG00000059925
											410	1:159057503T:C	1	159057503	ENSSSCG00000056731
											411	1:159057503T:C	1	159057503	ENSSSCG00000052471
											412	1:159057503T:C	1	159057503	ENSSSCG00000061175
											413	1:159057976C:G	1	159057976	ENSSSCG00000033560
											414	1:159057976C:G	1	159057976	ENSSSCG00000054030
											415	1:159057976C:G	1	159057976	ENSSSCG00000055924
											416	1:159057976C:G	1	159057976	ENSSSCG00000034519	SERPINB13
											417	1:159057976C:G	1	159057976	ENSSSCG00000039151	SERPINB12
											418	1:159057976C:G	1	159057976	ENSSSCG00000004894	SERPINB5
											419	1:159057976C:G	1	159057976	ENSSSCG00000004893	VPS4B
											420	1:159057976C:G	1	159057976	ENSSSCG00000063419
											421	1:159057976C:G	1	159057976	ENSSSCG00000025744	KDSR
											422	1:159057976C:G	1	159057976	ENSSSCG00000062696	BCL2
											423	1:159057976C:G	1	159057976	ENSSSCG00000020464	U6
											424	1:159057976C:G	1	159057976	ENSSSCG00000060331
											425	1:159057976C:G	1	159057976	ENSSSCG00000004896	PHLPP1
											426	1:159057976C:G	1	159057976	ENSSSCG00000004897	ZCCHC2
											427	1:159057976C:G	1	159057976	ENSSSCG00000039179
											428	1:159057976C:G	1	159057976	ENSSSCG00000041383
											429	1:159057976C:G	1	159057976	ENSSSCG00000004898	TNFRSF11A
											430	1:159057976C:G	1	159057976	ENSSSCG00000004899	RELCH
											431	1:159057976C:G	1	159057976	ENSSSCG00000004901	PIGN
											432	1:159057976C:G	1	159057976	ENSSSCG00000004902	RNF152
											433	1:159057976C:G	1	159057976	ENSSSCG00000061814
											434	1:159057976C:G	1	159057976	ENSSSCG00000049892
											435	1:159057976C:G	1	159057976	ENSSSCG00000004903	CDH20
											436	1:159057976C:G	1	159057976	ENSSSCG00000058409
											437	1:159057976C:G	1	159057976	ENSSSCG00000053086
											438	1:159057976C:G	1	159057976	ENSSSCG00000060801
											439	1:159057976C:G	1	159057976	ENSSSCG00000051885
											440	1:159057976C:G	1	159057976	ENSSSCG00000056061
											441	1:159057976C:G	1	159057976	ENSSSCG00000059925
											442	1:159057976C:G	1	159057976	ENSSSCG00000056731
											443	1:159057976C:G	1	159057976	ENSSSCG00000052471
											444	1:159057976C:G	1	159057976	ENSSSCG00000061175
											445	1:159058149A:G	1	159058149	ENSSSCG00000033560
											446	1:159058149A:G	1	159058149	ENSSSCG00000054030
											447	1:159058149A:G	1	159058149	ENSSSCG00000055924
											448	1:159058149A:G	1	159058149	ENSSSCG00000034519	SERPINB13
											449	1:159058149A:G	1	159058149	ENSSSCG00000039151	SERPINB12
											450	1:159058149A:G	1	159058149	ENSSSCG00000004894	SERPINB5
											451	1:159058149A:G	1	159058149	ENSSSCG00000004893	VPS4B
											452	1:159058149A:G	1	159058149	ENSSSCG00000063419
											453	1:159058149A:G	1	159058149	ENSSSCG00000025744	KDSR
											454	1:159058149A:G	1	159058149	ENSSSCG00000062696	BCL2
											455	1:159058149A:G	1	159058149	ENSSSCG00000020464	U6
											456	1:159058149A:G	1	159058149	ENSSSCG00000060331
											457	1:159058149A:G	1	159058149	ENSSSCG00000004896	PHLPP1
											458	1:159058149A:G	1	159058149	ENSSSCG00000004897	ZCCHC2
											459	1:159058149A:G	1	159058149	ENSSSCG00000039179
											460	1:159058149A:G	1	159058149	ENSSSCG00000041383
											461	1:159058149A:G	1	159058149	ENSSSCG00000004898	TNFRSF11A
											462	1:159058149A:G	1	159058149	ENSSSCG00000004899	RELCH
											463	1:159058149A:G	1	159058149	ENSSSCG00000004901	PIGN
											464	1:159058149A:G	1	159058149	ENSSSCG00000004902	RNF152
											465	1:159058149A:G	1	159058149	ENSSSCG00000061814
											466	1:159058149A:G	1	159058149	ENSSSCG00000049892
											467	1:159058149A:G	1	159058149	ENSSSCG00000004903	CDH20
											468	1:159058149A:G	1	159058149	ENSSSCG00000058409
											469	1:159058149A:G	1	159058149	ENSSSCG00000053086
											470	1:159058149A:G	1	159058149	ENSSSCG00000060801
											471	1:159058149A:G	1	159058149	ENSSSCG00000051885
											472	1:159058149A:G	1	159058149	ENSSSCG00000056061
											473	1:159058149A:G	1	159058149	ENSSSCG00000059925
											474	1:159058149A:G	1	159058149	ENSSSCG00000056731
											475	1:159058149A:G	1	159058149	ENSSSCG00000052471
											476	1:159058149A:G	1	159058149	ENSSSCG00000061175
											477	1:159671390G:A	1	159671390	ENSSSCG00000004896	PHLPP1
											478	1:159671390G:A	1	159671390	ENSSSCG00000004897	ZCCHC2
											479	1:159671390G:A	1	159671390	ENSSSCG00000039179
											480	1:159671390G:A	1	159671390	ENSSSCG00000041383
											481	1:159671390G:A	1	159671390	ENSSSCG00000004898	TNFRSF11A
											482	1:159671390G:A	1	159671390	ENSSSCG00000004899	RELCH
											483	1:159671390G:A	1	159671390	ENSSSCG00000004901	PIGN
											484	1:159671390G:A	1	159671390	ENSSSCG00000004902	RNF152
											485	1:159671390G:A	1	159671390	ENSSSCG00000061814
											486	1:159671390G:A	1	159671390	ENSSSCG00000049892
											487	1:159671390G:A	1	159671390	ENSSSCG00000004903	CDH20
											488	1:159671390G:A	1	159671390	ENSSSCG00000058409
											489	1:159671390G:A	1	159671390	ENSSSCG00000053086
											490	1:159671390G:A	1	159671390	ENSSSCG00000060801
											491	1:159671390G:A	1	159671390	ENSSSCG00000051885
											492	1:159671390G:A	1	159671390	ENSSSCG00000056061
											493	1:159671390G:A	1	159671390	ENSSSCG00000059925
											494	1:159671390G:A	1	159671390	ENSSSCG00000056731
											495	1:159671390G:A	1	159671390	ENSSSCG00000052471
											496	1:159671390G:A	1	159671390	ENSSSCG00000061175
											497	1:159671390G:A	1	159671390	ENSSSCG00000054288
											498	1:159671390G:A	1	159671390	ENSSSCG00000055614
											499	1:159671390G:A	1	159671390	ENSSSCG00000048538
											500	1:159671390G:A	1	159671390	ENSSSCG00000050691
											501	1:159671390G:A	1	159671390	ENSSSCG00000063269
											502	1:159671390G:A	1	159671390	ENSSSCG00000060219
											503	1:159671390G:A	1	159671390	ENSSSCG00000036234
											504	1:159672327G:A	1	159672327	ENSSSCG00000004896	PHLPP1
											505	1:159672327G:A	1	159672327	ENSSSCG00000004897	ZCCHC2
											506	1:159672327G:A	1	159672327	ENSSSCG00000039179
											507	1:159672327G:A	1	159672327	ENSSSCG00000041383
											508	1:159672327G:A	1	159672327	ENSSSCG00000004898	TNFRSF11A
											509	1:159672327G:A	1	159672327	ENSSSCG00000004899	RELCH
											510	1:159672327G:A	1	159672327	ENSSSCG00000004901	PIGN
											511	1:159672327G:A	1	159672327	ENSSSCG00000004902	RNF152
											512	1:159672327G:A	1	159672327	ENSSSCG00000061814
											513	1:159672327G:A	1	159672327	ENSSSCG00000049892
											514	1:159672327G:A	1	159672327	ENSSSCG00000004903	CDH20
											515	1:159672327G:A	1	159672327	ENSSSCG00000058409
											516	1:159672327G:A	1	159672327	ENSSSCG00000053086
											517	1:159672327G:A	1	159672327	ENSSSCG00000060801
											518	1:159672327G:A	1	159672327	ENSSSCG00000051885
											519	1:159672327G:A	1	159672327	ENSSSCG00000056061
											520	1:159672327G:A	1	159672327	ENSSSCG00000059925
											521	1:159672327G:A	1	159672327	ENSSSCG00000056731
											522	1:159672327G:A	1	159672327	ENSSSCG00000052471
											523	1:159672327G:A	1	159672327	ENSSSCG00000061175
											524	1:159672327G:A	1	159672327	ENSSSCG00000054288
											525	1:159672327G:A	1	159672327	ENSSSCG00000055614
											526	1:159672327G:A	1	159672327	ENSSSCG00000048538
											527	1:159672327G:A	1	159672327	ENSSSCG00000050691
											528	1:159672327G:A	1	159672327	ENSSSCG00000063269
											529	1:159672327G:A	1	159672327	ENSSSCG00000060219
											530	1:159672327G:A	1	159672327	ENSSSCG00000036234
											531	1:159672377G:A	1	159672377	ENSSSCG00000004896	PHLPP1
											532	1:159672377G:A	1	159672377	ENSSSCG00000004897	ZCCHC2
											533	1:159672377G:A	1	159672377	ENSSSCG00000039179
											534	1:159672377G:A	1	159672377	ENSSSCG00000041383
											535	1:159672377G:A	1	159672377	ENSSSCG00000004898	TNFRSF11A
											536	1:159672377G:A	1	159672377	ENSSSCG00000004899	RELCH
											537	1:159672377G:A	1	159672377	ENSSSCG00000004901	PIGN
											538	1:159672377G:A	1	159672377	ENSSSCG00000004902	RNF152
											539	1:159672377G:A	1	159672377	ENSSSCG00000061814
											540	1:159672377G:A	1	159672377	ENSSSCG00000049892
											541	1:159672377G:A	1	159672377	ENSSSCG00000004903	CDH20
											542	1:159672377G:A	1	159672377	ENSSSCG00000058409
											543	1:159672377G:A	1	159672377	ENSSSCG00000053086
											544	1:159672377G:A	1	159672377	ENSSSCG00000060801
											545	1:159672377G:A	1	159672377	ENSSSCG00000051885
											546	1:159672377G:A	1	159672377	ENSSSCG00000056061
											547	1:159672377G:A	1	159672377	ENSSSCG00000059925
											548	1:159672377G:A	1	159672377	ENSSSCG00000056731
											549	1:159672377G:A	1	159672377	ENSSSCG00000052471
											550	1:159672377G:A	1	159672377	ENSSSCG00000061175
											551	1:159672377G:A	1	159672377	ENSSSCG00000054288
											552	1:159672377G:A	1	159672377	ENSSSCG00000055614
											553	1:159672377G:A	1	159672377	ENSSSCG00000048538
											554	1:159672377G:A	1	159672377	ENSSSCG00000050691
											555	1:159672377G:A	1	159672377	ENSSSCG00000063269
											556	1:159672377G:A	1	159672377	ENSSSCG00000060219
											557	1:159672377G:A	1	159672377	ENSSSCG00000036234
											558	1:159672380C:T	1	159672380	ENSSSCG00000004896	PHLPP1
											559	1:159672380C:T	1	159672380	ENSSSCG00000004897	ZCCHC2
											560	1:159672380C:T	1	159672380	ENSSSCG00000039179
											561	1:159672380C:T	1	159672380	ENSSSCG00000041383
											562	1:159672380C:T	1	159672380	ENSSSCG00000004898	TNFRSF11A
											563	1:159672380C:T	1	159672380	ENSSSCG00000004899	RELCH
											564	1:159672380C:T	1	159672380	ENSSSCG00000004901	PIGN
											565	1:159672380C:T	1	159672380	ENSSSCG00000004902	RNF152
											566	1:159672380C:T	1	159672380	ENSSSCG00000061814
											567	1:159672380C:T	1	159672380	ENSSSCG00000049892
											568	1:159672380C:T	1	159672380	ENSSSCG00000004903	CDH20
											569	1:159672380C:T	1	159672380	ENSSSCG00000058409
											570	1:159672380C:T	1	159672380	ENSSSCG00000053086
											571	1:159672380C:T	1	159672380	ENSSSCG00000060801
											572	1:159672380C:T	1	159672380	ENSSSCG00000051885
											573	1:159672380C:T	1	159672380	ENSSSCG00000056061
											574	1:159672380C:T	1	159672380	ENSSSCG00000059925
											575	1:159672380C:T	1	159672380	ENSSSCG00000056731
											576	1:159672380C:T	1	159672380	ENSSSCG00000052471
											577	1:159672380C:T	1	159672380	ENSSSCG00000061175
											578	1:159672380C:T	1	159672380	ENSSSCG00000054288
											579	1:159672380C:T	1	159672380	ENSSSCG00000055614
											580	1:159672380C:T	1	159672380	ENSSSCG00000048538
											581	1:159672380C:T	1	159672380	ENSSSCG00000050691
											582	1:159672380C:T	1	159672380	ENSSSCG00000063269
											583	1:159672380C:T	1	159672380	ENSSSCG00000060219
											584	1:159672380C:T	1	159672380	ENSSSCG00000036234
											585	1:159672400A:T	1	159672400	ENSSSCG00000004896	PHLPP1
											586	1:159672400A:T	1	159672400	ENSSSCG00000004897	ZCCHC2
											587	1:159672400A:T	1	159672400	ENSSSCG00000039179
											588	1:159672400A:T	1	159672400	ENSSSCG00000041383
											589	1:159672400A:T	1	159672400	ENSSSCG00000004898	TNFRSF11A
											590	1:159672400A:T	1	159672400	ENSSSCG00000004899	RELCH
											591	1:159672400A:T	1	159672400	ENSSSCG00000004901	PIGN
											592	1:159672400A:T	1	159672400	ENSSSCG00000004902	RNF152
											593	1:159672400A:T	1	159672400	ENSSSCG00000061814
											594	1:159672400A:T	1	159672400	ENSSSCG00000049892
											595	1:159672400A:T	1	159672400	ENSSSCG00000004903	CDH20
											596	1:159672400A:T	1	159672400	ENSSSCG00000058409
											597	1:159672400A:T	1	159672400	ENSSSCG00000053086
											598	1:159672400A:T	1	159672400	ENSSSCG00000060801
											599	1:159672400A:T	1	159672400	ENSSSCG00000051885
											600	1:159672400A:T	1	159672400	ENSSSCG00000056061
											601	1:159672400A:T	1	159672400	ENSSSCG00000059925
											602	1:159672400A:T	1	159672400	ENSSSCG00000056731
											603	1:159672400A:T	1	159672400	ENSSSCG00000052471
											604	1:159672400A:T	1	159672400	ENSSSCG00000061175
											605	1:159672400A:T	1	159672400	ENSSSCG00000054288
											606	1:159672400A:T	1	159672400	ENSSSCG00000055614
											607	1:159672400A:T	1	159672400	ENSSSCG00000048538
											608	1:159672400A:T	1	159672400	ENSSSCG00000050691
											609	1:159672400A:T	1	159672400	ENSSSCG00000063269
											610	1:159672400A:T	1	159672400	ENSSSCG00000060219
											611	1:159672400A:T	1	159672400	ENSSSCG00000036234
											612	1:159672496C:T	1	159672496	ENSSSCG00000004896	PHLPP1
											613	1:159672496C:T	1	159672496	ENSSSCG00000004897	ZCCHC2
											614	1:159672496C:T	1	159672496	ENSSSCG00000039179
											615	1:159672496C:T	1	159672496	ENSSSCG00000041383
											616	1:159672496C:T	1	159672496	ENSSSCG00000004898	TNFRSF11A
											617	1:159672496C:T	1	159672496	ENSSSCG00000004899	RELCH
											618	1:159672496C:T	1	159672496	ENSSSCG00000004901	PIGN
											619	1:159672496C:T	1	159672496	ENSSSCG00000004902	RNF152
											620	1:159672496C:T	1	159672496	ENSSSCG00000061814
											621	1:159672496C:T	1	159672496	ENSSSCG00000049892
											622	1:159672496C:T	1	159672496	ENSSSCG00000004903	CDH20
											623	1:159672496C:T	1	159672496	ENSSSCG00000058409
											624	1:159672496C:T	1	159672496	ENSSSCG00000053086
											625	1:159672496C:T	1	159672496	ENSSSCG00000060801
											626	1:159672496C:T	1	159672496	ENSSSCG00000051885
											627	1:159672496C:T	1	159672496	ENSSSCG00000056061
											628	1:159672496C:T	1	159672496	ENSSSCG00000059925
											629	1:159672496C:T	1	159672496	ENSSSCG00000056731
											630	1:159672496C:T	1	159672496	ENSSSCG00000052471
											631	1:159672496C:T	1	159672496	ENSSSCG00000061175
											632	1:159672496C:T	1	159672496	ENSSSCG00000054288
											633	1:159672496C:T	1	159672496	ENSSSCG00000055614
											634	1:159672496C:T	1	159672496	ENSSSCG00000048538
											635	1:159672496C:T	1	159672496	ENSSSCG00000050691
											636	1:159672496C:T	1	159672496	ENSSSCG00000063269
											637	1:159672496C:T	1	159672496	ENSSSCG00000060219
											638	1:159672496C:T	1	159672496	ENSSSCG00000036234
											639	1:159674666T:C	1	159674666	ENSSSCG00000004896	PHLPP1
											640	1:159674666T:C	1	159674666	ENSSSCG00000004897	ZCCHC2
											641	1:159674666T:C	1	159674666	ENSSSCG00000039179
											642	1:159674666T:C	1	159674666	ENSSSCG00000041383
											643	1:159674666T:C	1	159674666	ENSSSCG00000004898	TNFRSF11A
											644	1:159674666T:C	1	159674666	ENSSSCG00000004899	RELCH
											645	1:159674666T:C	1	159674666	ENSSSCG00000004901	PIGN
											646	1:159674666T:C	1	159674666	ENSSSCG00000004902	RNF152
											647	1:159674666T:C	1	159674666	ENSSSCG00000061814
											648	1:159674666T:C	1	159674666	ENSSSCG00000049892
											649	1:159674666T:C	1	159674666	ENSSSCG00000004903	CDH20
											650	1:159674666T:C	1	159674666	ENSSSCG00000058409
											651	1:159674666T:C	1	159674666	ENSSSCG00000053086
											652	1:159674666T:C	1	159674666	ENSSSCG00000060801
											653	1:159674666T:C	1	159674666	ENSSSCG00000051885
											654	1:159674666T:C	1	159674666	ENSSSCG00000056061
											655	1:159674666T:C	1	159674666	ENSSSCG00000059925
											656	1:159674666T:C	1	159674666	ENSSSCG00000056731
											657	1:159674666T:C	1	159674666	ENSSSCG00000052471
											658	1:159674666T:C	1	159674666	ENSSSCG00000061175
											659	1:159674666T:C	1	159674666	ENSSSCG00000054288
											660	1:159674666T:C	1	159674666	ENSSSCG00000055614
											661	1:159674666T:C	1	159674666	ENSSSCG00000048538
											662	1:159674666T:C	1	159674666	ENSSSCG00000050691
											663	1:159674666T:C	1	159674666	ENSSSCG00000063269
											664	1:159674666T:C	1	159674666	ENSSSCG00000060219
											665	1:159674666T:C	1	159674666	ENSSSCG00000036234
											666	1:159674983A:C	1	159674983	ENSSSCG00000004896	PHLPP1
											667	1:159674983A:C	1	159674983	ENSSSCG00000004897	ZCCHC2
											668	1:159674983A:C	1	159674983	ENSSSCG00000039179
											669	1:159674983A:C	1	159674983	ENSSSCG00000041383
											670	1:159674983A:C	1	159674983	ENSSSCG00000004898	TNFRSF11A
											671	1:159674983A:C	1	159674983	ENSSSCG00000004899	RELCH
											672	1:159674983A:C	1	159674983	ENSSSCG00000004901	PIGN
											673	1:159674983A:C	1	159674983	ENSSSCG00000004902	RNF152
											674	1:159674983A:C	1	159674983	ENSSSCG00000061814
											675	1:159674983A:C	1	159674983	ENSSSCG00000049892
											676	1:159674983A:C	1	159674983	ENSSSCG00000004903	CDH20
											677	1:159674983A:C	1	159674983	ENSSSCG00000058409
											678	1:159674983A:C	1	159674983	ENSSSCG00000053086
											679	1:159674983A:C	1	159674983	ENSSSCG00000060801
											680	1:159674983A:C	1	159674983	ENSSSCG00000051885
											681	1:159674983A:C	1	159674983	ENSSSCG00000056061
											682	1:159674983A:C	1	159674983	ENSSSCG00000059925
											683	1:159674983A:C	1	159674983	ENSSSCG00000056731
											684	1:159674983A:C	1	159674983	ENSSSCG00000052471
											685	1:159674983A:C	1	159674983	ENSSSCG00000061175
											686	1:159674983A:C	1	159674983	ENSSSCG00000054288
											687	1:159674983A:C	1	159674983	ENSSSCG00000055614
											688	1:159674983A:C	1	159674983	ENSSSCG00000048538
											689	1:159674983A:C	1	159674983	ENSSSCG00000050691
											690	1:159674983A:C	1	159674983	ENSSSCG00000063269
											691	1:159674983A:C	1	159674983	ENSSSCG00000060219
											692	1:159674983A:C	1	159674983	ENSSSCG00000036234
											693	1:159675100G:A	1	159675100	ENSSSCG00000004896	PHLPP1
											694	1:159675100G:A	1	159675100	ENSSSCG00000004897	ZCCHC2
											695	1:159675100G:A	1	159675100	ENSSSCG00000039179
											696	1:159675100G:A	1	159675100	ENSSSCG00000041383
											697	1:159675100G:A	1	159675100	ENSSSCG00000004898	TNFRSF11A
											698	1:159675100G:A	1	159675100	ENSSSCG00000004899	RELCH
											699	1:159675100G:A	1	159675100	ENSSSCG00000004901	PIGN
											700	1:159675100G:A	1	159675100	ENSSSCG00000004902	RNF152
											701	1:159675100G:A	1	159675100	ENSSSCG00000061814
											702	1:159675100G:A	1	159675100	ENSSSCG00000049892
											703	1:159675100G:A	1	159675100	ENSSSCG00000004903	CDH20
											704	1:159675100G:A	1	159675100	ENSSSCG00000058409
											705	1:159675100G:A	1	159675100	ENSSSCG00000053086
											706	1:159675100G:A	1	159675100	ENSSSCG00000060801
											707	1:159675100G:A	1	159675100	ENSSSCG00000051885
											708	1:159675100G:A	1	159675100	ENSSSCG00000056061
											709	1:159675100G:A	1	159675100	ENSSSCG00000059925
											710	1:159675100G:A	1	159675100	ENSSSCG00000056731
											711	1:159675100G:A	1	159675100	ENSSSCG00000052471
											712	1:159675100G:A	1	159675100	ENSSSCG00000061175
											713	1:159675100G:A	1	159675100	ENSSSCG00000054288
											714	1:159675100G:A	1	159675100	ENSSSCG00000055614
											715	1:159675100G:A	1	159675100	ENSSSCG00000048538
											716	1:159675100G:A	1	159675100	ENSSSCG00000050691
											717	1:159675100G:A	1	159675100	ENSSSCG00000063269
											718	1:159675100G:A	1	159675100	ENSSSCG00000060219
											719	1:159675100G:A	1	159675100	ENSSSCG00000036234
											720	1:159675173A:C	1	159675173	ENSSSCG00000004896	PHLPP1
											721	1:159675173A:C	1	159675173	ENSSSCG00000004897	ZCCHC2
											722	1:159675173A:C	1	159675173	ENSSSCG00000039179
											723	1:159675173A:C	1	159675173	ENSSSCG00000041383
											724	1:159675173A:C	1	159675173	ENSSSCG00000004898	TNFRSF11A
											725	1:159675173A:C	1	159675173	ENSSSCG00000004899	RELCH
											726	1:159675173A:C	1	159675173	ENSSSCG00000004901	PIGN
											727	1:159675173A:C	1	159675173	ENSSSCG00000004902	RNF152
											728	1:159675173A:C	1	159675173	ENSSSCG00000061814
											729	1:159675173A:C	1	159675173	ENSSSCG00000049892
											730	1:159675173A:C	1	159675173	ENSSSCG00000004903	CDH20
											731	1:159675173A:C	1	159675173	ENSSSCG00000058409
											732	1:159675173A:C	1	159675173	ENSSSCG00000053086
											733	1:159675173A:C	1	159675173	ENSSSCG00000060801
											734	1:159675173A:C	1	159675173	ENSSSCG00000051885
											735	1:159675173A:C	1	159675173	ENSSSCG00000056061
											736	1:159675173A:C	1	159675173	ENSSSCG00000059925
											737	1:159675173A:C	1	159675173	ENSSSCG00000056731
											738	1:159675173A:C	1	159675173	ENSSSCG00000052471
											739	1:159675173A:C	1	159675173	ENSSSCG00000061175
											740	1:159675173A:C	1	159675173	ENSSSCG00000054288
											741	1:159675173A:C	1	159675173	ENSSSCG00000055614
											742	1:159675173A:C	1	159675173	ENSSSCG00000048538
											743	1:159675173A:C	1	159675173	ENSSSCG00000050691
											744	1:159675173A:C	1	159675173	ENSSSCG00000063269
											745	1:159675173A:C	1	159675173	ENSSSCG00000060219
											746	1:159675173A:C	1	159675173	ENSSSCG00000036234
											747	1:159675350C:T	1	159675350	ENSSSCG00000004896	PHLPP1
											748	1:159675350C:T	1	159675350	ENSSSCG00000004897	ZCCHC2
											749	1:159675350C:T	1	159675350	ENSSSCG00000039179
											750	1:159675350C:T	1	159675350	ENSSSCG00000041383
											751	1:159675350C:T	1	159675350	ENSSSCG00000004898	TNFRSF11A
											752	1:159675350C:T	1	159675350	ENSSSCG00000004899	RELCH
											753	1:159675350C:T	1	159675350	ENSSSCG00000004901	PIGN
											754	1:159675350C:T	1	159675350	ENSSSCG00000004902	RNF152
											755	1:159675350C:T	1	159675350	ENSSSCG00000061814
											756	1:159675350C:T	1	159675350	ENSSSCG00000049892
											757	1:159675350C:T	1	159675350	ENSSSCG00000004903	CDH20
											758	1:159675350C:T	1	159675350	ENSSSCG00000058409
											759	1:159675350C:T	1	159675350	ENSSSCG00000053086
											760	1:159675350C:T	1	159675350	ENSSSCG00000060801
											761	1:159675350C:T	1	159675350	ENSSSCG00000051885
											762	1:159675350C:T	1	159675350	ENSSSCG00000056061
											763	1:159675350C:T	1	159675350	ENSSSCG00000059925
											764	1:159675350C:T	1	159675350	ENSSSCG00000056731
											765	1:159675350C:T	1	159675350	ENSSSCG00000052471
											766	1:159675350C:T	1	159675350	ENSSSCG00000061175
											767	1:159675350C:T	1	159675350	ENSSSCG00000054288
											768	1:159675350C:T	1	159675350	ENSSSCG00000055614
											769	1:159675350C:T	1	159675350	ENSSSCG00000048538
											770	1:159675350C:T	1	159675350	ENSSSCG00000050691
											771	1:159675350C:T	1	159675350	ENSSSCG00000063269
											772	1:159675350C:T	1	159675350	ENSSSCG00000060219
											773	1:159675350C:T	1	159675350	ENSSSCG00000036234
											774	1:159675408T:C	1	159675408	ENSSSCG00000004896	PHLPP1
											775	1:159675408T:C	1	159675408	ENSSSCG00000004897	ZCCHC2
											776	1:159675408T:C	1	159675408	ENSSSCG00000039179
											777	1:159675408T:C	1	159675408	ENSSSCG00000041383
											778	1:159675408T:C	1	159675408	ENSSSCG00000004898	TNFRSF11A
											779	1:159675408T:C	1	159675408	ENSSSCG00000004899	RELCH
											780	1:159675408T:C	1	159675408	ENSSSCG00000004901	PIGN
											781	1:159675408T:C	1	159675408	ENSSSCG00000004902	RNF152
											782	1:159675408T:C	1	159675408	ENSSSCG00000061814
											783	1:159675408T:C	1	159675408	ENSSSCG00000049892
											784	1:159675408T:C	1	159675408	ENSSSCG00000004903	CDH20
											785	1:159675408T:C	1	159675408	ENSSSCG00000058409
											786	1:159675408T:C	1	159675408	ENSSSCG00000053086
											787	1:159675408T:C	1	159675408	ENSSSCG00000060801
											788	1:159675408T:C	1	159675408	ENSSSCG00000051885
											789	1:159675408T:C	1	159675408	ENSSSCG00000056061
											790	1:159675408T:C	1	159675408	ENSSSCG00000059925
											791	1:159675408T:C	1	159675408	ENSSSCG00000056731
											792	1:159675408T:C	1	159675408	ENSSSCG00000052471
											793	1:159675408T:C	1	159675408	ENSSSCG00000061175
											794	1:159675408T:C	1	159675408	ENSSSCG00000054288
											795	1:159675408T:C	1	159675408	ENSSSCG00000055614
											796	1:159675408T:C	1	159675408	ENSSSCG00000048538
											797	1:159675408T:C	1	159675408	ENSSSCG00000050691
											798	1:159675408T:C	1	159675408	ENSSSCG00000063269
											799	1:159675408T:C	1	159675408	ENSSSCG00000060219
											800	1:159675408T:C	1	159675408	ENSSSCG00000036234
											801	1:159675410A:G	1	159675410	ENSSSCG00000004896	PHLPP1
											802	1:159675410A:G	1	159675410	ENSSSCG00000004897	ZCCHC2
											803	1:159675410A:G	1	159675410	ENSSSCG00000039179
											804	1:159675410A:G	1	159675410	ENSSSCG00000041383
											805	1:159675410A:G	1	159675410	ENSSSCG00000004898	TNFRSF11A
											806	1:159675410A:G	1	159675410	ENSSSCG00000004899	RELCH
											807	1:159675410A:G	1	159675410	ENSSSCG00000004901	PIGN
											808	1:159675410A:G	1	159675410	ENSSSCG00000004902	RNF152
											809	1:159675410A:G	1	159675410	ENSSSCG00000061814
											810	1:159675410A:G	1	159675410	ENSSSCG00000049892
											811	1:159675410A:G	1	159675410	ENSSSCG00000004903	CDH20
											812	1:159675410A:G	1	159675410	ENSSSCG00000058409
											813	1:159675410A:G	1	159675410	ENSSSCG00000053086
											814	1:159675410A:G	1	159675410	ENSSSCG00000060801
											815	1:159675410A:G	1	159675410	ENSSSCG00000051885
											816	1:159675410A:G	1	159675410	ENSSSCG00000056061
											817	1:159675410A:G	1	159675410	ENSSSCG00000059925
											818	1:159675410A:G	1	159675410	ENSSSCG00000056731
											819	1:159675410A:G	1	159675410	ENSSSCG00000052471
											820	1:159675410A:G	1	159675410	ENSSSCG00000061175
											821	1:159675410A:G	1	159675410	ENSSSCG00000054288
											822	1:159675410A:G	1	159675410	ENSSSCG00000055614
											823	1:159675410A:G	1	159675410	ENSSSCG00000048538
											824	1:159675410A:G	1	159675410	ENSSSCG00000050691
											825	1:159675410A:G	1	159675410	ENSSSCG00000063269
											826	1:159675410A:G	1	159675410	ENSSSCG00000060219
											827	1:159675410A:G	1	159675410	ENSSSCG00000036234
											828	1:159675517A:G	1	159675517	ENSSSCG00000004896	PHLPP1
											829	1:159675517A:G	1	159675517	ENSSSCG00000004897	ZCCHC2
											830	1:159675517A:G	1	159675517	ENSSSCG00000039179
											831	1:159675517A:G	1	159675517	ENSSSCG00000041383
											832	1:159675517A:G	1	159675517	ENSSSCG00000004898	TNFRSF11A
											833	1:159675517A:G	1	159675517	ENSSSCG00000004899	RELCH
											834	1:159675517A:G	1	159675517	ENSSSCG00000004901	PIGN
											835	1:159675517A:G	1	159675517	ENSSSCG00000004902	RNF152
											836	1:159675517A:G	1	159675517	ENSSSCG00000061814
											837	1:159675517A:G	1	159675517	ENSSSCG00000049892
											838	1:159675517A:G	1	159675517	ENSSSCG00000004903	CDH20
											839	1:159675517A:G	1	159675517	ENSSSCG00000058409
											840	1:159675517A:G	1	159675517	ENSSSCG00000053086
											841	1:159675517A:G	1	159675517	ENSSSCG00000060801
											842	1:159675517A:G	1	159675517	ENSSSCG00000051885
											843	1:159675517A:G	1	159675517	ENSSSCG00000056061
											844	1:159675517A:G	1	159675517	ENSSSCG00000059925
											845	1:159675517A:G	1	159675517	ENSSSCG00000056731
											846	1:159675517A:G	1	159675517	ENSSSCG00000052471
											847	1:159675517A:G	1	159675517	ENSSSCG00000061175
											848	1:159675517A:G	1	159675517	ENSSSCG00000054288
											849	1:159675517A:G	1	159675517	ENSSSCG00000055614
											850	1:159675517A:G	1	159675517	ENSSSCG00000048538
											851	1:159675517A:G	1	159675517	ENSSSCG00000050691
											852	1:159675517A:G	1	159675517	ENSSSCG00000063269
											853	1:159675517A:G	1	159675517	ENSSSCG00000060219
											854	1:159675517A:G	1	159675517	ENSSSCG00000036234
											855	1:159675518C:T	1	159675518	ENSSSCG00000004896	PHLPP1
											856	1:159675518C:T	1	159675518	ENSSSCG00000004897	ZCCHC2
											857	1:159675518C:T	1	159675518	ENSSSCG00000039179
											858	1:159675518C:T	1	159675518	ENSSSCG00000041383
											859	1:159675518C:T	1	159675518	ENSSSCG00000004898	TNFRSF11A
											860	1:159675518C:T	1	159675518	ENSSSCG00000004899	RELCH
											861	1:159675518C:T	1	159675518	ENSSSCG00000004901	PIGN
											862	1:159675518C:T	1	159675518	ENSSSCG00000004902	RNF152
											863	1:159675518C:T	1	159675518	ENSSSCG00000061814
											864	1:159675518C:T	1	159675518	ENSSSCG00000049892
											865	1:159675518C:T	1	159675518	ENSSSCG00000004903	CDH20
											866	1:159675518C:T	1	159675518	ENSSSCG00000058409
											867	1:159675518C:T	1	159675518	ENSSSCG00000053086
											868	1:159675518C:T	1	159675518	ENSSSCG00000060801
											869	1:159675518C:T	1	159675518	ENSSSCG00000051885
											870	1:159675518C:T	1	159675518	ENSSSCG00000056061
											871	1:159675518C:T	1	159675518	ENSSSCG00000059925
											872	1:159675518C:T	1	159675518	ENSSSCG00000056731
											873	1:159675518C:T	1	159675518	ENSSSCG00000052471
											874	1:159675518C:T	1	159675518	ENSSSCG00000061175
											875	1:159675518C:T	1	159675518	ENSSSCG00000054288
											876	1:159675518C:T	1	159675518	ENSSSCG00000055614
											877	1:159675518C:T	1	159675518	ENSSSCG00000048538
											878	1:159675518C:T	1	159675518	ENSSSCG00000050691
											879	1:159675518C:T	1	159675518	ENSSSCG00000063269
											880	1:159675518C:T	1	159675518	ENSSSCG00000060219
											881	1:159675518C:T	1	159675518	ENSSSCG00000036234
											882	1:159675740T:C	1	159675740	ENSSSCG00000004896	PHLPP1
											883	1:159675740T:C	1	159675740	ENSSSCG00000004897	ZCCHC2
											884	1:159675740T:C	1	159675740	ENSSSCG00000039179
											885	1:159675740T:C	1	159675740	ENSSSCG00000041383
											886	1:159675740T:C	1	159675740	ENSSSCG00000004898	TNFRSF11A
											887	1:159675740T:C	1	159675740	ENSSSCG00000004899	RELCH
											888	1:159675740T:C	1	159675740	ENSSSCG00000004901	PIGN
											889	1:159675740T:C	1	159675740	ENSSSCG00000004902	RNF152
											890	1:159675740T:C	1	159675740	ENSSSCG00000061814
											891	1:159675740T:C	1	159675740	ENSSSCG00000049892
											892	1:159675740T:C	1	159675740	ENSSSCG00000004903	CDH20
											893	1:159675740T:C	1	159675740	ENSSSCG00000058409
											894	1:159675740T:C	1	159675740	ENSSSCG00000053086
											895	1:159675740T:C	1	159675740	ENSSSCG00000060801
											896	1:159675740T:C	1	159675740	ENSSSCG00000051885
											897	1:159675740T:C	1	159675740	ENSSSCG00000056061
											898	1:159675740T:C	1	159675740	ENSSSCG00000059925
											899	1:159675740T:C	1	159675740	ENSSSCG00000056731
											900	1:159675740T:C	1	159675740	ENSSSCG00000052471
											901	1:159675740T:C	1	159675740	ENSSSCG00000061175
											902	1:159675740T:C	1	159675740	ENSSSCG00000054288
											903	1:159675740T:C	1	159675740	ENSSSCG00000055614
											904	1:159675740T:C	1	159675740	ENSSSCG00000048538
											905	1:159675740T:C	1	159675740	ENSSSCG00000050691
											906	1:159675740T:C	1	159675740	ENSSSCG00000063269
											907	1:159675740T:C	1	159675740	ENSSSCG00000060219
											908	1:159675740T:C	1	159675740	ENSSSCG00000036234
											909	1:159675840C:T	1	159675840	ENSSSCG00000004896	PHLPP1
											910	1:159675840C:T	1	159675840	ENSSSCG00000004897	ZCCHC2
											911	1:159675840C:T	1	159675840	ENSSSCG00000039179
											912	1:159675840C:T	1	159675840	ENSSSCG00000041383
											913	1:159675840C:T	1	159675840	ENSSSCG00000004898	TNFRSF11A
											914	1:159675840C:T	1	159675840	ENSSSCG00000004899	RELCH
											915	1:159675840C:T	1	159675840	ENSSSCG00000004901	PIGN
											916	1:159675840C:T	1	159675840	ENSSSCG00000004902	RNF152
											917	1:159675840C:T	1	159675840	ENSSSCG00000061814
											918	1:159675840C:T	1	159675840	ENSSSCG00000049892
											919	1:159675840C:T	1	159675840	ENSSSCG00000004903	CDH20
											920	1:159675840C:T	1	159675840	ENSSSCG00000058409
											921	1:159675840C:T	1	159675840	ENSSSCG00000053086
											922	1:159675840C:T	1	159675840	ENSSSCG00000060801
											923	1:159675840C:T	1	159675840	ENSSSCG00000051885
											924	1:159675840C:T	1	159675840	ENSSSCG00000056061
											925	1:159675840C:T	1	159675840	ENSSSCG00000059925
											926	1:159675840C:T	1	159675840	ENSSSCG00000056731
											927	1:159675840C:T	1	159675840	ENSSSCG00000052471
											928	1:159675840C:T	1	159675840	ENSSSCG00000061175
											929	1:159675840C:T	1	159675840	ENSSSCG00000054288
											930	1:159675840C:T	1	159675840	ENSSSCG00000055614
											931	1:159675840C:T	1	159675840	ENSSSCG00000048538
											932	1:159675840C:T	1	159675840	ENSSSCG00000050691
											933	1:159675840C:T	1	159675840	ENSSSCG00000063269
											934	1:159675840C:T	1	159675840	ENSSSCG00000060219
											935	1:159675840C:T	1	159675840	ENSSSCG00000036234
											936	1:159676238T:C	1	159676238	ENSSSCG00000004896	PHLPP1
											937	1:159676238T:C	1	159676238	ENSSSCG00000004897	ZCCHC2
											938	1:159676238T:C	1	159676238	ENSSSCG00000039179
											939	1:159676238T:C	1	159676238	ENSSSCG00000041383
											940	1:159676238T:C	1	159676238	ENSSSCG00000004898	TNFRSF11A
											941	1:159676238T:C	1	159676238	ENSSSCG00000004899	RELCH
											942	1:159676238T:C	1	159676238	ENSSSCG00000004901	PIGN
											943	1:159676238T:C	1	159676238	ENSSSCG00000004902	RNF152
											944	1:159676238T:C	1	159676238	ENSSSCG00000061814
											945	1:159676238T:C	1	159676238	ENSSSCG00000049892
											946	1:159676238T:C	1	159676238	ENSSSCG00000004903	CDH20
											947	1:159676238T:C	1	159676238	ENSSSCG00000058409
											948	1:159676238T:C	1	159676238	ENSSSCG00000053086
											949	1:159676238T:C	1	159676238	ENSSSCG00000060801
											950	1:159676238T:C	1	159676238	ENSSSCG00000051885
											951	1:159676238T:C	1	159676238	ENSSSCG00000056061
											952	1:159676238T:C	1	159676238	ENSSSCG00000059925
											953	1:159676238T:C	1	159676238	ENSSSCG00000056731
											954	1:159676238T:C	1	159676238	ENSSSCG00000052471
											955	1:159676238T:C	1	159676238	ENSSSCG00000061175
											956	1:159676238T:C	1	159676238	ENSSSCG00000054288
											957	1:159676238T:C	1	159676238	ENSSSCG00000055614
											958	1:159676238T:C	1	159676238	ENSSSCG00000048538
											959	1:159676238T:C	1	159676238	ENSSSCG00000050691
											960	1:159676238T:C	1	159676238	ENSSSCG00000063269
											961	1:159676238T:C	1	159676238	ENSSSCG00000060219
											962	1:159676238T:C	1	159676238	ENSSSCG00000036234
											963	1:159711029G:A	1	159711029	ENSSSCG00000004896	PHLPP1
											964	1:159711029G:A	1	159711029	ENSSSCG00000004897	ZCCHC2
											965	1:159711029G:A	1	159711029	ENSSSCG00000039179
											966	1:159711029G:A	1	159711029	ENSSSCG00000041383
											967	1:159711029G:A	1	159711029	ENSSSCG00000004898	TNFRSF11A
											968	1:159711029G:A	1	159711029	ENSSSCG00000004899	RELCH
											969	1:159711029G:A	1	159711029	ENSSSCG00000004901	PIGN
											970	1:159711029G:A	1	159711029	ENSSSCG00000004902	RNF152
											971	1:159711029G:A	1	159711029	ENSSSCG00000061814
											972	1:159711029G:A	1	159711029	ENSSSCG00000049892
											973	1:159711029G:A	1	159711029	ENSSSCG00000004903	CDH20
											974	1:159711029G:A	1	159711029	ENSSSCG00000058409
											975	1:159711029G:A	1	159711029	ENSSSCG00000053086
											976	1:159711029G:A	1	159711029	ENSSSCG00000060801
											977	1:159711029G:A	1	159711029	ENSSSCG00000051885
											978	1:159711029G:A	1	159711029	ENSSSCG00000056061
											979	1:159711029G:A	1	159711029	ENSSSCG00000059925
											980	1:159711029G:A	1	159711029	ENSSSCG00000056731
											981	1:159711029G:A	1	159711029	ENSSSCG00000052471
											982	1:159711029G:A	1	159711029	ENSSSCG00000061175
											983	1:159711029G:A	1	159711029	ENSSSCG00000054288
											984	1:159711029G:A	1	159711029	ENSSSCG00000055614
											985	1:159711029G:A	1	159711029	ENSSSCG00000048538
											986	1:159711029G:A	1	159711029	ENSSSCG00000050691
											987	1:159711029G:A	1	159711029	ENSSSCG00000063269
											988	1:159711029G:A	1	159711029	ENSSSCG00000060219
											989	1:159711029G:A	1	159711029	ENSSSCG00000036234
											990	1:159711475C:T	1	159711475	ENSSSCG00000004896	PHLPP1
											991	1:159711475C:T	1	159711475	ENSSSCG00000004897	ZCCHC2
											992	1:159711475C:T	1	159711475	ENSSSCG00000039179
											993	1:159711475C:T	1	159711475	ENSSSCG00000041383
											994	1:159711475C:T	1	159711475	ENSSSCG00000004898	TNFRSF11A
											995	1:159711475C:T	1	159711475	ENSSSCG00000004899	RELCH
											996	1:159711475C:T	1	159711475	ENSSSCG00000004901	PIGN
											997	1:159711475C:T	1	159711475	ENSSSCG00000004902	RNF152
											998	1:159711475C:T	1	159711475	ENSSSCG00000061814
											999	1:159711475C:T	1	159711475	ENSSSCG00000049892
											1000	1:159711475C:T	1	159711475	ENSSSCG00000004903	CDH20
											1001	1:159711475C:T	1	159711475	ENSSSCG00000058409
											1002	1:159711475C:T	1	159711475	ENSSSCG00000053086
											1003	1:159711475C:T	1	159711475	ENSSSCG00000060801
											1004	1:159711475C:T	1	159711475	ENSSSCG00000051885
											1005	1:159711475C:T	1	159711475	ENSSSCG00000056061
											1006	1:159711475C:T	1	159711475	ENSSSCG00000059925
											1007	1:159711475C:T	1	159711475	ENSSSCG00000056731
											1008	1:159711475C:T	1	159711475	ENSSSCG00000052471
											1009	1:159711475C:T	1	159711475	ENSSSCG00000061175
											1010	1:159711475C:T	1	159711475	ENSSSCG00000054288
											1011	1:159711475C:T	1	159711475	ENSSSCG00000055614
											1012	1:159711475C:T	1	159711475	ENSSSCG00000048538
											1013	1:159711475C:T	1	159711475	ENSSSCG00000050691
											1014	1:159711475C:T	1	159711475	ENSSSCG00000063269
											1015	1:159711475C:T	1	159711475	ENSSSCG00000060219
											1016	1:159711475C:T	1	159711475	ENSSSCG00000036234
											1017	1:159717649T:C	1	159717649	ENSSSCG00000004896	PHLPP1
											1018	1:159717649T:C	1	159717649	ENSSSCG00000004897	ZCCHC2
											1019	1:159717649T:C	1	159717649	ENSSSCG00000039179
											1020	1:159717649T:C	1	159717649	ENSSSCG00000041383
											1021	1:159717649T:C	1	159717649	ENSSSCG00000004898	TNFRSF11A
											1022	1:159717649T:C	1	159717649	ENSSSCG00000004899	RELCH
											1023	1:159717649T:C	1	159717649	ENSSSCG00000004901	PIGN
											1024	1:159717649T:C	1	159717649	ENSSSCG00000004902	RNF152
											1025	1:159717649T:C	1	159717649	ENSSSCG00000061814
											1026	1:159717649T:C	1	159717649	ENSSSCG00000049892
											1027	1:159717649T:C	1	159717649	ENSSSCG00000004903	CDH20
											1028	1:159717649T:C	1	159717649	ENSSSCG00000058409
											1029	1:159717649T:C	1	159717649	ENSSSCG00000053086
											1030	1:159717649T:C	1	159717649	ENSSSCG00000060801
											1031	1:159717649T:C	1	159717649	ENSSSCG00000051885
											1032	1:159717649T:C	1	159717649	ENSSSCG00000056061
											1033	1:159717649T:C	1	159717649	ENSSSCG00000059925
											1034	1:159717649T:C	1	159717649	ENSSSCG00000056731
											1035	1:159717649T:C	1	159717649	ENSSSCG00000052471
											1036	1:159717649T:C	1	159717649	ENSSSCG00000061175
											1037	1:159717649T:C	1	159717649	ENSSSCG00000054288
											1038	1:159717649T:C	1	159717649	ENSSSCG00000055614
											1039	1:159717649T:C	1	159717649	ENSSSCG00000048538
											1040	1:159717649T:C	1	159717649	ENSSSCG00000050691
											1041	1:159717649T:C	1	159717649	ENSSSCG00000063269
											1042	1:159717649T:C	1	159717649	ENSSSCG00000060219
											1043	1:159717649T:C	1	159717649	ENSSSCG00000036234
											1044	1:159723325C:T	1	159723325	ENSSSCG00000004896	PHLPP1
											1045	1:159723325C:T	1	159723325	ENSSSCG00000004897	ZCCHC2
											1046	1:159723325C:T	1	159723325	ENSSSCG00000039179
											1047	1:159723325C:T	1	159723325	ENSSSCG00000041383
											1048	1:159723325C:T	1	159723325	ENSSSCG00000004898	TNFRSF11A
											1049	1:159723325C:T	1	159723325	ENSSSCG00000004899	RELCH
											1050	1:159723325C:T	1	159723325	ENSSSCG00000004901	PIGN
											1051	1:159723325C:T	1	159723325	ENSSSCG00000004902	RNF152
											1052	1:159723325C:T	1	159723325	ENSSSCG00000061814
											1053	1:159723325C:T	1	159723325	ENSSSCG00000049892
											1054	1:159723325C:T	1	159723325	ENSSSCG00000004903	CDH20
											1055	1:159723325C:T	1	159723325	ENSSSCG00000058409
											1056	1:159723325C:T	1	159723325	ENSSSCG00000053086
											1057	1:159723325C:T	1	159723325	ENSSSCG00000060801
											1058	1:159723325C:T	1	159723325	ENSSSCG00000051885
											1059	1:159723325C:T	1	159723325	ENSSSCG00000056061
											1060	1:159723325C:T	1	159723325	ENSSSCG00000059925
											1061	1:159723325C:T	1	159723325	ENSSSCG00000056731
											1062	1:159723325C:T	1	159723325	ENSSSCG00000052471
											1063	1:159723325C:T	1	159723325	ENSSSCG00000061175
											1064	1:159723325C:T	1	159723325	ENSSSCG00000054288
											1065	1:159723325C:T	1	159723325	ENSSSCG00000055614
											1066	1:159723325C:T	1	159723325	ENSSSCG00000048538
											1067	1:159723325C:T	1	159723325	ENSSSCG00000050691
											1068	1:159723325C:T	1	159723325	ENSSSCG00000063269
											1069	1:159723325C:T	1	159723325	ENSSSCG00000060219
											1070	1:159723325C:T	1	159723325	ENSSSCG00000036234
											1071	1:159973035C:T	1	159973035	ENSSSCG00000004897	ZCCHC2
											1072	1:159973035C:T	1	159973035	ENSSSCG00000039179
											1073	1:159973035C:T	1	159973035	ENSSSCG00000041383
											1074	1:159973035C:T	1	159973035	ENSSSCG00000004898	TNFRSF11A
											1075	1:159973035C:T	1	159973035	ENSSSCG00000004899	RELCH
											1076	1:159973035C:T	1	159973035	ENSSSCG00000004901	PIGN
											1077	1:159973035C:T	1	159973035	ENSSSCG00000004902	RNF152
											1078	1:159973035C:T	1	159973035	ENSSSCG00000061814
											1079	1:159973035C:T	1	159973035	ENSSSCG00000049892
											1080	1:159973035C:T	1	159973035	ENSSSCG00000004903	CDH20
											1081	1:159973035C:T	1	159973035	ENSSSCG00000058409
											1082	1:159973035C:T	1	159973035	ENSSSCG00000053086
											1083	1:159973035C:T	1	159973035	ENSSSCG00000060801
											1084	1:159973035C:T	1	159973035	ENSSSCG00000051885
											1085	1:159973035C:T	1	159973035	ENSSSCG00000056061
											1086	1:159973035C:T	1	159973035	ENSSSCG00000059925
											1087	1:159973035C:T	1	159973035	ENSSSCG00000056731
											1088	1:159973035C:T	1	159973035	ENSSSCG00000052471
											1089	1:159973035C:T	1	159973035	ENSSSCG00000061175
											1090	1:159973035C:T	1	159973035	ENSSSCG00000054288
											1091	1:159973035C:T	1	159973035	ENSSSCG00000055614
											1092	1:159973035C:T	1	159973035	ENSSSCG00000048538
											1093	1:159973035C:T	1	159973035	ENSSSCG00000050691
											1094	1:159973035C:T	1	159973035	ENSSSCG00000063269
											1095	1:159973035C:T	1	159973035	ENSSSCG00000060219
											1096	1:159973035C:T	1	159973035	ENSSSCG00000036234
											1097	1:159973035C:T	1	159973035	ENSSSCG00000051798	MC4R
											1098	1:159997967T:A	1	159997967	ENSSSCG00000004897	ZCCHC2
											1099	1:159997967T:A	1	159997967	ENSSSCG00000039179
											1100	1:159997967T:A	1	159997967	ENSSSCG00000041383
											1101	1:159997967T:A	1	159997967	ENSSSCG00000004898	TNFRSF11A
											1102	1:159997967T:A	1	159997967	ENSSSCG00000004899	RELCH
											1103	1:159997967T:A	1	159997967	ENSSSCG00000004901	PIGN
											1104	1:159997967T:A	1	159997967	ENSSSCG00000004902	RNF152
											1105	1:159997967T:A	1	159997967	ENSSSCG00000061814
											1106	1:159997967T:A	1	159997967	ENSSSCG00000049892
											1107	1:159997967T:A	1	159997967	ENSSSCG00000004903	CDH20
											1108	1:159997967T:A	1	159997967	ENSSSCG00000058409
											1109	1:159997967T:A	1	159997967	ENSSSCG00000053086
											1110	1:159997967T:A	1	159997967	ENSSSCG00000060801
											1111	1:159997967T:A	1	159997967	ENSSSCG00000051885
											1112	1:159997967T:A	1	159997967	ENSSSCG00000056061
											1113	1:159997967T:A	1	159997967	ENSSSCG00000059925
											1114	1:159997967T:A	1	159997967	ENSSSCG00000056731
											1115	1:159997967T:A	1	159997967	ENSSSCG00000052471
											1116	1:159997967T:A	1	159997967	ENSSSCG00000061175
											1117	1:159997967T:A	1	159997967	ENSSSCG00000054288
											1118	1:159997967T:A	1	159997967	ENSSSCG00000055614
											1119	1:159997967T:A	1	159997967	ENSSSCG00000048538
											1120	1:159997967T:A	1	159997967	ENSSSCG00000050691
											1121	1:159997967T:A	1	159997967	ENSSSCG00000063269
											1122	1:159997967T:A	1	159997967	ENSSSCG00000060219
											1123	1:159997967T:A	1	159997967	ENSSSCG00000036234
											1124	1:159997967T:A	1	159997967	ENSSSCG00000051798	MC4R
											1125	1:160021417C:T	1	160021417	ENSSSCG00000004897	ZCCHC2
											1126	1:160021417C:T	1	160021417	ENSSSCG00000039179
											1127	1:160021417C:T	1	160021417	ENSSSCG00000041383
											1128	1:160021417C:T	1	160021417	ENSSSCG00000004898	TNFRSF11A
											1129	1:160021417C:T	1	160021417	ENSSSCG00000004899	RELCH
											1130	1:160021417C:T	1	160021417	ENSSSCG00000004901	PIGN
											1131	1:160021417C:T	1	160021417	ENSSSCG00000004902	RNF152
											1132	1:160021417C:T	1	160021417	ENSSSCG00000061814
											1133	1:160021417C:T	1	160021417	ENSSSCG00000049892
											1134	1:160021417C:T	1	160021417	ENSSSCG00000004903	CDH20
											1135	1:160021417C:T	1	160021417	ENSSSCG00000058409
											1136	1:160021417C:T	1	160021417	ENSSSCG00000053086
											1137	1:160021417C:T	1	160021417	ENSSSCG00000060801
											1138	1:160021417C:T	1	160021417	ENSSSCG00000051885
											1139	1:160021417C:T	1	160021417	ENSSSCG00000056061
											1140	1:160021417C:T	1	160021417	ENSSSCG00000059925
											1141	1:160021417C:T	1	160021417	ENSSSCG00000056731
											1142	1:160021417C:T	1	160021417	ENSSSCG00000052471
											1143	1:160021417C:T	1	160021417	ENSSSCG00000061175
											1144	1:160021417C:T	1	160021417	ENSSSCG00000054288
											1145	1:160021417C:T	1	160021417	ENSSSCG00000055614
											1146	1:160021417C:T	1	160021417	ENSSSCG00000048538
											1147	1:160021417C:T	1	160021417	ENSSSCG00000050691
											1148	1:160021417C:T	1	160021417	ENSSSCG00000063269
											1149	1:160021417C:T	1	160021417	ENSSSCG00000060219
											1150	1:160021417C:T	1	160021417	ENSSSCG00000036234
											1151	1:160021417C:T	1	160021417	ENSSSCG00000051798	MC4R
											1152	1:160031812T:A	1	160031812	ENSSSCG00000039179
											1153	1:160031812T:A	1	160031812	ENSSSCG00000041383
											1154	1:160031812T:A	1	160031812	ENSSSCG00000004898	TNFRSF11A
											1155	1:160031812T:A	1	160031812	ENSSSCG00000004899	RELCH
											1156	1:160031812T:A	1	160031812	ENSSSCG00000004901	PIGN
											1157	1:160031812T:A	1	160031812	ENSSSCG00000004902	RNF152
											1158	1:160031812T:A	1	160031812	ENSSSCG00000061814
											1159	1:160031812T:A	1	160031812	ENSSSCG00000049892
											1160	1:160031812T:A	1	160031812	ENSSSCG00000004903	CDH20
											1161	1:160031812T:A	1	160031812	ENSSSCG00000058409
											1162	1:160031812T:A	1	160031812	ENSSSCG00000053086
											1163	1:160031812T:A	1	160031812	ENSSSCG00000060801
											1164	1:160031812T:A	1	160031812	ENSSSCG00000051885
											1165	1:160031812T:A	1	160031812	ENSSSCG00000056061
											1166	1:160031812T:A	1	160031812	ENSSSCG00000059925
											1167	1:160031812T:A	1	160031812	ENSSSCG00000056731
											1168	1:160031812T:A	1	160031812	ENSSSCG00000052471
											1169	1:160031812T:A	1	160031812	ENSSSCG00000061175
											1170	1:160031812T:A	1	160031812	ENSSSCG00000054288
											1171	1:160031812T:A	1	160031812	ENSSSCG00000055614
											1172	1:160031812T:A	1	160031812	ENSSSCG00000048538
											1173	1:160031812T:A	1	160031812	ENSSSCG00000050691
											1174	1:160031812T:A	1	160031812	ENSSSCG00000063269
											1175	1:160031812T:A	1	160031812	ENSSSCG00000060219
											1176	1:160031812T:A	1	160031812	ENSSSCG00000036234
											1177	1:160031812T:A	1	160031812	ENSSSCG00000051798	MC4R
											1178	1:160044355T:G	1	160044355	ENSSSCG00000039179
											1179	1:160044355T:G	1	160044355	ENSSSCG00000041383
											1180	1:160044355T:G	1	160044355	ENSSSCG00000004898	TNFRSF11A
											1181	1:160044355T:G	1	160044355	ENSSSCG00000004899	RELCH
											1182	1:160044355T:G	1	160044355	ENSSSCG00000004901	PIGN
											1183	1:160044355T:G	1	160044355	ENSSSCG00000004902	RNF152
											1184	1:160044355T:G	1	160044355	ENSSSCG00000061814
											1185	1:160044355T:G	1	160044355	ENSSSCG00000049892
											1186	1:160044355T:G	1	160044355	ENSSSCG00000004903	CDH20
											1187	1:160044355T:G	1	160044355	ENSSSCG00000058409
											1188	1:160044355T:G	1	160044355	ENSSSCG00000053086
											1189	1:160044355T:G	1	160044355	ENSSSCG00000060801
											1190	1:160044355T:G	1	160044355	ENSSSCG00000051885
											1191	1:160044355T:G	1	160044355	ENSSSCG00000056061
											1192	1:160044355T:G	1	160044355	ENSSSCG00000059925
											1193	1:160044355T:G	1	160044355	ENSSSCG00000056731
											1194	1:160044355T:G	1	160044355	ENSSSCG00000052471
											1195	1:160044355T:G	1	160044355	ENSSSCG00000061175
											1196	1:160044355T:G	1	160044355	ENSSSCG00000054288
											1197	1:160044355T:G	1	160044355	ENSSSCG00000055614
											1198	1:160044355T:G	1	160044355	ENSSSCG00000048538
											1199	1:160044355T:G	1	160044355	ENSSSCG00000050691
											1200	1:160044355T:G	1	160044355	ENSSSCG00000063269
											1201	1:160044355T:G	1	160044355	ENSSSCG00000060219
											1202	1:160044355T:G	1	160044355	ENSSSCG00000036234
											1203	1:160044355T:G	1	160044355	ENSSSCG00000051798	MC4R
											1204	1:160128994A:G	1	160128994	ENSSSCG00000004898	TNFRSF11A
											1205	1:160128994A:G	1	160128994	ENSSSCG00000004899	RELCH
											1206	1:160128994A:G	1	160128994	ENSSSCG00000004901	PIGN
											1207	1:160128994A:G	1	160128994	ENSSSCG00000004902	RNF152
											1208	1:160128994A:G	1	160128994	ENSSSCG00000061814
											1209	1:160128994A:G	1	160128994	ENSSSCG00000049892
											1210	1:160128994A:G	1	160128994	ENSSSCG00000004903	CDH20
											1211	1:160128994A:G	1	160128994	ENSSSCG00000058409
											1212	1:160128994A:G	1	160128994	ENSSSCG00000053086
											1213	1:160128994A:G	1	160128994	ENSSSCG00000060801
											1214	1:160128994A:G	1	160128994	ENSSSCG00000051885
											1215	1:160128994A:G	1	160128994	ENSSSCG00000056061
											1216	1:160128994A:G	1	160128994	ENSSSCG00000059925
											1217	1:160128994A:G	1	160128994	ENSSSCG00000056731
											1218	1:160128994A:G	1	160128994	ENSSSCG00000052471
											1219	1:160128994A:G	1	160128994	ENSSSCG00000061175
											1220	1:160128994A:G	1	160128994	ENSSSCG00000054288
											1221	1:160128994A:G	1	160128994	ENSSSCG00000055614
											1222	1:160128994A:G	1	160128994	ENSSSCG00000048538
											1223	1:160128994A:G	1	160128994	ENSSSCG00000050691
											1224	1:160128994A:G	1	160128994	ENSSSCG00000063269
											1225	1:160128994A:G	1	160128994	ENSSSCG00000060219
											1226	1:160128994A:G	1	160128994	ENSSSCG00000036234
											1227	1:160128994A:G	1	160128994	ENSSSCG00000051798	MC4R
											1228	1:160128994A:G	1	160128994	ENSSSCG00000063468
											1229	1:160132465C:T	1	160132465	ENSSSCG00000004898	TNFRSF11A
											1230	1:160132465C:T	1	160132465	ENSSSCG00000004899	RELCH
											1231	1:160132465C:T	1	160132465	ENSSSCG00000004901	PIGN
											1232	1:160132465C:T	1	160132465	ENSSSCG00000004902	RNF152
											1233	1:160132465C:T	1	160132465	ENSSSCG00000061814
											1234	1:160132465C:T	1	160132465	ENSSSCG00000049892
											1235	1:160132465C:T	1	160132465	ENSSSCG00000004903	CDH20
											1236	1:160132465C:T	1	160132465	ENSSSCG00000058409
											1237	1:160132465C:T	1	160132465	ENSSSCG00000053086
											1238	1:160132465C:T	1	160132465	ENSSSCG00000060801
											1239	1:160132465C:T	1	160132465	ENSSSCG00000051885
											1240	1:160132465C:T	1	160132465	ENSSSCG00000056061
											1241	1:160132465C:T	1	160132465	ENSSSCG00000059925
											1242	1:160132465C:T	1	160132465	ENSSSCG00000056731
											1243	1:160132465C:T	1	160132465	ENSSSCG00000052471
											1244	1:160132465C:T	1	160132465	ENSSSCG00000061175
											1245	1:160132465C:T	1	160132465	ENSSSCG00000054288
											1246	1:160132465C:T	1	160132465	ENSSSCG00000055614
											1247	1:160132465C:T	1	160132465	ENSSSCG00000048538
											1248	1:160132465C:T	1	160132465	ENSSSCG00000050691
											1249	1:160132465C:T	1	160132465	ENSSSCG00000063269
											1250	1:160132465C:T	1	160132465	ENSSSCG00000060219
											1251	1:160132465C:T	1	160132465	ENSSSCG00000036234
											1252	1:160132465C:T	1	160132465	ENSSSCG00000051798	MC4R
											1253	1:160132465C:T	1	160132465	ENSSSCG00000063468
											1254	1:160137530C:G	1	160137530	ENSSSCG00000004898	TNFRSF11A
											1255	1:160137530C:G	1	160137530	ENSSSCG00000004899	RELCH
											1256	1:160137530C:G	1	160137530	ENSSSCG00000004901	PIGN
											1257	1:160137530C:G	1	160137530	ENSSSCG00000004902	RNF152
											1258	1:160137530C:G	1	160137530	ENSSSCG00000061814
											1259	1:160137530C:G	1	160137530	ENSSSCG00000049892
											1260	1:160137530C:G	1	160137530	ENSSSCG00000004903	CDH20
											1261	1:160137530C:G	1	160137530	ENSSSCG00000058409
											1262	1:160137530C:G	1	160137530	ENSSSCG00000053086
											1263	1:160137530C:G	1	160137530	ENSSSCG00000060801
											1264	1:160137530C:G	1	160137530	ENSSSCG00000051885
											1265	1:160137530C:G	1	160137530	ENSSSCG00000056061
											1266	1:160137530C:G	1	160137530	ENSSSCG00000059925
											1267	1:160137530C:G	1	160137530	ENSSSCG00000056731
											1268	1:160137530C:G	1	160137530	ENSSSCG00000052471
											1269	1:160137530C:G	1	160137530	ENSSSCG00000061175
											1270	1:160137530C:G	1	160137530	ENSSSCG00000054288
											1271	1:160137530C:G	1	160137530	ENSSSCG00000055614
											1272	1:160137530C:G	1	160137530	ENSSSCG00000048538
											1273	1:160137530C:G	1	160137530	ENSSSCG00000050691
											1274	1:160137530C:G	1	160137530	ENSSSCG00000063269
											1275	1:160137530C:G	1	160137530	ENSSSCG00000060219
											1276	1:160137530C:G	1	160137530	ENSSSCG00000036234
											1277	1:160137530C:G	1	160137530	ENSSSCG00000051798	MC4R
											1278	1:160137530C:G	1	160137530	ENSSSCG00000063468
											1279	1:160171880A:G	1	160171880	ENSSSCG00000004898	TNFRSF11A
											1280	1:160171880A:G	1	160171880	ENSSSCG00000004899	RELCH
											1281	1:160171880A:G	1	160171880	ENSSSCG00000004901	PIGN
											1282	1:160171880A:G	1	160171880	ENSSSCG00000004902	RNF152
											1283	1:160171880A:G	1	160171880	ENSSSCG00000061814
											1284	1:160171880A:G	1	160171880	ENSSSCG00000049892
											1285	1:160171880A:G	1	160171880	ENSSSCG00000004903	CDH20
											1286	1:160171880A:G	1	160171880	ENSSSCG00000058409
											1287	1:160171880A:G	1	160171880	ENSSSCG00000053086
											1288	1:160171880A:G	1	160171880	ENSSSCG00000060801
											1289	1:160171880A:G	1	160171880	ENSSSCG00000051885
											1290	1:160171880A:G	1	160171880	ENSSSCG00000056061
											1291	1:160171880A:G	1	160171880	ENSSSCG00000059925
											1292	1:160171880A:G	1	160171880	ENSSSCG00000056731
											1293	1:160171880A:G	1	160171880	ENSSSCG00000052471
											1294	1:160171880A:G	1	160171880	ENSSSCG00000061175
											1295	1:160171880A:G	1	160171880	ENSSSCG00000054288
											1296	1:160171880A:G	1	160171880	ENSSSCG00000055614
											1297	1:160171880A:G	1	160171880	ENSSSCG00000048538
											1298	1:160171880A:G	1	160171880	ENSSSCG00000050691
											1299	1:160171880A:G	1	160171880	ENSSSCG00000063269
											1300	1:160171880A:G	1	160171880	ENSSSCG00000060219
											1301	1:160171880A:G	1	160171880	ENSSSCG00000036234
											1302	1:160171880A:G	1	160171880	ENSSSCG00000051798	MC4R
											1303	1:160171880A:G	1	160171880	ENSSSCG00000063468
											1304	1:160171880A:G	1	160171880	ENSSSCG00000047145
											1305	1:160171880A:G	1	160171880	ENSSSCG00000047436
											1306	1:160174493T:A	1	160174493	ENSSSCG00000004898	TNFRSF11A
											1307	1:160174493T:A	1	160174493	ENSSSCG00000004899	RELCH
											1308	1:160174493T:A	1	160174493	ENSSSCG00000004901	PIGN
											1309	1:160174493T:A	1	160174493	ENSSSCG00000004902	RNF152
											1310	1:160174493T:A	1	160174493	ENSSSCG00000061814
											1311	1:160174493T:A	1	160174493	ENSSSCG00000049892
											1312	1:160174493T:A	1	160174493	ENSSSCG00000004903	CDH20
											1313	1:160174493T:A	1	160174493	ENSSSCG00000058409
											1314	1:160174493T:A	1	160174493	ENSSSCG00000053086
											1315	1:160174493T:A	1	160174493	ENSSSCG00000060801
											1316	1:160174493T:A	1	160174493	ENSSSCG00000051885
											1317	1:160174493T:A	1	160174493	ENSSSCG00000056061
											1318	1:160174493T:A	1	160174493	ENSSSCG00000059925
											1319	1:160174493T:A	1	160174493	ENSSSCG00000056731
											1320	1:160174493T:A	1	160174493	ENSSSCG00000052471
											1321	1:160174493T:A	1	160174493	ENSSSCG00000061175
											1322	1:160174493T:A	1	160174493	ENSSSCG00000054288
											1323	1:160174493T:A	1	160174493	ENSSSCG00000055614
											1324	1:160174493T:A	1	160174493	ENSSSCG00000048538
											1325	1:160174493T:A	1	160174493	ENSSSCG00000050691
											1326	1:160174493T:A	1	160174493	ENSSSCG00000063269
											1327	1:160174493T:A	1	160174493	ENSSSCG00000060219
											1328	1:160174493T:A	1	160174493	ENSSSCG00000036234
											1329	1:160174493T:A	1	160174493	ENSSSCG00000051798	MC4R
											1330	1:160174493T:A	1	160174493	ENSSSCG00000063468
											1331	1:160174493T:A	1	160174493	ENSSSCG00000047145
											1332	1:160174493T:A	1	160174493	ENSSSCG00000047436
											1333	1:160230075A:C	1	160230075	ENSSSCG00000004899	RELCH
											1334	1:160230075A:C	1	160230075	ENSSSCG00000004901	PIGN
											1335	1:160230075A:C	1	160230075	ENSSSCG00000004902	RNF152
											1336	1:160230075A:C	1	160230075	ENSSSCG00000061814
											1337	1:160230075A:C	1	160230075	ENSSSCG00000049892
											1338	1:160230075A:C	1	160230075	ENSSSCG00000004903	CDH20
											1339	1:160230075A:C	1	160230075	ENSSSCG00000058409
											1340	1:160230075A:C	1	160230075	ENSSSCG00000053086
											1341	1:160230075A:C	1	160230075	ENSSSCG00000060801
											1342	1:160230075A:C	1	160230075	ENSSSCG00000051885
											1343	1:160230075A:C	1	160230075	ENSSSCG00000056061
											1344	1:160230075A:C	1	160230075	ENSSSCG00000059925
											1345	1:160230075A:C	1	160230075	ENSSSCG00000056731
											1346	1:160230075A:C	1	160230075	ENSSSCG00000052471
											1347	1:160230075A:C	1	160230075	ENSSSCG00000061175
											1348	1:160230075A:C	1	160230075	ENSSSCG00000054288
											1349	1:160230075A:C	1	160230075	ENSSSCG00000055614
											1350	1:160230075A:C	1	160230075	ENSSSCG00000048538
											1351	1:160230075A:C	1	160230075	ENSSSCG00000050691
											1352	1:160230075A:C	1	160230075	ENSSSCG00000063269
											1353	1:160230075A:C	1	160230075	ENSSSCG00000060219
											1354	1:160230075A:C	1	160230075	ENSSSCG00000036234
											1355	1:160230075A:C	1	160230075	ENSSSCG00000051798	MC4R
											1356	1:160230075A:C	1	160230075	ENSSSCG00000063468
											1357	1:160230075A:C	1	160230075	ENSSSCG00000047145
											1358	1:160230075A:C	1	160230075	ENSSSCG00000047436
											1359	1:160230075A:C	1	160230075	ENSSSCG00000026454	PMAIP1
											1360	1:160230075A:C	1	160230075	ENSSSCG00000056416
											1361	1:160246630T:C	1	160246630	ENSSSCG00000004899	RELCH
											1362	1:160246630T:C	1	160246630	ENSSSCG00000004901	PIGN
											1363	1:160246630T:C	1	160246630	ENSSSCG00000004902	RNF152
											1364	1:160246630T:C	1	160246630	ENSSSCG00000061814
											1365	1:160246630T:C	1	160246630	ENSSSCG00000049892
											1366	1:160246630T:C	1	160246630	ENSSSCG00000004903	CDH20
											1367	1:160246630T:C	1	160246630	ENSSSCG00000058409
											1368	1:160246630T:C	1	160246630	ENSSSCG00000053086
											1369	1:160246630T:C	1	160246630	ENSSSCG00000060801
											1370	1:160246630T:C	1	160246630	ENSSSCG00000051885
											1371	1:160246630T:C	1	160246630	ENSSSCG00000056061
											1372	1:160246630T:C	1	160246630	ENSSSCG00000059925
											1373	1:160246630T:C	1	160246630	ENSSSCG00000056731
											1374	1:160246630T:C	1	160246630	ENSSSCG00000052471
											1375	1:160246630T:C	1	160246630	ENSSSCG00000061175
											1376	1:160246630T:C	1	160246630	ENSSSCG00000054288
											1377	1:160246630T:C	1	160246630	ENSSSCG00000055614
											1378	1:160246630T:C	1	160246630	ENSSSCG00000048538
											1379	1:160246630T:C	1	160246630	ENSSSCG00000050691
											1380	1:160246630T:C	1	160246630	ENSSSCG00000063269
											1381	1:160246630T:C	1	160246630	ENSSSCG00000060219
											1382	1:160246630T:C	1	160246630	ENSSSCG00000036234
											1383	1:160246630T:C	1	160246630	ENSSSCG00000051798	MC4R
											1384	1:160246630T:C	1	160246630	ENSSSCG00000063468
											1385	1:160246630T:C	1	160246630	ENSSSCG00000047145
											1386	1:160246630T:C	1	160246630	ENSSSCG00000047436
											1387	1:160246630T:C	1	160246630	ENSSSCG00000026454	PMAIP1
											1388	1:160246630T:C	1	160246630	ENSSSCG00000056416
											1389	1:160277320G:A	1	160277320	ENSSSCG00000004899	RELCH
											1390	1:160277320G:A	1	160277320	ENSSSCG00000004901	PIGN
											1391	1:160277320G:A	1	160277320	ENSSSCG00000004902	RNF152
											1392	1:160277320G:A	1	160277320	ENSSSCG00000061814
											1393	1:160277320G:A	1	160277320	ENSSSCG00000049892
											1394	1:160277320G:A	1	160277320	ENSSSCG00000004903	CDH20
											1395	1:160277320G:A	1	160277320	ENSSSCG00000058409
											1396	1:160277320G:A	1	160277320	ENSSSCG00000053086
											1397	1:160277320G:A	1	160277320	ENSSSCG00000060801
											1398	1:160277320G:A	1	160277320	ENSSSCG00000051885
											1399	1:160277320G:A	1	160277320	ENSSSCG00000056061
											1400	1:160277320G:A	1	160277320	ENSSSCG00000059925
											1401	1:160277320G:A	1	160277320	ENSSSCG00000056731
											1402	1:160277320G:A	1	160277320	ENSSSCG00000052471
											1403	1:160277320G:A	1	160277320	ENSSSCG00000061175
											1404	1:160277320G:A	1	160277320	ENSSSCG00000054288
											1405	1:160277320G:A	1	160277320	ENSSSCG00000055614
											1406	1:160277320G:A	1	160277320	ENSSSCG00000048538
											1407	1:160277320G:A	1	160277320	ENSSSCG00000050691
											1408	1:160277320G:A	1	160277320	ENSSSCG00000063269
											1409	1:160277320G:A	1	160277320	ENSSSCG00000060219
											1410	1:160277320G:A	1	160277320	ENSSSCG00000036234
											1411	1:160277320G:A	1	160277320	ENSSSCG00000051798	MC4R
											1412	1:160277320G:A	1	160277320	ENSSSCG00000063468
											1413	1:160277320G:A	1	160277320	ENSSSCG00000047145
											1414	1:160277320G:A	1	160277320	ENSSSCG00000047436
											1415	1:160277320G:A	1	160277320	ENSSSCG00000026454	PMAIP1
											1416	1:160277320G:A	1	160277320	ENSSSCG00000056416
											1417	1:160277388A:C	1	160277388	ENSSSCG00000004899	RELCH
											1418	1:160277388A:C	1	160277388	ENSSSCG00000004901	PIGN
											1419	1:160277388A:C	1	160277388	ENSSSCG00000004902	RNF152
											1420	1:160277388A:C	1	160277388	ENSSSCG00000061814
											1421	1:160277388A:C	1	160277388	ENSSSCG00000049892
											1422	1:160277388A:C	1	160277388	ENSSSCG00000004903	CDH20
											1423	1:160277388A:C	1	160277388	ENSSSCG00000058409
											1424	1:160277388A:C	1	160277388	ENSSSCG00000053086
											1425	1:160277388A:C	1	160277388	ENSSSCG00000060801
											1426	1:160277388A:C	1	160277388	ENSSSCG00000051885
											1427	1:160277388A:C	1	160277388	ENSSSCG00000056061
											1428	1:160277388A:C	1	160277388	ENSSSCG00000059925
											1429	1:160277388A:C	1	160277388	ENSSSCG00000056731
											1430	1:160277388A:C	1	160277388	ENSSSCG00000052471
											1431	1:160277388A:C	1	160277388	ENSSSCG00000061175
											1432	1:160277388A:C	1	160277388	ENSSSCG00000054288
											1433	1:160277388A:C	1	160277388	ENSSSCG00000055614
											1434	1:160277388A:C	1	160277388	ENSSSCG00000048538
											1435	1:160277388A:C	1	160277388	ENSSSCG00000050691
											1436	1:160277388A:C	1	160277388	ENSSSCG00000063269
											1437	1:160277388A:C	1	160277388	ENSSSCG00000060219
											1438	1:160277388A:C	1	160277388	ENSSSCG00000036234
											1439	1:160277388A:C	1	160277388	ENSSSCG00000051798	MC4R
											1440	1:160277388A:C	1	160277388	ENSSSCG00000063468
											1441	1:160277388A:C	1	160277388	ENSSSCG00000047145
											1442	1:160277388A:C	1	160277388	ENSSSCG00000047436
											1443	1:160277388A:C	1	160277388	ENSSSCG00000026454	PMAIP1
											1444	1:160277388A:C	1	160277388	ENSSSCG00000056416
											1445	1:160347188T:C	1	160347188	ENSSSCG00000004901	PIGN
											1446	1:160347188T:C	1	160347188	ENSSSCG00000004902	RNF152
											1447	1:160347188T:C	1	160347188	ENSSSCG00000061814
											1448	1:160347188T:C	1	160347188	ENSSSCG00000049892
											1449	1:160347188T:C	1	160347188	ENSSSCG00000004903	CDH20
											1450	1:160347188T:C	1	160347188	ENSSSCG00000058409
											1451	1:160347188T:C	1	160347188	ENSSSCG00000053086
											1452	1:160347188T:C	1	160347188	ENSSSCG00000060801
											1453	1:160347188T:C	1	160347188	ENSSSCG00000051885
											1454	1:160347188T:C	1	160347188	ENSSSCG00000056061
											1455	1:160347188T:C	1	160347188	ENSSSCG00000059925
											1456	1:160347188T:C	1	160347188	ENSSSCG00000056731
											1457	1:160347188T:C	1	160347188	ENSSSCG00000052471
											1458	1:160347188T:C	1	160347188	ENSSSCG00000061175
											1459	1:160347188T:C	1	160347188	ENSSSCG00000054288
											1460	1:160347188T:C	1	160347188	ENSSSCG00000055614
											1461	1:160347188T:C	1	160347188	ENSSSCG00000048538
											1462	1:160347188T:C	1	160347188	ENSSSCG00000050691
											1463	1:160347188T:C	1	160347188	ENSSSCG00000063269
											1464	1:160347188T:C	1	160347188	ENSSSCG00000060219
											1465	1:160347188T:C	1	160347188	ENSSSCG00000036234
											1466	1:160347188T:C	1	160347188	ENSSSCG00000051798	MC4R
											1467	1:160347188T:C	1	160347188	ENSSSCG00000063468
											1468	1:160347188T:C	1	160347188	ENSSSCG00000047145
											1469	1:160347188T:C	1	160347188	ENSSSCG00000047436
											1470	1:160347188T:C	1	160347188	ENSSSCG00000026454	PMAIP1
											1471	1:160347188T:C	1	160347188	ENSSSCG00000056416
[truncated: 577 more rows]

## Sheet: peaks_genes_bellyfat
Chr	SNP	bp	A1	A2	Freq	b	se	p			snp_ID	chr_num	SNP_Location	Ens_Gene_Name	Gene_name
[truncated: 78 more rows]

[truncated: 5 more sheets: peaks_genes_Totalfat, peaks_genes_IMF, peaks_ham_sidefat_thickness, peaks_genes_shoulder_dorsalfat, peak_genes_belly_sidefat]
