# Supplementary material for: Genome-Wide Association Study for Individual Primal Cut Quality Traits in Canadian Commercial Crossbred Pigs
Source: Animals (Basel). 2025 Jun 13;15(12):1754. doi: 10.3390/ani15121754 (PMC12189728; doi:10.3390/ani15121754)
Supplement: Supplementary file 1 [file animals-15-01754-s001.zip › Supplementary_Material_S3.csv]

SNP	Allele1	Allele2	Effect	StdErr	P.value	Direction
1:239302606C:T	t	c	0.8991	0.1627	3.25E-08	++
9:64997227A:C	a	c	-1.9021	0.3318	9.90E-09	--
1:160174887G:A	a	g	-1.6537	0.3006	3.77E-08	--
1:159665120A:G	a	g	1.3934	0.2322	1.96E-09	++
1:158931022C:T	t	c	-1.4404	0.2685	8.07E-08	--
5:59356447A:G	a	g	-2.7772	0.5273	1.39E-07	--
1:161305690G:C	c	g	-1.568	0.3018	2.04E-07	--
1:161798236C:G	c	g	-1.308	0.2306	1.41E-08	--
1:161515167T:C	t	c	-1.588	0.2265	2.38E-12	--
1:160251998A:G	a	g	1.4818	0.2774	9.25E-08	++
1:159668106G:A	a	g	-1.1923	0.2205	6.41E-08	--
9:65008587G:A	a	g	1.6963	0.3038	2.36E-08	++
1:161317175A:G	a	g	1.7668	0.3068	8.50E-09	++
16:5357720C:A	a	c	0.965	0.18	8.19E-08	++
1:209703060C:T	t	c	-1.5698	0.303	2.21E-07	--
1:158930672T:C	t	c	1.5614	0.2384	5.78E-11	++
14:8131731G:A	a	g	-1.3689	0.2423	1.60E-08	--
1:161776762C:T	t	c	-1.5158	0.2484	1.04E-09	--
1:34635652G:A	a	g	-1.8443	0.3255	1.45E-08	--
1:170978667T:A	a	t	1.002	0.1899	1.32E-07	++
1:160175181C:T	t	c	-1.6537	0.3006	3.77E-08	--
1:161655877C:T	t	c	-1.5609	0.2922	9.22E-08	--
1:159885005G:A	a	g	-1.236	0.2142	7.94E-09	--
1:162028076C:A	a	c	-1.2254	0.1995	8.13E-10	--
1:178698323G:C	c	g	-1.9859	0.3856	2.61E-07	--
7:79561544G:A	a	g	-2.6467	0.4983	1.09E-07	--
17:60429437G:A	a	g	-1.6741	0.3185	1.48E-07	--
1:159340047G:T	t	g	-3.0378	0.5097	2.52E-09	--
1:160498173G:A	a	g	-1.7108	0.3142	5.18E-08	--
1:161803737G:A	a	g	1.3416	0.225	2.49E-09	++
1:159844745G:C	c	g	-1.1345	0.2145	1.23E-07	--
1:160254191T:G	t	g	1.6322	0.2892	1.66E-08	++
1:160280237A:G	a	g	1.6222	0.2828	9.69E-09	++
1:161757008G:T	t	g	1.2574	0.2338	7.54E-08	++
1:161005969A:G	a	g	2.0144	0.3662	3.78E-08	++
16:5224286A:G	a	g	-1.2605	0.2359	9.13E-08	--
1:161054255C:T	t	c	-1.9114	0.3574	8.86E-08	--
3:18729634A:G	a	g	0.9821	0.1893	2.13E-07	++
1:178675731A:G	a	g	2.0305	0.3927	2.33E-07	++
7:75515924A:G	a	g	3.3288	0.6144	6.04E-08	++
2:2348044G:T	t	g	3.1088	0.5868	1.17E-07	++
1:159874447T:C	t	c	1.1355	0.2117	8.10E-08	++
7:7831758G:A	a	g	-1.2095	0.2241	6.74E-08	--
2:131653869G:A	a	g	-2.996	0.5764	2.02E-07	--
1:161066952C:T	t	c	-1.8329	0.3506	1.72E-07	--
1:159667489A:T	a	t	1.1588	0.2186	1.16E-07	++
1:45743301G:A	a	g	0.8993	0.1654	5.36E-08	++
6:154133841T:C	t	c	-1.0644	0.2028	1.53E-07	--
1:161791873T:C	t	c	1.433	0.2406	2.59E-09	++
10:20110670A:C	a	c	-2.5254	0.4866	2.10E-07	--
1:159854088T:G	t	g	1.2125	0.2196	3.38E-08	++
6:633175G:C	c	g	2.9372	0.559	1.48E-07	++
1:45720547A:G	a	g	-0.8346	0.1612	2.23E-07	--
7:7830461A:G	a	g	1.1576	0.2239	2.34E-07	++
1:162934726C:T	t	c	-0.9188	0.1752	1.57E-07	--
9:26494771A:G	a	g	-1.1534	0.2211	1.83E-07	--
1:160285358T:C	t	c	1.6514	0.3073	7.68E-08	++
1:159052158C:T	t	c	-1.3173	0.2523	1.77E-07	--
1:160540382G:T	t	g	-1.7318	0.26	2.72E-11	--
1:161769619C:T	t	c	-1.5577	0.2432	1.52E-10	--
1:158948173C:G	c	g	1.3896	0.2691	2.43E-07	++
1:161664838C:T	t	c	-1.9144	0.3336	9.52E-09	--
13:148879151T:C	t	c	-0.9871	0.1896	1.93E-07	--
1:161620297C:T	t	c	-1.5468	0.2917	1.14E-07	--
1:161253584A:G	a	g	1.5469	0.265	5.33E-09	++
1:161787122A:G	a	g	1.5355	0.2357	7.35E-11	++
1:178882934G:A	a	g	-1.4593	0.2763	1.28E-07	--
1:161756743C:A	a	c	-1.2417	0.2308	7.50E-08	--
17:54459403A:G	a	g	-1.5122	0.2888	1.64E-07	--
14:140370417G:A	a	g	-1.7703	0.3293	7.65E-08	--
1:160247888C:T	t	c	-1.4915	0.2671	2.36E-08	--
17:55034270C:T	t	c	-0.9433	0.1827	2.43E-07	--
1:161285731T:A	a	t	-1.7745	0.3136	1.53E-08	--
1:162192627T:C	t	c	1.0942	0.2024	6.48E-08	++
1:161654617C:T	t	c	-1.6384	0.2919	1.99E-08	--
8:82202634G:A	a	g	1.6625	0.3173	1.61E-07	++
1:160470825T:C	t	c	1.8079	0.3024	2.26E-09	++
1:161297468G:A	a	g	-1.8449	0.3141	4.29E-09	--
1:159669532G:A	a	g	-1.2781	0.2169	3.81E-09	--
1:161318180C:T	t	c	-1.7572	0.3091	1.31E-08	--
1:9890520T:C	t	c	-0.9734	0.1715	1.38E-08	--
6:154133066A:G	a	g	1.0703	0.2027	1.29E-07	++
14:8851418C:A	a	c	1.2487	0.2359	1.21E-07	++
1:170979094G:T	t	g	1.0378	0.1855	2.23E-08	++
1:161762942T:C	t	c	-1.5384	0.2402	1.52E-10	--
1:161230026C:T	t	c	-1.9614	0.3633	6.70E-08	--
1:158921761G:A	a	g	-1.5438	0.2398	1.22E-10	--
1:161806280G:A	a	g	1.4404	0.2339	7.42E-10	++
1:45737195T:C	t	c	-0.8646	0.1626	1.06E-07	--
1:159773425A:T	a	t	1.1947	0.2188	4.74E-08	++
1:154188475T:C	t	c	-1.339	0.2507	9.25E-08	--
1:160944822A:G	a	g	1.8774	0.3517	9.39E-08	++
7:116897183A:C	a	c	-1.2229	0.2295	9.94E-08	--
1:160176601A:G	a	g	1.5348	0.2823	5.43E-08	++
4:22071A:G	a	g	-3.1716	0.6145	2.45E-07	--
1:162203625G:A	a	g	-0.9771	0.1868	1.69E-07	--
1:160188169C:G	c	g	1.5379	0.2817	4.79E-08	++
9:104081125T:C	t	c	-2.349	0.3973	3.38E-09	--
16:5350308G:A	a	g	0.9007	0.1733	2.02E-07	++
1:159857134C:T	t	c	-1.2068	0.2201	4.18E-08	--
1:161068857A:G	a	g	1.8551	0.3602	2.60E-07	++
1:161794219A:G	a	g	1.5133	0.243	4.73E-10	++
9:1837534C:A	a	c	3.9047	0.7311	9.25E-08	++
1:160168361C:T	t	c	-1.5625	0.2994	1.81E-07	--
16:29025997A:G	a	g	2.4579	0.427	8.60E-09	++
1:158949063T:C	t	c	1.406	0.2664	1.31E-07	++
1:159772133G:A	a	g	-1.1692	0.2197	1.03E-07	--
14:140478336T:C	t	c	-1.5172	0.2318	5.96E-11	--
14:9023273G:A	a	g	-1.0979	0.2129	2.50E-07	--
1:161307373C:G	c	g	1.6688	0.3101	7.37E-08	++
1:159837765A:G	a	g	1.1309	0.2156	1.57E-07	++
1:159872649A:C	a	c	1.1322	0.2158	1.55E-07	++
7:117406929G:A	a	g	-0.9619	0.1771	5.61E-08	--
1:159898977A:G	a	g	1.2348	0.1982	4.62E-10	++
1:161654432T:C	t	c	1.614	0.2891	2.36E-08	++
1:159672497A:G	a	g	1.3397	0.2136	3.56E-10	++
1:160187132T:C	t	c	1.5093	0.2811	7.90E-08	++
1:162922681A:T	a	t	1.002	0.1919	1.77E-07	++
1:161802623C:T	t	c	1.2615	0.2268	2.66E-08	++
1:159659948A:C	a	c	1.3843	0.2275	1.16E-09	++
10:50511734G:A	a	g	-1.3392	0.2599	2.58E-07	--
17:55056104C:T	t	c	-1.0926	0.2044	9.05E-08	--
1:161763970C:T	t	c	-1.5165	0.2362	1.36E-10	--
11:9910746C:T	t	c	-1.3212	0.2357	2.08E-08	--
4:113151886A:G	a	g	1.237	0.2299	7.44E-08	++
1:160280050T:G	t	g	1.5988	0.2778	8.66E-09	++
16:5358095G:A	a	g	1.1045	0.1836	1.78E-09	++
1:161783364T:C	t	c	1.5547	0.2675	6.17E-09	++
1:159890788T:C	t	c	1.2867	0.211	1.07E-09	++
1:160465531T:G	t	g	1.7117	0.3059	2.21E-08	++
1:159881576G:A	a	g	-1.3028	0.2127	9.04E-10	--
1:178841612A:G	a	g	1.5044	0.282	9.55E-08	++
1:159665496T:C	t	c	1.4613	0.2318	2.90E-10	++
1:161258927G:A	a	g	-1.5079	0.2613	7.92E-09	--
16:5301323G:A	a	g	0.8449	0.1625	1.98E-07	++
1:160189542T:A	a	t	-1.5632	0.2972	1.45E-07	--
10:23807160T:A	a	t	-1.4411	0.2591	2.68E-08	--
1:161507940C:T	t	c	1.588	0.2265	2.38E-12	++
14:9570779T:C	t	c	0.9607	0.1777	6.43E-08	++
1:161792037T:C	t	c	1.433	0.2406	2.59E-09	++
1:160507845C:T	t	c	-1.7393	0.3093	1.88E-08	--
15:119360752C:T	t	c	2.4991	0.4385	1.21E-08	++
17:54459442G:A	a	g	1.5122	0.2888	1.64E-07	++
1:161256160G:A	a	g	-1.5727	0.2654	3.11E-09	--
16:5350251G:A	a	g	0.8991	0.1728	1.97E-07	++
1:161229975T:G	t	g	2.008	0.3628	3.13E-08	++
1:159847921G:A	a	g	-1.1873	0.2122	2.21E-08	--
1:160171880A:G	a	g	1.5801	0.2174	3.68E-13	++
1:9112343C:T	t	c	-0.9496	0.1838	2.38E-07	--
9:134289160T:G	t	g	1.3575	0.2528	7.88E-08	++
1:161759954G:A	a	g	1.3851	0.2383	6.12E-09	++
1:161271444A:G	a	g	1.4318	0.2666	7.89E-08	++
1:178877615C:T	t	c	-1.5245	0.2816	6.16E-08	--
1:161612143T:A	a	t	-1.5468	0.2917	1.14E-07	--
1:161786411C:G	c	g	1.5477	0.2378	7.66E-11	++
5:48019764G:C	c	g	0.965	0.1847	1.75E-07	++
1:161515285T:C	t	c	-1.588	0.2265	2.38E-12	--
1:159892289G:A	a	g	-1.2914	0.2115	1.02E-09	--
1:161268697T:A	a	t	-1.5165	0.26	5.45E-09	--
1:159873793A:G	a	g	1.1271	0.2124	1.12E-07	++
1:161330143A:G	a	g	1.3994	0.2605	7.76E-08	++
1:161317170G:A	a	g	-1.7027	0.3057	2.56E-08	--
2:32176878T:A	a	t	1.5385	0.2741	1.99E-08	++
12:57342320C:T	t	c	-0.89	0.1597	2.53E-08	--
5:64544756C:T	t	c	0.8803	0.1605	4.16E-08	++
9:26406379G:T	t	g	1.1794	0.229	2.60E-07	++
1:160975157T:C	t	c	1.8519	0.3537	1.64E-07	++
16:5228528A:G	a	g	-1.2119	0.2262	8.39E-08	--
1:160491473A:G	a	g	1.8758	0.3105	1.53E-09	++
1:159651465A:C	a	c	1.3836	0.2281	1.32E-09	++
1:159675042T:C	t	c	1.381	0.2181	2.40E-10	++
6:162745661C:T	t	c	-0.9314	0.1789	1.91E-07	--
1:161627711C:T	t	c	-1.5722	0.2863	4.00E-08	--
1:161261586G:A	a	g	-1.5456	0.2575	1.95E-09	--
14:8132357T:C	t	c	1.2727	0.2428	1.58E-07	++
1:161755627C:T	t	c	1.3425	0.2365	1.38E-08	++
1:158589413A:G	a	g	1.3301	0.2407	3.27E-08	++
1:159836425G:A	a	g	-1.1098	0.2146	2.31E-07	--
1:160425632T:C	t	c	1.9383	0.2655	2.88E-13	++
7:27571243C:T	t	c	2.5162	0.4681	7.66E-08	++
1:161822471C:T	t	c	1.192	0.2263	1.39E-07	++
1:45720408G:A	a	g	0.848	0.1605	1.27E-07	++
1:158826231G:C	c	g	-1.5198	0.2155	1.76E-12	--
10:63906792G:A	a	g	-0.8839	0.1664	1.09E-07	--
1:45739085T:C	t	c	-0.8946	0.1661	7.25E-08	--
1:161797916A:G	a	g	1.2568	0.2307	5.11E-08	++
1:161797821G:A	a	g	-1.3168	0.2322	1.43E-08	--
1:160943779T:C	t	c	1.8483	0.3543	1.81E-07	++
1:160173054T:C	t	c	1.6537	0.3006	3.77E-08	++
17:55046990T:C	t	c	0.8756	0.163	7.74E-08	++
1:161558704G:A	a	g	-1.3969	0.2632	1.11E-07	--
1:159872000C:T	t	c	-1.2088	0.2175	2.74E-08	--
10:63906841A:G	a	g	0.9014	0.1749	2.56E-07	++
14:121548889T:G	t	g	-1.2923	0.2442	1.21E-07	--
1:161297789T:A	a	t	-1.7643	0.318	2.88E-08	--
1:161791439A:G	a	g	1.4455	0.2412	2.07E-09	++
1:160168468G:A	a	g	-1.4651	0.2788	1.47E-07	--
1:162182905G:A	a	g	-1.0496	0.197	9.98E-08	--
9:135184841C:T	t	c	-0.9118	0.1733	1.43E-07	--
1:161762315G:A	a	g	1.4053	0.2312	1.22E-09	++
10:23000548A:T	a	t	1.1365	0.2201	2.42E-07	++
16:5383321C:T	t	c	0.93	0.1787	1.93E-07	++
1:161649898C:G	c	g	1.5832	0.2943	7.47E-08	++
1:158584666C:A	a	c	-1.2516	0.2302	5.43E-08	--
1:161258301A:T	a	t	1.5075	0.2618	8.50E-09	++
1:45749798G:A	a	g	0.9082	0.1674	5.80E-08	++
6:154133910G:C	c	g	1.07	0.2027	1.29E-07	++
1:43500707T:C	t	c	-1.05	0.184	1.16E-08	--
1:9110003G:A	a	g	-1.0317	0.1932	9.28E-08	--
9:26526566C:G	c	g	-3.209	0.5143	4.40E-10	--
1:161263865G:A	a	g	-1.6415	0.264	5.06E-10	--
1:161262908A:G	a	g	1.5287	0.2568	2.64E-09	++
1:159855079G:A	a	g	-1.199	0.2206	5.48E-08	--
1:160254629G:A	a	g	-1.6228	0.2912	2.51E-08	--
1:160247465C:T	t	c	-1.5427	0.2733	1.66E-08	--
3:132230474G:A	a	g	0.9379	0.1422	4.22E-11	++
1:32286773T:C	t	c	-0.8585	0.1649	1.93E-07	--
1:161639584A:G	a	g	1.5274	0.2877	1.11E-07	++
1:161788602A:T	a	t	1.5077	0.2379	2.35E-10	++
1:159054004G:A	a	g	-1.547	0.2258	7.29E-12	--
1:161054817C:T	t	c	-1.8901	0.3423	3.36E-08	--
1:161233540T:C	t	c	1.3565	0.255	1.04E-07	++
8:82209205C:T	t	c	2.8276	0.541	1.73E-07	++
1:159059375T:C	t	c	1.2283	0.2134	8.63E-09	++
1:161504977A:G	a	g	-1.5315	0.2256	1.13E-11	--
1:161760012A:G	a	g	1.4611	0.2407	1.27E-09	++
1:160968363T:C	t	c	1.9297	0.3684	1.62E-07	++
1:160465639G:A	a	g	-1.7117	0.3059	2.21E-08	--
4:118406267G:A	a	g	3.1019	0.4855	1.67E-10	++
1:239311277T:C	t	c	-0.9168	0.174	1.37E-07	--
1:160501738A:G	a	g	1.7541	0.3047	8.53E-09	++
1:45737347A:C	a	c	-0.8646	0.1626	1.06E-07	--
16:5358471T:C	t	c	-1.0447	0.1818	9.08E-09	--
1:161760331T:C	t	c	-1.3851	0.2383	6.12E-09	--
1:160282304A:G	a	g	1.7137	0.2906	3.68E-09	++
1:160254409C:T	t	c	-1.6058	0.292	3.82E-08	--
6:94816704C:T	t	c	-2.1061	0.4071	2.30E-07	--
1:159878137A:G	a	g	1.3026	0.2102	5.75E-10	++
16:5416335C:G	c	g	-1.0088	0.1815	2.73E-08	--
1:159869860G:A	a	g	-1.1674	0.2169	7.35E-08	--
1:160254796T:C	t	c	1.6624	0.2954	1.83E-08	++
14:121549777T:C	t	c	-1.3448	0.2427	3.02E-08	--
1:178847861A:C	a	c	1.5373	0.2829	5.51E-08	++
3:10513809C:A	a	c	1.9698	0.3672	8.09E-08	++
1:9893292A:G	a	g	-0.989	0.1708	7.02E-09	--
1:239302557C:T	t	c	0.9362	0.1643	1.21E-08	++
1:161642003A:T	a	t	1.5832	0.2943	7.47E-08	++
1:160278949T:A	a	t	-1.5985	0.2812	1.31E-08	--
1:160172745C:T	t	c	-1.5952	0.3005	1.11E-07	--
9:1324371G:A	a	g	3.9047	0.7311	9.25E-08	++
1:160233304T:C	t	c	1.589	0.2843	2.28E-08	++
1:45729793A:T	a	t	-0.9061	0.1665	5.30E-08	--
1:159653538T:A	a	t	-1.3849	0.2273	1.10E-09	--
1:236495781A:T	a	t	3.1452	0.5489	1.00E-08	++
1:158949106A:G	a	g	1.406	0.2664	1.31E-07	++
7:10992052G:A	a	g	0.9736	0.1766	3.53E-08	++
8:4352677A:C	a	c	-1.6086	0.3121	2.55E-07	--
1:154187304A:G	a	g	-1.4158	0.2546	2.67E-08	--
1:161777801T:C	t	c	1.4377	0.2381	1.55E-09	++
1:161612673A:C	a	c	1.5468	0.2917	1.14E-07	++
1:161505246C:T	t	c	1.5315	0.2256	1.13E-11	++
16:5309165G:T	t	g	0.8902	0.1611	3.25E-08	++
1:162193338A:G	a	g	1.0773	0.2002	7.44E-08	++
10:20113650A:C	a	c	-2.6526	0.4829	3.96E-08	--
1:159678015T:C	t	c	1.3064	0.22	2.87E-09	++
1:161640590C:T	t	c	-1.5503	0.2912	1.02E-07	--
1:159643510G:T	t	g	-1.1408	0.2083	4.36E-08	--
1:159675446C:T	t	c	-1.4192	0.2217	1.54E-10	--
1:158944346T:C	t	c	1.4206	0.264	7.37E-08	++
1:161786467G:C	c	g	-1.5477	0.2378	7.66E-11	--
1:161801805A:G	a	g	-1.3813	0.2383	6.76E-09	--
1:162186169T:C	t	c	1.6769	0.2534	3.65E-11	++
1:161066679G:T	t	g	-1.8329	0.3506	1.72E-07	--
1:161654377A:T	a	t	1.6384	0.2919	1.99E-08	++
1:162182292T:G	t	g	1.5376	0.2431	2.51E-10	++
1:162182215T:C	t	c	1.0206	0.1963	2.01E-07	++
1:160467738G:A	a	g	-1.8267	0.3053	2.20E-09	--
4:22090T:C	t	c	-3.4638	0.6277	3.43E-08	--
1:160452905C:G	c	g	1.8085	0.3084	4.49E-09	++
1:178879185G:A	a	g	-1.4593	0.2763	1.28E-07	--
6:148595609T:C	t	c	1.0983	0.2122	2.28E-07	++
6:146602562C:T	t	c	2.0254	0.3792	9.25E-08	++
1:159055820T:C	t	c	1.4976	0.2283	5.37E-11	++
1:162015476G:A	a	g	-1.1218	0.2005	2.21E-08	--
1:161789141T:G	t	g	1.5266	0.239	1.70E-10	++
1:161822722T:C	t	c	-1.1978	0.2241	9.00E-08	--
1:161307309A:G	a	g	1.6833	0.3103	5.81E-08	++
17:55597548G:A	a	g	0.9862	0.1686	4.99E-09	++
5:46459030C:T	t	c	-2.3406	0.4545	2.60E-07	--
1:160201918G:T	t	g	-1.5229	0.2754	3.22E-08	--
1:161551496T:C	t	c	1.3808	0.2464	2.10E-08	++
1:160976336T:C	t	c	1.908	0.3544	7.29E-08	++
1:178702908C:T	t	c	-1.8006	0.3478	2.26E-07	--
1:161297794T:A	a	t	-1.7643	0.318	2.88E-08	--
1:160281542T:A	a	t	-1.7089	0.29	3.79E-09	--
4:113267589A:G	a	g	1.0126	0.1949	2.04E-07	++
1:159640410A:G	a	g	1.2123	0.2074	5.02E-09	++
5:13688403T:C	t	c	-1.5807	0.3058	2.35E-07	--
1:160973598T:C	t	c	1.834	0.3527	1.99E-07	++
1:161771383A:C	a	c	1.5182	0.2425	3.81E-10	++
1:159836798G:T	t	g	-1.1098	0.2146	2.31E-07	--
1:162184997A:G	a	g	1.0117	0.1943	1.93E-07	++
1:161505738T:A	a	t	1.5446	0.2263	8.83E-12	++
1:161802516C:T	t	c	1.261	0.2274	2.95E-08	++
7:14596401T:C	t	c	-1.4073	0.2454	9.74E-09	--
1:160391873T:C	t	c	1.9607	0.2682	2.68E-13	++
1:158317554G:A	a	g	-1.6797	0.3222	1.85E-07	--
1:162154883G:A	a	g	-1.1047	0.2013	4.07E-08	--
13:94585457G:T	t	g	3.2423	0.6271	2.34E-07	++
1:160467562G:A	a	g	-1.8267	0.3053	2.20E-09	--
9:134928572A:G	a	g	-1.047	0.1918	4.81E-08	--
16:74227762C:T	t	c	1.0239	0.1891	6.14E-08	++
1:161242941T:C	t	c	1.4854	0.2651	2.10E-08	++
1:161519448G:C	c	g	-1.4918	0.2463	1.39E-09	--
1:160132465C:T	t	c	-1.4617	0.2162	1.38E-11	--
1:178846454C:T	t	c	-1.5044	0.282	9.55E-08	--
7:75515917A:G	a	g	3.1385	0.6092	2.58E-07	++
16:5354680G:A	a	g	0.9484	0.1814	1.72E-07	++
1:160489326T:G	t	g	1.8673	0.3114	2.02E-09	++
1:159853540C:T	t	c	-1.1576	0.2183	1.14E-07	--
1:239299670C:T	t	c	0.9051	0.1751	2.35E-07	++
1:162045252A:G	a	g	1.0704	0.198	6.43E-08	++
6:40008508C:T	t	c	0.8778	0.1657	1.17E-07	++
1:159898756T:G	t	g	1.2732	0.2049	5.19E-10	++
1:159997967T:A	a	t	-1.6597	0.2277	3.17E-13	--
17:62337010C:T	t	c	-1.5527	0.2947	1.37E-07	--
1:159848891T:C	t	c	1.0511	0.2016	1.84E-07	++
1:45733248C:T	t	c	0.8753	0.1635	8.58E-08	++
1:161004858C:T	t	c	-1.9918	0.3649	4.80E-08	--
9:65232308G:A	a	g	1.8079	0.3374	8.37E-08	++
1:159674913C:A	a	c	-1.4174	0.2213	1.50E-10	--
1:161067149T:C	t	c	1.8329	0.3506	1.72E-07	++
1:161787789T:C	t	c	1.5657	0.2382	4.97E-11	++
2:2325221C:T	t	c	2.9858	0.5452	4.33E-08	++
1:160517725G:A	a	g	-1.6928	0.3064	3.30E-08	--
1:178835882T:C	t	c	1.6148	0.2757	4.73E-09	++
1:162181343G:A	a	g	-1.4899	0.2423	7.80E-10	--
1:161005018A:G	a	g	1.9233	0.3575	7.48E-08	++
1:159638269T:C	t	c	1.2593	0.2094	1.83E-09	++
1:160944449A:T	a	t	1.8917	0.3582	1.29E-07	++
8:82203113T:C	t	c	-1.9957	0.3716	7.85E-08	--
1:159871793T:C	t	c	1.2199	0.2164	1.74E-08	++
1:159858153G:C	c	g	-1.2207	0.2206	3.16E-08	--
1:160176058G:C	c	g	-1.8853	0.2532	9.63E-14	--
1:161298487T:A	a	t	-1.8414	0.3193	8.09E-09	--
1:239311037G:A	a	g	0.9018	0.1743	2.29E-07	++
6:146681736G:A	a	g	1.5974	0.3057	1.74E-07	++
1:178876613A:T	a	t	1.5029	0.2757	4.99E-08	++
1:159648621A:G	a	g	1.3486	0.2288	3.74E-09	++
1:161517430C:A	a	c	-1.3632	0.242	1.78E-08	--
1:161799872G:A	a	g	1.3974	0.2381	4.38E-09	++
1:159674823T:C	t	c	1.372	0.2182	3.22E-10	++
1:160474028T:A	a	t	-1.6577	0.2989	2.94E-08	--
6:29294230G:A	a	g	-0.7178	0.1325	6.05E-08	--
1:161827714G:A	a	g	-1.3415	0.2478	6.18E-08	--
1:45735413C:T	t	c	0.8544	0.1592	8.06E-08	++
17:60836983G:A	a	g	-1.6637	0.3135	1.12E-07	--
2:2348841G:A	a	g	3.2503	0.6219	1.73E-07	++
1:161792995C:T	t	c	-1.4703	0.2447	1.87E-09	--
14:121545174G:A	a	g	1.3506	0.2501	6.62E-08	++
1:159679828T:G	t	g	1.3432	0.2238	1.96E-09	++
14:121554746T:A	a	t	1.2047	0.2276	1.20E-07	++
1:159836931T:C	t	c	1.1098	0.2146	2.31E-07	++
16:29058521A:C	a	c	2.293	0.4006	1.04E-08	++
1:162155646A:G	a	g	1.0496	0.2012	1.82E-07	++
1:159509141T:G	t	g	1.2979	0.2312	1.98E-08	++
1:159675897T:C	t	c	1.5752	0.226	3.19E-12	++
1:160257917G:T	t	g	-1.6689	0.2999	2.61E-08	--
1:161299697G:A	a	g	-1.958	0.3145	4.80E-10	--
1:159872849C:T	t	c	-1.1419	0.2161	1.26E-07	--
1:160220347G:C	c	g	-1.6028	0.2767	6.91E-09	--
1:160447734T:C	t	c	2.063	0.2722	3.49E-14	++
5:67759149C:T	t	c	-2.9248	0.5652	2.28E-07	--
1:160516811A:G	a	g	1.6928	0.3064	3.30E-08	++
1:178860496A:G	a	g	1.5375	0.2753	2.34E-08	++
1:160164544T:C	t	c	1.5027	0.2773	5.98E-08	++
14:8858666G:A	a	g	1.1178	0.2116	1.28E-07	++
1:162179662A:T	a	t	1.0514	0.2041	2.59E-07	++
1:159772219A:G	a	g	1.185	0.2208	8.05E-08	++
1:32286037C:T	t	c	0.9344	0.1679	2.63E-08	++
1:33022009G:A	a	g	-1.7144	0.3087	2.81E-08	--
1:158584626A:G	a	g	1.2052	0.2284	1.32E-07	++
7:17259742A:G	a	g	0.9046	0.1742	2.08E-07	++
1:161404244A:T	a	t	2.0794	0.3463	1.92E-09	++
1:161809027G:A	a	g	-1.446	0.2335	5.89E-10	--
1:160301312T:G	t	g	1.7362	0.2506	4.26E-12	++
16:76803385A:G	a	g	-1.3769	0.2666	2.41E-07	--
16:5212396T:G	t	g	-0.9008	0.1701	1.19E-07	--
1:161797515C:A	a	c	-1.2825	0.2404	9.60E-08	--
1:160214326G:T	t	g	-1.7073	0.279	9.33E-10	--
1:160329146T:C	t	c	1.6099	0.3057	1.39E-07	++
1:160489677C:G	c	g	1.8166	0.3065	3.08E-09	++
4:35013714A:G	a	g	-0.9056	0.165	4.08E-08	--
1:161294935C:T	t	c	-1.7568	0.3166	2.86E-08	--
1:45733875C:T	t	c	0.8863	0.1614	3.98E-08	++
1:162934734A:G	a	g	0.9188	0.1752	1.57E-07	++
1:236495774A:T	a	t	3.1452	0.5489	1.00E-08	++
1:161639861G:A	a	g	-1.5274	0.2877	1.11E-07	--
1:162203109A:G	a	g	1.0216	0.1914	9.43E-08	++
1:159652320A:G	a	g	1.3938	0.2549	4.54E-08	++
1:161847715G:A	a	g	1.0668	0.1968	5.93E-08	++
1:161757837A:G	a	g	1.2732	0.2332	4.78E-08	++
1:178786948G:C	c	g	-2.0287	0.3914	2.18E-07	--
10:23897398A:G	a	g	2.9273	0.5338	4.17E-08	++
1:159789604G:A	a	g	-1.1565	0.2197	1.42E-07	--
17:62335114C:G	c	g	1.5528	0.2986	2.00E-07	++
14:8852088T:C	t	c	-1.2567	0.2384	1.36E-07	--
1:161252022T:G	t	g	1.4958	0.2659	1.86E-08	++
1:161317453G:A	a	g	-1.7014	0.2986	1.22E-08	--
1:161824066T:C	t	c	-1.3089	0.2228	4.21E-09	--
1:159668158C:T	t	c	-1.2736	0.2263	1.84E-08	--
9:135184910G:A	a	g	-0.9336	0.1726	6.33E-08	--
1:160107396T:C	t	c	1.5871	0.2535	3.84E-10	++
5:65584897G:A	a	g	-0.9132	0.1743	1.60E-07	--
1:159774348G:C	c	g	-1.1774	0.2176	6.25E-08	--
1:161608670T:G	t	g	1.5832	0.2943	7.47E-08	++
2:12441708C:T	t	c	-0.9837	0.1837	8.59E-08	--
1:161518476A:C	a	c	1.3717	0.2409	1.23E-08	++
1:159836458A:T	a	t	1.1098	0.2146	2.31E-07	++
1:159780489G:A	a	g	-1.1677	0.2227	1.57E-07	--
1:160471395G:T	t	g	-1.7614	0.2979	3.35E-09	--
1:161287085G:C	c	g	-1.7102	0.3135	4.88E-08	--
1:161808317G:C	c	g	1.3676	0.223	8.68E-10	++
1:161804920G:A	a	g	1.3972	0.2309	1.43E-09	++
16:5223880C:G	c	g	-1.2335	0.2362	1.76E-07	--
1:161307338T:C	t	c	1.6688	0.3101	7.37E-08	++
1:161242749G:T	t	g	-1.612	0.2661	1.38E-09	--
2:12443261C:T	t	c	-1.1395	0.2093	5.23E-08	--
1:161632601T:C	t	c	1.5508	0.2837	4.62E-08	++
17:60782633G:C	c	g	-1.5629	0.3018	2.24E-07	--
1:162202919A:G	a	g	1.4875	0.2216	1.92E-11	++
13:148831599G:A	a	g	1.1083	0.1888	4.37E-09	++
1:160193065T:A	a	t	-1.5982	0.3013	1.13E-07	--
11:9911144A:G	a	g	1.2752	0.239	9.50E-08	++
1:161822176A:G	a	g	-1.192	0.2263	1.39E-07	--
1:161830852A:C	a	c	1.4606	0.2668	4.36E-08	++
1:161269342C:T	t	c	-1.4547	0.2664	4.77E-08	--
1:9894403C:T	t	c	0.9037	0.1722	1.53E-07	++
1:159871928A:T	a	t	1.1922	0.2148	2.85E-08	++
1:159669151C:T	t	c	-1.2698	0.2169	4.79E-09	--
1:162178519A:G	a	g	1.0894	0.2058	1.19E-07	++
1:161070802C:G	c	g	1.7789	0.3447	2.47E-07	++
16:5365066C:A	a	c	1.11	0.1826	1.21E-09	++
4:113280253G:A	a	g	-1.348	0.2267	2.73E-09	--
16:41266369G:A	a	g	4.1217	0.7974	2.35E-07	++
1:160489392T:C	t	c	1.8166	0.3065	3.08E-09	++
1:159790447C:T	t	c	-1.2221	0.2186	2.28E-08	--
1:161650907C:T	t	c	-1.5298	0.2908	1.44E-07	--
1:178855201A:G	a	g	1.5373	0.2829	5.51E-08	++
2:127232812A:C	a	c	0.955	0.1804	1.19E-07	++
1:160182775G:A	a	g	-1.5192	0.2874	1.26E-07	--
1:160224925T:A	a	t	-1.6996	0.2923	6.12E-09	--
7:19562487A:C	a	c	1.097	0.2018	5.43E-08	++
11:9911027C:A	a	c	-1.2403	0.2386	2.02E-07	--
1:161886843G:A	a	g	-1.9329	0.358	6.69E-08	--
4:113215150T:G	t	g	1.0065	0.1954	2.59E-07	++
10:20111959A:G	a	g	-2.7574	0.4853	1.33E-08	--
1:161793361C:T	t	c	-1.4814	0.243	1.09E-09	--
1:159878552G:T	t	g	-1.2482	0.2116	3.68E-09	--
17:17995557G:A	a	g	1.0106	0.1877	7.30E-08	++
1:160266743T:C	t	c	1.7143	0.2584	3.27E-11	++
1:159643692T:C	t	c	1.1408	0.2083	4.36E-08	++
6:100310866T:C	t	c	-1.8737	0.3538	1.18E-07	--
1:160181467T:C	t	c	1.5924	0.2666	2.32E-09	++
1:161801339C:A	a	c	1.4396	0.2391	1.73E-09	++
1:178859242A:G	a	g	1.5351	0.2785	3.56E-08	++
1:159650548C:T	t	c	-1.3672	0.2255	1.34E-09	--
1:161274320A:T	a	t	1.5707	0.2651	3.11E-09	++
1:159402886G:A	a	g	-1.1774	0.1951	1.61E-09	--
1:161828633A:G	a	g	1.5184	0.2614	6.32E-09	++
1:160494350T:C	t	c	1.6608	0.3109	9.20E-08	++
1:160975617C:A	a	c	-1.8519	0.3537	1.64E-07	--
3:132230473G:A	a	g	0.9698	0.1421	8.79E-12	++
1:160256545C:G	c	g	1.6624	0.2996	2.88E-08	++
9:64995982A:G	a	g	-1.7128	0.3164	6.21E-08	--
1:159661960G:C	c	g	-1.4489	0.2298	2.90E-10	--
5:64549199G:T	t	g	-0.8709	0.1633	9.67E-08	--
10:16708614C:A	a	c	1.4386	0.2681	8.07E-08	++
11:11671347G:A	a	g	-1.5382	0.2933	1.57E-07	--
1:161773501C:T	t	c	-1.5324	0.2447	3.81E-10	--
1:159758189G:A	a	g	-2.4967	0.4839	2.48E-07	--
1:45734553A:G	a	g	-0.8707	0.1616	7.13E-08	--
1:160173320A:G	a	g	1.657	0.3002	3.41E-08	++
1:161237673A:C	a	c	1.386	0.2571	6.99E-08	++
1:158583551G:A	a	g	-1.2687	0.2353	7.00E-08	--
1:159664269C:T	t	c	-1.3482	0.2319	6.13E-09	--
1:161245926T:C	t	c	1.6095	0.2652	1.28E-09	++
1:178885844C:T	t	c	-1.5391	0.2795	3.64E-08	--
1:161069786G:A	a	g	-1.8224	0.3489	1.76E-07	--
1:161259616C:T	t	c	-1.5075	0.2618	8.50E-09	--
1:161846100G:A	a	g	1.1733	0.1898	6.35E-10	++
1:161267231T:C	t	c	1.5444	0.2605	3.07E-09	++
3:9887019C:T	t	c	0.8984	0.166	6.27E-08	++
13:198495280A:G	a	g	-1.4463	0.2661	5.46E-08	--
1:161765852T:C	t	c	1.5189	0.2375	1.59E-10	++
1:158584775C:T	t	c	-1.2306	0.2289	7.66E-08	--
14:9572224A:G	a	g	0.9093	0.176	2.38E-07	++
9:103594262T:C	t	c	-1.3207	0.2447	6.73E-08	--
1:161786849A:T	a	t	1.5063	0.2359	1.71E-10	++
16:5347340G:A	a	g	0.9252	0.1742	1.09E-07	++
8:4239931C:T	t	c	0.8109	0.156	2.02E-07	++
9:65091691T:C	t	c	-1.6829	0.3194	1.37E-07	--
1:178839267G:A	a	g	-1.4612	0.269	5.59E-08	--
1:158829301C:T	t	c	-1.7529	0.3293	1.02E-07	--
5:46455736A:C	a	c	2.8263	0.4898	7.90E-09	++
1:160176718A:T	a	t	1.5348	0.2823	5.43E-08	++
1:159057503T:C	t	c	1.5049	0.2273	3.58E-11	++
1:161645531C:T	t	c	1.5686	0.2245	2.83E-12	++
1:161066286T:A	a	t	-1.8707	0.3621	2.38E-07	--
1:159677960C:T	t	c	-1.3064	0.22	2.87E-09	--
1:11927499G:A	a	g	0.8812	0.1617	5.08E-08	++
1:161768748A:C	a	c	1.5627	0.2431	1.30E-10	++
1:160223322T:C	t	c	1.7491	0.2993	5.12E-09	++
1:161795777C:T	t	c	-1.3928	0.2325	2.08E-09	--
6:29294226T:C	t	c	0.7093	0.1323	8.26E-08	++
1:159683706C:G	c	g	1.3053	0.223	4.81E-09	++
1:160473859C:G	c	g	1.6577	0.2989	2.94E-08	++
1:32286621G:T	t	g	0.8894	0.1628	4.69E-08	++
1:158584377C:T	t	c	-1.1957	0.2296	1.92E-07	--
3:127808790C:G	c	g	-2.5526	0.4546	1.96E-08	--
1:162182139A:G	a	g	1.5376	0.2431	2.51E-10	++
1:93067004T:A	a	t	-0.7974	0.1437	2.86E-08	--
18:9704628A:C	a	c	-2.0958	0.4009	1.71E-07	--
1:161759759G:A	a	g	-1.6176	0.2416	2.13E-11	--
1:161800201C:T	t	c	1.4449	0.2393	1.56E-09	++
1:162174803A:G	a	g	1.0714	0.2045	1.61E-07	++
1:178679772G:A	a	g	-1.956	0.3714	1.39E-07	--
7:116387591G:A	a	g	1.9407	0.3736	2.05E-07	++
1:160257129T:C	t	c	1.6073	0.304	1.24E-07	++
1:159849156T:C	t	c	1.0346	0.2009	2.61E-07	++
16:5223353T:C	t	c	-1.2223	0.2359	2.21E-07	--
1:161283042G:A	a	g	-1.3885	0.2618	1.13E-07	--
1:178718505G:A	a	g	-1.9691	0.3797	2.15E-07	--
1:161298723C:A	a	c	-1.7423	0.3089	1.69E-08	--
1:178839304A:G	a	g	1.4408	0.2714	1.10E-07	++
4:113151802C:T	t	c	-1.2395	0.2304	7.49E-08	--
1:159647349A:G	a	g	1.2861	0.2287	1.86E-08	++
1:156835174A:T	a	t	-1.3011	0.2512	2.22E-07	--
1:174145579C:T	t	c	1.5953	0.3094	2.51E-07	++
1:158857572C:G	c	g	1.2963	0.2142	1.43E-09	++
1:160167436T:G	t	g	1.4446	0.2803	2.56E-07	++
16:5361898C:T	t	c	1.1289	0.1841	8.59E-10	++
1:160387946C:T	t	c	-1.6133	0.3027	9.81E-08	--
1:161655451A:G	a	g	1.5862	0.2834	2.18E-08	++
1:45742775G:A	a	g	0.8992	0.1657	5.72E-08	++
7:14306263T:A	a	t	-0.8406	0.1618	2.06E-07	--
14:9309957A:G	a	g	-0.9229	0.1791	2.56E-07	--
16:29059868G:A	a	g	-2.293	0.4006	1.04E-08	--
16:10589118C:T	t	c	-1.0805	0.2038	1.15E-07	--
1:9889905A:G	a	g	-0.9545	0.1706	2.22E-08	--
1:161652606A:G	a	g	1.5161	0.2849	1.03E-07	++
16:5373740T:C	t	c	-1.0043	0.1927	1.88E-07	--
1:178839276T:C	t	c	1.4612	0.269	5.59E-08	++
1:161768605C:T	t	c	-1.5627	0.2431	1.30E-10	--
1:9893138T:C	t	c	-0.886	0.1692	1.65E-07	--
1:159772538G:A	a	g	-1.2309	0.2168	1.37E-08	--
7:117408720C:T	t	c	-0.9242	0.1788	2.36E-07	--
1:160538585A:G	a	g	1.8364	0.2474	1.14E-13	++
6:154133191T:G	t	g	-1.0967	0.2043	7.92E-08	--
18:47850381T:C	t	c	-0.9566	0.1791	9.25E-08	--
1:160473731C:T	t	c	-1.6577	0.2989	2.94E-08	--
11:11154379G:C	c	g	-1.5432	0.2962	1.89E-07	--
7:100259252T:C	t	c	-1.0798	0.1941	2.64E-08	--
1:45742486G:A	a	g	0.905	0.1659	4.86E-08	++
1:159792638G:A	a	g	-1.1517	0.2217	2.06E-07	--
3:127838319T:C	t	c	-2.431	0.4395	3.18E-08	--
5:48022165T:C	t	c	-0.9628	0.1832	1.48E-07	--
1:161237675T:C	t	c	1.386	0.2571	6.99E-08	++
1:178830273T:C	t	c	1.5236	0.2748	2.96E-08	++
1:161642780G:A	a	g	-1.5832	0.2943	7.47E-08	--
16:5361889T:C	t	c	-1.1289	0.1841	8.59E-10	--
1:178694118T:A	a	t	-1.9489	0.3724	1.66E-07	--
3:34661384G:T	t	g	3.0063	0.5727	1.53E-07	++
1:161657592G:A	a	g	-1.8405	0.3229	1.19E-08	--
1:160494846C:T	t	c	-1.6608	0.3109	9.20E-08	--
1:161654154T:C	t	c	1.6036	0.2881	2.62E-08	++
1:160217636C:A	a	c	-1.6172	0.2792	6.96E-09	--
1:160953032G:A	a	g	1.0846	0.1844	4.05E-09	++
1:159754724T:C	t	c	1.4748	0.2279	9.81E-11	++
15:119773051G:A	a	g	2.543	0.4822	1.33E-07	++
1:161352132A:G	a	g	1.6304	0.3164	2.56E-07	++
10:18841009G:A	a	g	2.08	0.3934	1.24E-07	++
1:159872754A:G	a	g	1.1419	0.2161	1.26E-07	++
1:160273792C:T	t	c	-1.6544	0.3025	4.52E-08	--
7:116784650T:C	t	c	1.1058	0.2115	1.72E-07	++
1:156837013G:T	t	g	-2.2858	0.4271	8.71E-08	--
1:32286425T:C	t	c	-0.907	0.1629	2.59E-08	--
1:160501471T:C	t	c	1.8847	0.3144	2.04E-09	++
1:159856981A:C	a	c	1.2068	0.2201	4.18E-08	++
1:159775496T:C	t	c	1.1947	0.2188	4.74E-08	++
1:161511009G:A	a	g	1.568	0.2259	3.90E-12	++
16:10589800C:T	t	c	-1.0567	0.2047	2.43E-07	--
6:146637000C:T	t	c	1.5973	0.3003	1.04E-07	++
8:119905292A:C	a	c	1.3741	0.2621	1.58E-07	++
1:159876067G:A	a	g	-1.0998	0.2121	2.15E-07	--
1:159672500A:G	a	g	1.3397	0.2136	3.56E-10	++
6:146634787T:C	t	c	-1.8091	0.3177	1.23E-08	--
1:161263145C:A	a	c	-1.5231	0.2558	2.61E-09	--
1:178848160T:A	a	t	-1.5373	0.2829	5.51E-08	--
1:159860894T:G	t	g	1.2275	0.2201	2.46E-08	++
14:136270647G:T	t	g	-1.2597	0.2368	1.05E-07	--
1:161659772G:A	a	g	-1.8088	0.3295	4.04E-08	--
1:160488296G:T	t	g	-1.5807	0.3069	2.61E-07	--
2:41602805G:A	a	g	-0.9288	0.1755	1.20E-07	--
1:160195064T:C	t	c	1.576	0.3004	1.55E-07	++
1:161250513G:A	a	g	-1.4959	0.2655	1.75E-08	--
9:134338918G:C	c	g	-1.1297	0.185	1.01E-09	--
1:159640355C:T	t	c	-1.2123	0.2074	5.02E-09	--
1:45727709G:A	a	g	0.9067	0.1738	1.83E-07	++
4:113274043C:G	c	g	1.021	0.1972	2.24E-07	++
7:7831219A:G	a	g	1.1246	0.2157	1.84E-07	++
1:161771856G:A	a	g	-1.5516	0.2416	1.35E-10	--
16:73066526A:C	a	c	1.3898	0.2594	8.45E-08	++
4:35013706T:C	t	c	-0.9056	0.165	4.08E-08	--
10:20279507A:G	a	g	-3.7412	0.5965	3.56E-10	--
1:178832295A:T	a	t	1.4773	0.274	7.01E-08	++
17:62337262G:A	a	g	-1.5527	0.2947	1.37E-07	--
9:134340858G:A	a	g	-1.032	0.1882	4.21E-08	--
1:161805728A:G	a	g	-1.3874	0.2327	2.50E-09	--
1:161645097A:G	a	g	1.5967	0.2914	4.27E-08	++
1:160219460A:T	a	t	1.7609	0.3019	5.44E-09	++
1:159675450C:A	a	c	-1.4192	0.2217	1.54E-10	--
1:159667896T:C	t	c	1.1355	0.2204	2.59E-07	++
1:161458310T:C	t	c	1.4115	0.2275	5.51E-10	++
1:11927047T:A	a	t	-0.8972	0.1542	5.98E-09	--
3:132230463C:T	t	c	1.0948	0.1886	6.46E-09	++
17:59099776G:C	c	g	-2.016	0.3804	1.16E-07	--
1:160401663A:G	a	g	1.7545	0.3291	9.72E-08	++
1:160978649C:T	t	c	-1.908	0.3544	7.29E-08	--
16:5365291C:T	t	c	1.086	0.1811	2.03E-09	++
1:178862104A:G	a	g	1.5373	0.2829	5.51E-08	++
2:6576997T:C	t	c	3.0124	0.517	5.65E-09	++
10:20110100T:C	t	c	-2.5254	0.4866	2.10E-07	--
9:1867375C:G	c	g	-4.3265	0.7957	5.40E-08	--
9:134930190T:C	t	c	-1.0405	0.1878	3.01E-08	--
1:160272146C:G	c	g	1.4507	0.2188	3.37E-11	++
1:161263146A:G	a	g	1.5231	0.2558	2.61E-09	++
1:159869346A:C	a	c	1.1415	0.2113	6.55E-08	++
16:5361010T:C	t	c	-1.0266	0.1814	1.53E-08	--
1:161798174A:G	a	g	1.3324	0.2308	7.75E-09	++
6:169198205C:T	t	c	-1.7036	0.3195	9.67E-08	--
17:59095168T:C	t	c	2.249	0.384	4.72E-09	++
11:10152534G:A	a	g	-1.2716	0.2285	2.62E-08	--
1:162044485T:C	t	c	1.0965	0.2001	4.27E-08	++
11:70558224C:T	t	c	1.7732	0.3197	2.91E-08	++
1:159773429T:C	t	c	1.1947	0.2188	4.74E-08	++
1:161310744G:T	t	g	-1.7242	0.3046	1.51E-08	--
1:159863842T:C	t	c	1.1938	0.2204	6.11E-08	++
1:154187822G:T	t	g	1.3454	0.2559	1.46E-07	++
1:160489569A:G	a	g	1.8166	0.3065	3.08E-09	++
1:160501467C:T	t	c	-1.8847	0.3144	2.04E-09	--
1:159048403G:C	c	g	-1.342	0.2574	1.85E-07	--
4:33858425A:G	a	g	3.0054	0.5709	1.41E-07	++
1:160175584T:A	a	t	-1.4476	0.2771	1.75E-07	--
1:6755803C:T	t	c	0.9084	0.1679	6.26E-08	++
1:159875425C:T	t	c	-1.1517	0.2135	6.89E-08	--
1:161785549T:G	t	g	1.5262	0.2379	1.40E-10	++
16:5368512T:C	t	c	-1.0302	0.1925	8.75E-08	--
1:160233257G:C	c	g	-1.589	0.2843	2.28E-08	--
1:160246526T:C	t	c	1.4384	0.2699	9.85E-08	++
1:159674159G:A	a	g	-1.3853	0.215	1.17E-10	--
7:7831876A:G	a	g	1.2197	0.2234	4.78E-08	++
1:159675047C:T	t	c	-1.381	0.2181	2.40E-10	--
14:121856486C:T	t	c	1.2377	0.2386	2.14E-07	++
9:604036T:G	t	g	-3.7829	0.6783	2.45E-08	--
1:178834159C:T	t	c	-1.5432	0.2772	2.60E-08	--
4:118630649T:C	t	c	0.8158	0.1532	1.02E-07	++
1:161343347C:G	c	g	1.3601	0.2591	1.52E-07	++
1:160466930C:T	t	c	-1.9335	0.3077	3.29E-10	--
1:161778196T:C	t	c	1.3906	0.2372	4.54E-09	++
1:160473132G:A	a	g	-1.6577	0.2989	2.94E-08	--
1:159651441T:C	t	c	1.2999	0.2519	2.46E-07	++
1:161758374A:G	a	g	1.3429	0.2329	8.15E-09	++
1:160468103G:C	c	g	-1.8737	0.3036	6.80E-10	--
1:160498423A:T	a	t	1.8028	0.3134	8.84E-09	++
1:239310600A:G	a	g	-0.9028	0.1689	8.96E-08	--
1:178677985A:T	a	t	2.0305	0.3927	2.33E-07	++
1:159678249C:G	c	g	1.3317	0.224	2.75E-09	++
1:12476537A:G	a	g	1.0984	0.2057	9.30E-08	++
13:148158616G:A	a	g	-0.9902	0.1903	1.95E-07	--
1:161653070G:A	a	g	-1.5303	0.2858	8.59E-08	--
1:161343970A:T	a	t	1.3284	0.257	2.35E-07	++
7:14307039A:G	a	g	0.9022	0.162	2.55E-08	++
1:159647111C:T	t	c	-1.2861	0.2287	1.86E-08	--
17:55047010C:T	t	c	-0.8913	0.1608	3.00E-08	--
1:161802076G:C	c	g	1.2572	0.2326	6.49E-08	++
1:160871456A:T	a	t	1.4518	0.1948	9.08E-14	++
7:7830904C:T	t	c	-1.1575	0.2172	9.88E-08	--
16:5343415G:A	a	g	0.9191	0.175	1.50E-07	++
1:159631464A:G	a	g	1.438	0.2108	8.94E-12	++
11:10148797A:G	a	g	1.3106	0.2469	1.11E-07	++
5:65612135G:C	c	g	-1.3357	0.2572	2.06E-07	--
1:160463845C:A	a	c	-1.7117	0.3059	2.21E-08	--
1:162155132C:T	t	c	-1.0904	0.2022	6.93E-08	--
1:160489524T:C	t	c	1.8166	0.3065	3.08E-09	++
7:10992781A:G	a	g	-0.9307	0.1759	1.22E-07	--
1:162931475G:A	a	g	-1.0806	0.19	1.29E-08	--
1:161244740T:C	t	c	1.5138	0.263	8.67E-09	++
1:161788672T:C	t	c	1.5184	0.2384	1.90E-10	++
1:159848949T:C	t	c	1.0413	0.2015	2.38E-07	++
1:158584813T:C	t	c	1.1924	0.2297	2.08E-07	++
1:162043141A:G	a	g	1.0965	0.2001	4.27E-08	++
12:40818947T:C	t	c	-1.8033	0.3325	5.83E-08	--
1:161759837T:G	t	g	1.5294	0.2427	2.96E-10	++
1:159898698G:A	a	g	-1.2049	0.1996	1.59E-09	--
1:32286211G:A	a	g	0.9109	0.1655	3.71E-08	++
1:159673758C:T	t	c	-1.2996	0.21	6.03E-10	--
1:159670287T:G	t	g	1.3121	0.2115	5.52E-10	++
1:159673730C:T	t	c	-1.2996	0.21	6.03E-10	--
1:161655919A:C	a	c	1.5914	0.2873	3.05E-08	++
2:6960961G:T	t	g	0.8832	0.1585	2.49E-08	++
1:160228269T:A	a	t	-1.7402	0.3025	8.79E-09	--
1:161827712T:C	t	c	1.3473	0.2479	5.45E-08	++
1:161786051T:C	t	c	1.5262	0.2379	1.40E-10	++
1:161804333A:G	a	g	-1.4255	0.2298	5.57E-10	--
1:160383057C:T	t	c	-1.667	0.3061	5.17E-08	--
1:159773618C:T	t	c	-1.1947	0.2188	4.74E-08	--
1:162023698T:C	t	c	1.1736	0.2011	5.32E-09	++
1:161262932G:A	a	g	-1.5287	0.2568	2.64E-09	--
1:160974203C:T	t	c	-1.8119	0.3495	2.17E-07	--
1:161247002C:T	t	c	-1.6116	0.2661	1.40E-09	--
1:161230399G:T	t	g	-1.9365	0.3553	5.04E-08	--
4:112798737G:A	a	g	-1.2608	0.2381	1.19E-07	--
1:161807694G:A	a	g	-1.4019	0.2284	8.37E-10	--
1:159677872C:T	t	c	-1.3273	0.2193	1.42E-09	--
1:239299689T:C	t	c	-0.9051	0.1751	2.35E-07	--
1:160462666A:G	a	g	1.7117	0.3059	2.21E-08	++
1:159026131A:C	a	c	1.1553	0.2081	2.81E-08	++
1:161308958A:G	a	g	1.616	0.3115	2.14E-07	++
3:127519910G:T	t	g	2.7556	0.521	1.23E-07	++
1:161781493T:C	t	c	1.4046	0.241	5.59E-09	++
1:161269566C:T	t	c	-1.4397	0.2652	5.69E-08	--
1:159998384C:A	a	c	-1.3042	0.2368	3.63E-08	--
1:162921845A:T	a	t	0.9956	0.191	1.87E-07	++
1:161498861A:G	a	g	-1.3351	0.2234	2.28E-09	--
1:159845000G:A	a	g	-1.1345	0.2145	1.23E-07	--
9:134929052G:A	a	g	1.047	0.1918	4.81E-08	++
9:65091570G:A	a	g	1.6829	0.3194	1.37E-07	++
1:159669079A:G	a	g	1.2856	0.2185	3.98E-09	++
1:159637589G:C	c	g	-1.2403	0.2108	3.98E-09	--
1:160230092C:T	t	c	-1.9049	0.3045	3.96E-10	--
14:68880966A:G	a	g	-2.6492	0.4871	5.36E-08	--
1:159844557C:T	t	c	-1.1281	0.215	1.54E-07	--
3:7835722G:A	a	g	1.1675	0.2229	1.62E-07	++
1:161261338A:G	a	g	1.5456	0.2575	1.95E-09	++
1:161617902C:T	t	c	-1.5468	0.2917	1.14E-07	--
16:5352505T:C	t	c	-0.9428	0.177	9.98E-08	--
1:160238976G:A	a	g	-1.5665	0.2871	4.87E-08	--
1:161654258C:T	t	c	-1.6384	0.2919	1.99E-08	--
1:159893562C:T	t	c	-1.2914	0.2115	1.02E-09	--
1:162934249T:C	t	c	1.1039	0.1763	3.85E-10	++
10:1521617G:A	a	g	0.9437	0.1726	4.60E-08	++
1:159857087A:C	a	c	1.2068	0.2201	4.18E-08	++
14:122709950T:C	t	c	-1.0531	0.1921	4.21E-08	--
11:9990711G:T	t	g	-1.2087	0.2322	1.93E-07	--
1:161231924G:A	a	g	-1.8745	0.3616	2.17E-07	--
4:113128408T:C	t	c	-1.0047	0.1891	1.07E-07	--
3:98671246C:T	t	c	-3.5925	0.6577	4.70E-08	--
11:10110839C:T	t	c	1.2951	0.2405	7.23E-08	++
1:161653493G:A	a	g	-1.6036	0.2881	2.62E-08	--
1:160491426T:C	t	c	1.8758	0.3105	1.53E-09	++
1:159682198G:A	a	g	-1.3391	0.2223	1.71E-09	--
1:161642556G:T	t	g	-1.5832	0.2943	7.47E-08	--
1:161845670T:C	t	c	-1.1271	0.1913	3.86E-09	--
1:159871967T:C	t	c	1.1922	0.2148	2.85E-08	++
1:160202939C:T	t	c	-1.8009	0.3047	3.41E-09	--
1:160173276T:C	t	c	1.5066	0.2788	6.54E-08	++
1:158583741C:T	t	c	-1.2507	0.2394	1.76E-07	--
6:38740599A:T	a	t	-2.6218	0.4614	1.33E-08	--
1:162154148C:T	t	c	-1.1035	0.2008	3.91E-08	--
1:160234870G:A	a	g	-1.5574	0.2852	4.75E-08	--
1:159877583A:G	a	g	1.257	0.2102	2.21E-09	++
1:160189179T:C	t	c	1.5982	0.3013	1.13E-07	++
1:159669644A:G	a	g	1.2781	0.2169	3.81E-09	++
17:59100323A:G	a	g	2.0481	0.3831	8.95E-08	++
1:34679746T:C	t	c	1.5719	0.3029	2.11E-07	++
3:127288663C:G	c	g	-3.3485	0.5571	1.85E-09	--
1:160474943G:A	a	g	-1.6577	0.2989	2.94E-08	--
17:29345833C:T	t	c	3.9131	0.72	5.47E-08	++
1:161759097G:A	a	g	-1.4899	0.2419	7.35E-10	--
1:45739719C:A	a	c	0.8934	0.1656	6.84E-08	++
17:55597488G:A	a	g	0.9655	0.1703	1.44E-08	++
10:20279954C:T	t	c	1.9939	0.3843	2.12E-07	++
1:161519858G:A	a	g	-1.3152	0.2388	3.66E-08	--
1:160943252T:C	t	c	1.8263	0.3535	2.39E-07	++
1:161661413T:C	t	c	1.9089	0.3275	5.59E-09	++
17:55034527A:G	a	g	0.9822	0.1873	1.56E-07	++
3:132230527G:A	a	g	0.7953	0.153	2.01E-07	++
1:161802078T:C	t	c	-1.2572	0.2326	6.49E-08	--
4:103521827G:C	c	g	2.2653	0.3989	1.36E-08	++
1:162292957G:A	a	g	1.0482	0.1805	6.41E-09	++
1:161316880C:T	t	c	-1.7027	0.3057	2.56E-08	--
1:170986774G:A	a	g	0.8188	0.1577	2.08E-07	++
1:160228109G:C	c	g	-1.768	0.3016	4.60E-09	--
1:158318908G:A	a	g	-1.67	0.3169	1.37E-07	--
16:5384855G:A	a	g	0.9422	0.1811	1.96E-07	++
1:159655415G:A	a	g	-1.3849	0.2273	1.10E-09	--
1:159674983A:C	a	c	1.3792	0.2181	2.55E-10	++
1:160195736A:C	a	c	1.7404	0.279	4.45E-10	++
1:159869471G:C	c	g	-1.1415	0.2113	6.55E-08	--
1:161759372C:A	a	c	-1.3835	0.2386	6.68E-09	--
12:34927375C:T	t	c	-1.0548	0.2035	2.19E-07	--
10:19641345A:C	a	c	-2.4906	0.4653	8.67E-08	--
1:160974635A:G	a	g	1.8519	0.3537	1.64E-07	++
1:159877986T:A	a	t	-1.3026	0.2102	5.75E-10	--
14:121550011G:T	t	g	1.3313	0.2464	6.56E-08	++
1:160220401T:A	a	t	-1.7609	0.3019	5.44E-09	--
1:159834527A:G	a	g	1.121	0.2149	1.83E-07	++
1:160502413A:G	a	g	1.8329	0.3094	3.13E-09	++
16:5228388A:C	a	c	-1.2119	0.2262	8.39E-08	--
1:160491747C:T	t	c	-1.7821	0.3109	9.92E-09	--
1:161244074T:C	t	c	1.3687	0.2621	1.77E-07	++
1:161761209T:C	t	c	-1.4014	0.2287	8.98E-10	--
1:160490073A:G	a	g	1.8673	0.3114	2.02E-09	++
7:7831618A:T	a	t	1.1758	0.2239	1.51E-07	++
1:158947740T:G	t	g	1.3896	0.2691	2.43E-07	++
1:161327405G:A	a	g	-1.4998	0.2536	3.32E-09	--
1:159001783T:C	t	c	1.5395	0.2511	8.76E-10	++
1:160280604A:C	a	c	1.7063	0.2813	1.31E-09	++
1:162200892T:C	t	c	1.0062	0.1923	1.68E-07	++
1:161405249A:G	a	g	2.0829	0.3387	7.73E-10	++
1:161617653T:C	t	c	1.5468	0.2917	1.14E-07	++
1:161403555G:T	t	g	-2.1753	0.348	4.11E-10	--
1:161519245A:G	a	g	1.3717	0.2409	1.23E-08	++
1:161520454C:T	t	c	-1.268	0.2364	8.17E-08	--
7:14134862G:A	a	g	-1.4672	0.2763	1.09E-07	--
1:160226196A:T	a	t	1.5678	0.2757	1.29E-08	++
1:158584620G:A	a	g	-1.2052	0.2284	1.32E-07	--
16:5355313G:A	a	g	0.9606	0.1828	1.47E-07	++
4:22096T:C	t	c	-3.1716	0.6145	2.45E-07	--
1:159897239C:A	a	c	-1.2714	0.2063	7.08E-10	--
1:150009942C:T	t	c	-2.671	0.5032	1.11E-07	--
1:178873063T:C	t	c	1.4463	0.2722	1.07E-07	++
1:161768836G:A	a	g	-1.5627	0.2431	1.30E-10	--
1:160021417C:T	t	c	-1.7246	0.2245	1.56E-14	--
1:178700641A:C	a	c	1.9772	0.3813	2.16E-07	++
4:112798523C:T	t	c	-1.2792	0.2393	9.00E-08	--
1:161827132T:C	t	c	-1.5328	0.2287	2.04E-11	--
1:239299727C:A	a	c	0.9051	0.1751	2.35E-07	++
1:162043669T:C	t	c	1.0965	0.2001	4.27E-08	++
1:161797772A:G	a	g	1.3042	0.2336	2.36E-08	++
10:6462875G:A	a	g	0.873	0.1619	7.00E-08	++
9:134339322T:C	t	c	0.9922	0.1804	3.82E-08	++
1:161772190T:C	t	c	1.5216	0.2427	3.60E-10	++
17:59097453G:A	a	g	-2.0751	0.403	2.61E-07	--
1:159607978C:G	c	g	1.3446	0.2056	6.15E-11	++
1:159639984T:C	t	c	1.2546	0.2083	1.70E-09	++
1:161791609C:G	c	g	1.433	0.2406	2.59E-09	++
7:7829746A:T	a	t	1.2565	0.241	1.85E-07	++
6:170251737G:A	a	g	-1.9533	0.3661	9.55E-08	--
1:161279315A:G	a	g	1.4641	0.2556	1.02E-08	++
1:161066815T:C	t	c	1.8329	0.3506	1.72E-07	++
1:161802653G:A	a	g	1.2615	0.2268	2.66E-08	++
1:161774719T:C	t	c	1.5246	0.2439	4.06E-10	++
1:159675350C:T	t	c	-1.4281	0.2206	9.63E-11	--
1:161640583G:A	a	g	-1.5503	0.2912	1.02E-07	--
7:10992949G:A	a	g	0.9931	0.1746	1.28E-08	++
1:159869047A:C	a	c	1.1415	0.2113	6.55E-08	++
1:178835729C:T	t	c	-1.4986	0.2725	3.80E-08	--
1:159682946G:T	t	g	-1.3391	0.2223	1.71E-09	--
1:160031812T:A	a	t	-1.6238	0.225	5.37E-13	--
2:12443988T:C	t	c	1.1457	0.2123	6.77E-08	++
12:57341511G:T	t	g	-0.8464	0.1609	1.44E-07	--
1:162201667C:T	t	c	-1.5183	0.2404	2.67E-10	--
10:20153303A:C	a	c	-2.0534	0.3898	1.39E-07	--
1:178839307A:G	a	g	1.4408	0.2714	1.10E-07	++
1:161755497T:G	t	g	-1.3128	0.2356	2.52E-08	--
1:161621957A:G	a	g	1.5706	0.2946	9.81E-08	++
1:158937724T:G	t	g	1.3826	0.2645	1.72E-07	++
1:161787669G:T	t	g	-1.5203	0.2384	1.81E-10	--
9:134931661G:C	c	g	1.0543	0.1824	7.47E-09	++
14:35767218A:C	a	c	2.1786	0.364	2.17E-09	++
1:159648489G:T	t	g	-1.3499	0.2218	1.16E-09	--
1:159677871A:C	a	c	1.3273	0.2193	1.42E-09	++
1:159369606G:C	c	g	-1.1965	0.1919	4.50E-10	--
16:5377271T:C	t	c	-0.9846	0.1892	1.96E-07	--
1:160234709C:T	t	c	-1.5828	0.2882	3.96E-08	--
9:26526549G:A	a	g	2.7666	0.4871	1.35E-08	++
1:161643140G:A	a	g	-1.5832	0.2943	7.47E-08	--
1:160283239T:C	t	c	1.7041	0.294	6.79E-09	++
1:161160798T:G	t	g	-1.2849	0.2002	1.39E-10	--
1:161767120A:T	a	t	1.5121	0.2387	2.40E-10	++
10:52804103C:T	t	c	3.0167	0.5388	2.15E-08	++
1:161147884G:A	a	g	-1.9375	0.3755	2.48E-07	--
7:7830806T:A	a	t	-1.1444	0.2178	1.48E-07	--
13:54555411T:G	t	g	-1.112	0.2063	7.05E-08	--
9:22212402C:A	a	c	-2.4745	0.4525	4.54E-08	--
1:160165577C:G	c	g	1.5338	0.2782	3.50E-08	++
14:8877032G:A	a	g	1.2559	0.242	2.11E-07	++
5:81038600T:C	t	c	-3.197	0.6027	1.13E-07	--
1:159673966T:C	t	c	1.3284	0.2114	3.28E-10	++
1:162202812T:C	t	c	1.0898	0.192	1.37E-08	++
1:161659604C:T	t	c	-1.5612	0.2915	8.55E-08	--
1:161518227G:C	c	g	-1.4327	0.2431	3.76E-09	--
1:160516536A:G	a	g	1.6928	0.3064	3.30E-08	++
1:161764819A:G	a	g	1.4935	0.2354	2.25E-10	++
1:158589475C:T	t	c	-1.3092	0.2385	4.06E-08	--
7:13993967T:A	a	t	-1.8519	0.3462	8.87E-08	--
17:55596551G:A	a	g	0.9485	0.1757	6.75E-08	++
1:45752703A:C	a	c	-0.8788	0.1636	7.86E-08	--
1:161510443C:T	t	c	1.568	0.2259	3.90E-12	++
1:162179289T:A	a	t	-1.0518	0.2042	2.58E-07	--
16:5364624C:T	t	c	1.0767	0.1823	3.47E-09	++
17:62046371G:A	a	g	-1.1685	0.2156	5.92E-08	--
1:35753184A:C	a	c	-1.0225	0.1947	1.51E-07	--
17:55047082G:T	t	g	-0.8913	0.1608	3.00E-08	--
1:161263127T:C	t	c	1.5231	0.2558	2.61E-09	++
1:160195862A:T	a	t	1.5267	0.2833	7.07E-08	++
1:26231312T:G	t	g	-3.1908	0.5416	3.82E-09	--
1:162931212C:T	t	c	-1.0806	0.19	1.29E-08	--
16:5383695T:G	t	g	-0.9246	0.1793	2.50E-07	--
1:161759056A:G	a	g	1.5599	0.2452	1.98E-10	++
1:160246784A:C	a	c	1.4868	0.2701	3.68E-08	++
14:8132370A:G	a	g	0.9423	0.1692	2.56E-08	++
2:1782025T:C	t	c	-3.6663	0.7069	2.15E-07	--
1:160415739G:T	t	g	-1.8758	0.3105	1.53E-09	--
7:10990588A:G	a	g	-0.9195	0.1759	1.71E-07	--
1:159891928T:C	t	c	1.2914	0.2115	1.02E-09	++
1:160470393A:G	a	g	1.7614	0.2979	3.35E-09	++
1:161762502C:A	a	c	1.42	0.2281	4.80E-10	++
1:161241306G:C	c	g	-1.418	0.2554	2.83E-08	--
1:161311907A:C	a	c	1.3898	0.2524	3.64E-08	++
1:160183310C:A	a	c	-1.5332	0.2823	5.58E-08	--
1:161305503G:A	a	g	-1.6506	0.3115	1.17E-07	--
11:70220311G:A	a	g	-0.9118	0.1708	9.29E-08	--
11:10780856G:A	a	g	-1.4941	0.2865	1.84E-07	--
1:159042645A:G	a	g	1.09	0.205	1.06E-07	++
1:160224685G:A	a	g	-1.6996	0.2923	6.12E-09	--
1:159884741T:G	t	g	1.296	0.2115	8.97E-10	++
13:147830788T:C	t	c	-1.0297	0.1945	1.20E-07	--
17:41485587A:G	a	g	-0.9851	0.1714	9.09E-09	--
17:55597383C:A	a	c	0.9845	0.1678	4.45E-09	++
17:55597761G:C	c	g	0.927	0.172	7.04E-08	++
7:14455827C:T	t	c	-1.4128	0.253	2.34E-08	--
1:154186896C:A	a	c	1.4033	0.2578	5.23E-08	++
1:161775186C:T	t	c	-1.5246	0.2439	4.06E-10	--
1:161247901T:C	t	c	1.4287	0.2551	2.15E-08	++
1:161345926C:T	t	c	-1.3468	0.2567	1.56E-07	--
16:5231955T:G	t	g	-1.1752	0.219	8.02E-08	--
1:178834213G:A	a	g	-1.5432	0.2772	2.60E-08	--
1:159647208T:C	t	c	1.2861	0.2287	1.86E-08	++
7:12214796C:T	t	c	-1.8518	0.3302	2.04E-08	--
1:161520391A:G	a	g	1.2259	0.2345	1.71E-07	++
7:19561197A:T	a	t	1.2495	0.206	1.31E-09	++
1:161795732A:C	a	c	1.3928	0.2325	2.08E-09	++
1:160252864A:T	a	t	1.4635	0.2767	1.23E-07	++
1:160197707A:G	a	g	1.4768	0.2759	8.68E-08	++
1:162186308T:C	t	c	1.0572	0.2001	1.27E-07	++
7:7831441T:C	t	c	1.1246	0.2157	1.84E-07	++
1:161655810T:C	t	c	1.5949	0.291	4.25E-08	++
1:161778199G:A	a	g	-1.6968	0.2763	8.23E-10	--
2:2349066G:A	a	g	3.2503	0.6219	1.73E-07	++
16:5366872A:C	a	c	-1.0306	0.1842	2.19E-08	--
1:161651450A:C	a	c	1.5298	0.2908	1.44E-07	++
1:161762141C:T	t	c	1.4005	0.2331	1.87E-09	++
1:161792909G:A	a	g	-1.5346	0.2461	4.52E-10	--
5:83195853A:T	a	t	-1.8897	0.3291	9.40E-09	--
10:37060719C:T	t	c	-2.4212	0.4614	1.54E-07	--
1:160183809G:A	a	g	-2.6852	0.5175	2.11E-07	--
1:32286486G:A	a	g	0.907	0.1629	2.59E-08	++
1:158589217G:A	a	g	-1.3607	0.2384	1.15E-08	--
1:160277167T:A	a	t	-1.7167	0.3029	1.45E-08	--
16:44702646C:G	c	g	-3.7063	0.7126	1.98E-07	--
1:161265473T:G	t	g	1.4709	0.2558	8.96E-09	++
9:134930281G:A	a	g	1.0697	0.1879	1.25E-08	++
1:161757471C:G	c	g	-1.2689	0.2337	5.68E-08	--
1:159050591A:G	a	g	1.1718	0.2023	6.91E-09	++
1:178883481C:T	t	c	-1.4593	0.2763	1.28E-07	--
1:160239266G:A	a	g	-1.5665	0.2871	4.87E-08	--
6:94811575C:G	c	g	2.1061	0.4071	2.30E-07	++
15:130403197A:C	a	c	-1.4419	0.2788	2.33E-07	--
1:156813099G:A	a	g	-2.2692	0.4354	1.87E-07	--
3:127278710G:T	t	g	3.321	0.6103	5.27E-08	++
1:178832942G:T	t	g	-1.4773	0.274	7.01E-08	--
16:55255189G:A	a	g	-1.0929	0.2047	9.36E-08	--
1:159671584C:T	t	c	-1.3374	0.2143	4.36E-10	--
6:146634413C:T	t	c	3.0667	0.5877	1.81E-07	++
7:19561089G:C	c	g	-1.2035	0.2061	5.23E-09	--
1:159648743G:T	t	g	-1.3486	0.2288	3.74E-09	--
16:5231768C:T	t	c	1.1469	0.2191	1.64E-07	++
1:159667899C:T	t	c	-1.1548	0.2225	2.10E-07	--
1:161784218C:T	t	c	-1.4482	0.2372	1.03E-09	--
1:178860267C:T	t	c	-1.5351	0.2785	3.56E-08	--
1:161294989C:T	t	c	-1.8204	0.3148	7.33E-09	--
2:101973755A:G	a	g	0.9481	0.1829	2.18E-07	++
1:159891326G:A	a	g	-1.2513	0.2139	4.91E-09	--
1:160463588G:T	t	g	-1.7117	0.3059	2.21E-08	--
1:9893139G:T	t	g	0.886	0.1692	1.65E-07	++
1:178833083A:G	a	g	1.4773	0.274	7.01E-08	++
1:160510756A:C	a	c	1.6736	0.3089	6.01E-08	++
16:53356136T:A	a	t	3.1094	0.5864	1.14E-07	++
1:159772504C:T	t	c	-1.2069	0.2195	3.85E-08	--
1:160273139G:A	a	g	-1.6934	0.3068	3.39E-08	--
1:159676101G:A	a	g	-1.5777	0.2272	3.81E-12	--
1:158584100A:T	a	t	1.2294	0.2314	1.08E-07	++
1:45720189G:A	a	g	0.8296	0.1598	2.10E-07	++
9:103601103G:A	a	g	1.3735	0.2579	1.01E-07	++
13:147909293G:A	a	g	1.1422	0.1965	6.20E-09	++
1:159658562A:G	a	g	1.2302	0.2101	4.80E-09	++
1:161063791G:A	a	g	-1.85	0.3571	2.21E-07	--
1:178829939G:C	c	g	-1.4274	0.2753	2.17E-07	--
1:160975122T:C	t	c	1.8519	0.3537	1.64E-07	++
16:5343314T:C	t	c	-0.9355	0.174	7.64E-08	--
1:160186772A:G	a	g	1.5093	0.2811	7.90E-08	++
1:161653954T:C	t	c	1.6036	0.2881	2.62E-08	++
14:140337246T:G	t	g	1.1713	0.2142	4.56E-08	++
1:161308133T:C	t	c	1.7524	0.311	1.75E-08	++
16:5352934T:C	t	c	-0.9582	0.1812	1.23E-07	--
1:161849139A:G	a	g	-1.0267	0.1955	1.50E-07	--
1:161802842G:A	a	g	1.1811	0.2203	8.27E-08	++
1:178849876A:G	a	g	1.5391	0.2795	3.64E-08	++
1:161636352G:T	t	g	-1.5274	0.2877	1.11E-07	--
1:160243576T:C	t	c	1.5266	0.2842	7.81E-08	++
3:132230516C:A	a	c	0.804	0.1494	7.37E-08	++
17:55597767G:A	a	g	0.9311	0.1715	5.71E-08	++
6:3229406G:A	a	g	-1.533	0.2873	9.53E-08	--
1:159659674T:C	t	c	1.3732	0.227	1.46E-09	++
10:20111257G:A	a	g	2.6737	0.4791	2.41E-08	++
1:159854669C:T	t	c	-1.2056	0.2201	4.33E-08	--
1:161517499A:C	a	c	1.3632	0.242	1.78E-08	++
1:161781412A:G	a	g	1.4046	0.241	5.59E-09	++
1:154047197A:T	a	t	-1.4621	0.2563	1.17E-08	--
1:161654469G:C	c	g	-1.6384	0.2919	1.99E-08	--
5:65613647A:G	a	g	1.3148	0.2478	1.13E-07	++
1:162155404C:T	t	c	-1.061	0.2	1.13E-07	--
1:159656426A:T	a	t	1.4122	0.223	2.43E-10	++
1:161241572T:A	a	t	-1.418	0.2554	2.83E-08	--
1:161987727A:G	a	g	-1.1549	0.198	5.41E-09	--
1:162185879A:G	a	g	1.0635	0.1989	8.98E-08	++
1:9893765C:T	t	c	0.996	0.1702	4.89E-09	++
1:160128994A:G	a	g	1.4425	0.2157	2.29E-11	++
1:159659044G:A	a	g	-1.391	0.2258	7.21E-10	--
1:161762209A:C	a	c	-1.4729	0.233	2.57E-10	--
1:159840074C:A	a	c	-1.0999	0.213	2.42E-07	--
1:159033946G:A	a	g	-1.0948	0.2064	1.14E-07	--
1:160220233G:A	a	g	-1.6566	0.2733	1.35E-09	--
1:160507732G:A	a	g	-1.7393	0.3093	1.88E-08	--
1:161329048T:A	a	t	-1.4601	0.2611	2.23E-08	--
1:161654511T:C	t	c	1.614	0.2891	2.36E-08	++
1:158883777A:G	a	g	1.2355	0.2126	6.23E-09	++
3:131331906T:C	t	c	-1.263	0.239	1.26E-07	--
1:161826697T:C	t	c	-1.522	0.223	8.74E-12	--
1:161621005G:A	a	g	-1.5468	0.2917	1.14E-07	--
17:55602517C:T	t	c	1.0704	0.1778	1.75E-09	++
7:7830896A:C	a	c	1.1575	0.2172	9.88E-08	++
1:161825242G:A	a	g	1.2226	0.2091	4.98E-09	++
1:162182258C:T	t	c	-1.0206	0.1963	2.01E-07	--
1:159833959C:T	t	c	-1.131	0.2151	1.46E-07	--
1:161778794A:G	a	g	1.4234	0.2427	4.51E-09	++
1:178866946T:C	t	c	1.4879	0.2748	6.12E-08	++
1:162189728T:C	t	c	1.0636	0.203	1.62E-07	++
1:93022686C:T	t	c	-0.8574	0.154	2.58E-08	--
1:161510185G:A	a	g	1.568	0.2259	3.90E-12	++
1:159862638T:C	t	c	1.1527	0.2209	1.80E-07	++
11:9911058T:C	t	c	1.2752	0.239	9.50E-08	++
1:34634966G:A	a	g	-1.8801	0.3291	1.11E-08	--
3:131331913C:T	t	c	1.2812	0.2403	9.70E-08	++
7:7832116C:T	t	c	-1.1961	0.2229	8.05E-08	--
1:160489122T:C	t	c	1.7821	0.3109	9.92E-09	++
1:161807018C:T	t	c	-1.4133	0.2312	9.73E-10	--
1:158884860C:T	t	c	-1.3785	0.2319	2.80E-09	--
5:64549168C:T	t	c	0.8327	0.1543	6.86E-08	++
17:60719202T:C	t	c	1.4775	0.2708	4.87E-08	++
7:92570590G:A	a	g	0.9189	0.1704	6.96E-08	++
1:178874876T:C	t	c	1.5	0.2714	3.25E-08	++
1:160489973T:A	a	t	-1.6824	0.3106	6.06E-08	--
9:65008315G:A	a	g	1.7751	0.3442	2.51E-07	++
17:55597783G:A	a	g	0.9823	0.1713	9.87E-09	++
1:159778966A:G	a	g	1.1616	0.223	1.90E-07	++
1:158584431C:A	a	c	-1.1956	0.2276	1.50E-07	--
1:161793049G:A	a	g	-1.4703	0.2447	1.87E-09	--
16:5384541T:C	t	c	-0.9368	0.1814	2.42E-07	--
16:5350203A:G	a	g	-0.8991	0.1728	1.97E-07	--
1:159848952C:T	t	c	-1.0413	0.2015	2.38E-07	--
1:161318754T:C	t	c	1.7162	0.3047	1.79E-08	++
1:161261008T:C	t	c	1.5519	0.2581	1.83E-09	++
17:62416589A:T	a	t	1.7157	0.3119	3.78E-08	++
16:5357659G:A	a	g	0.965	0.18	8.19E-08	++
7:10998625C:T	t	c	0.8982	0.1739	2.40E-07	++
1:162046393C:T	t	c	-1.0854	0.1979	4.17E-08	--
1:161800710T:C	t	c	-1.4449	0.2393	1.56E-09	--
1:161762043C:T	t	c	1.3794	0.2312	2.45E-09	++
1:159641820C:A	a	c	-1.2713	0.2094	1.28E-09	--
1:161231665C:T	t	c	-1.8665	0.355	1.46E-07	--
1:159675467G:A	a	g	-1.4192	0.2217	1.54E-10	--
1:160194911A:G	a	g	1.6283	0.2964	3.95E-08	++
1:160204234T:C	t	c	1.65	0.2748	1.91E-09	++
10:40366452A:C	a	c	1.5951	0.3068	2.00E-07	++
1:160475091A:G	a	g	1.6577	0.2989	2.94E-08	++
1:159060472A:G	a	g	1.2027	0.2133	1.71E-08	++
2:1980065G:A	a	g	3.5256	0.6588	8.70E-08	++
1:159858683T:C	t	c	1.2207	0.2206	3.16E-08	++
1:159675504T:C	t	c	1.419	0.2217	1.54E-10	++
1:162933113C:A	a	c	-1.0232	0.1815	1.73E-08	--
1:160432237G:T	t	g	-1.7031	0.3087	3.46E-08	--
1:160181377A:T	a	t	1.3653	0.2644	2.42E-07	++
6:40008858C:T	t	c	0.8887	0.1658	8.32E-08	++
4:103687484T:C	t	c	-2.6471	0.4462	2.99E-09	--
1:162514600A:C	a	c	1.8506	0.3182	6.01E-09	++
1:239299787A:C	a	c	-0.93	0.1754	1.14E-07	--
1:161263761G:A	a	g	-1.6246	0.259	3.56E-10	--
9:134289140T:G	t	g	1.3017	0.243	8.47E-08	++
1:160489329A:G	a	g	1.8673	0.3114	2.02E-09	++
1:160514846G:A	a	g	-1.6635	0.3056	5.21E-08	--
1:159886599T:G	t	g	1.2741	0.2148	2.98E-09	++
1:178694202A:C	a	c	1.9489	0.3724	1.66E-07	++
16:5383447T:C	t	c	-0.9439	0.1802	1.62E-07	--
1:160978441C:T	t	c	-1.908	0.3544	7.29E-08	--
1:161773025A:G	a	g	1.5216	0.2427	3.60E-10	++
16:5223684A:G	a	g	-1.262	0.2355	8.43E-08	--
1:161656155A:G	a	g	1.9346	0.339	1.16E-08	++
1:161803024G:C	c	g	1.2576	0.2233	1.78E-08	++
1:161793950A:T	a	t	1.4897	0.2411	6.41E-10	++
13:148952355G:T	t	g	-1.0026	0.1868	8.05E-08	--
1:161797544C:T	t	c	-1.2751	0.237	7.48E-08	--
1:159510681A:G	a	g	1.2855	0.2043	3.16E-10	++
1:162935513C:T	t	c	-1.0664	0.1791	2.60E-09	--
1:161514225G:C	c	g	1.5195	0.2245	1.30E-11	++
1:161653492T:C	t	c	1.6036	0.2881	2.62E-08	++
1:161257294C:T	t	c	-1.5079	0.2613	7.92E-09	--
11:9909277A:G	a	g	1.2255	0.2294	9.14E-08	++
1:160183032C:A	a	c	-1.5621	0.2916	8.47E-08	--
11:67781512A:T	a	t	0.8876	0.1703	1.87E-07	++
1:161811435C:T	t	c	-1.9074	0.3497	4.92E-08	--
6:169699320C:G	c	g	1.5428	0.2915	1.20E-07	++
1:161756253A:G	a	g	-1.3128	0.2356	2.52E-08	--
1:162185856T:C	t	c	1.0635	0.1989	8.98E-08	++
1:161789085G:A	a	g	-1.5393	0.2369	8.14E-11	--
1:178871638A:G	a	g	1.4879	0.2748	6.12E-08	++
1:159877174T:A	a	t	-1.2194	0.21	6.36E-09	--
1:159877326T:C	t	c	1.257	0.2102	2.21E-09	++
17:62338766C:T	t	c	-1.5527	0.2947	1.37E-07	--
1:159657151G:A	a	g	-1.6991	0.2855	2.66E-09	--
1:161423154A:G	a	g	1.4609	0.2486	4.21E-09	++
16:5358790T:C	t	c	-1.0892	0.182	2.19E-09	--
16:29024740T:C	t	c	2.4579	0.427	8.60E-09	++
1:160270256G:A	a	g	-1.5274	0.2958	2.42E-07	--
1:161787294T:C	t	c	1.536	0.2362	7.81E-11	++
1:161780253C:T	t	c	-1.3818	0.2376	6.02E-09	--
1:160223989C:A	a	c	-1.4897	0.2666	2.31E-08	--
9:64996994T:C	t	c	-1.8141	0.3341	5.67E-08	--
1:160426503T:C	t	c	2.0287	0.2657	2.23E-14	++
1:161004239G:C	c	g	-1.9143	0.3677	1.93E-07	--
7:77237651G:A	a	g	-1.4554	0.2802	2.06E-07	--
1:161614458T:C	t	c	1.5706	0.2946	9.81E-08	++
1:161822218A:G	a	g	-1.192	0.2263	1.39E-07	--
1:178767419C:T	t	c	-2.0305	0.3927	2.33E-07	--
1:161641563C:G	c	g	1.5832	0.2943	7.47E-08	++
1:162938245G:A	a	g	-0.9447	0.1782	1.16E-07	--
1:160467282C:T	t	c	-1.8204	0.3081	3.47E-09	--
1:161241964C:A	a	c	-1.3501	0.2567	1.44E-07	--
1:178854570T:C	t	c	1.5373	0.2829	5.51E-08	++
5:64544874C:T	t	c	0.8812	0.1596	3.39E-08	++
10:20097145G:A	a	g	2.6934	0.4945	5.12E-08	++
1:161272768G:A	a	g	-1.4784	0.2666	2.94E-08	--
1:162181349T:C	t	c	1.4899	0.2423	7.80E-10	++
1:178853515G:A	a	g	-1.5373	0.2829	5.51E-08	--
1:159672377G:A	a	g	-1.358	0.2131	1.88E-10	--
1:161785624G:A	a	g	-1.5262	0.2379	1.40E-10	--
1:160258496G:C	c	g	-1.6789	0.2976	1.69E-08	--
1:160347100T:G	t	g	1.7118	0.3116	3.92E-08	++
1:159644009G:A	a	g	-1.1219	0.2073	6.22E-08	--
1:161277817T:C	t	c	1.3747	0.2559	7.76E-08	++
1:178852302A:G	a	g	1.5373	0.2829	5.51E-08	++
7:100258098G:A	a	g	1.0993	0.1902	7.45E-09	++
1:161784857C:G	c	g	1.4943	0.2351	2.08E-10	++
1:160187401G:A	a	g	-1.5379	0.2817	4.79E-08	--
11:9909175C:T	t	c	-1.2092	0.2298	1.42E-07	--
1:160976765A:G	a	g	1.908	0.3544	7.29E-08	++
16:5361386A:T	a	t	-1.0898	0.1821	2.19E-09	--
1:160274586A:C	a	c	1.6934	0.3068	3.39E-08	++
12:53010323G:A	a	g	0.9146	0.1723	1.11E-07	++
1:160224400A:G	a	g	1.6996	0.2923	6.12E-09	++
1:161795598T:C	t	c	1.3963	0.2353	2.93E-09	++
1:161266114G:A	a	g	-1.5006	0.2529	2.97E-09	--
1:160459903C:T	t	c	-1.7117	0.3059	2.21E-08	--
1:178859599A:C	a	c	1.5351	0.2785	3.56E-08	++
9:64996852G:A	a	g	1.8141	0.3341	5.67E-08	++
1:161054442G:A	a	g	-1.9114	0.3574	8.86E-08	--
16:5324641C:A	a	c	0.9561	0.1787	8.83E-08	++
1:162201423C:A	a	c	-1.4496	0.2358	7.84E-10	--
1:160426470G:A	a	g	-1.6329	0.2983	4.40E-08	--
16:5366481C:T	t	c	1.0477	0.1851	1.52E-08	++
1:161622830G:A	a	g	-1.5139	0.2879	1.46E-07	--
1:161009865G:C	c	g	-1.9686	0.377	1.77E-07	--
7:9002784C:A	a	c	3.8429	0.6146	4.03E-10	++
1:159678733T:A	a	t	-1.3999	0.2269	6.80E-10	--
9:1813002A:G	a	g	-3.8431	0.7289	1.34E-07	--
17:62337215C:T	t	c	-1.5527	0.2947	1.37E-07	--
1:160493070G:A	a	g	-1.7821	0.3109	9.92E-09	--
13:53002738A:G	a	g	-0.8688	0.16	5.67E-08	--
1:160974234T:C	t	c	1.8119	0.3495	2.17E-07	++
4:6573682A:G	a	g	0.9391	0.1799	1.79E-07	++
1:160482967T:C	t	c	1.7821	0.3109	9.92E-09	++
1:162043623G:A	a	g	-1.0745	0.1989	6.61E-08	--
7:10992757C:T	t	c	0.9602	0.1754	4.39E-08	++
1:159677342G:A	a	g	-1.2644	0.225	1.90E-08	--
1:161640621T:C	t	c	1.5503	0.2912	1.02E-07	++
1:178880133C:G	c	g	1.4593	0.2763	1.28E-07	++
1:161538883A:C	a	c	1.4073	0.2472	1.25E-08	++
1:161297989A:G	a	g	1.8414	0.3193	8.09E-09	++
1:45736644A:C	a	c	-0.8534	0.1633	1.73E-07	--
1:9893161G:A	a	g	0.886	0.1692	1.65E-07	++
1:160500749C:A	a	c	-1.8847	0.3144	2.04E-09	--
5:48024135G:A	a	g	0.9583	0.1827	1.57E-07	++
1:160421760T:A	a	t	-1.8227	0.3087	3.56E-09	--
17:62054759C:T	t	c	-1.1395	0.2132	9.08E-08	--
1:160475152T:G	t	g	1.6577	0.2989	2.94E-08	++
1:159674001A:G	a	g	1.3393	0.2111	2.21E-10	++
1:161801942A:G	a	g	-1.3042	0.2345	2.68E-08	--
5:65637535G:A	a	g	-0.8265	0.1586	1.89E-07	--
9:15051390T:C	t	c	-0.9878	0.1914	2.44E-07	--
1:178831134C:A	a	c	-1.5236	0.2748	2.96E-08	--
2:2343175A:G	a	g	-3.4066	0.6303	6.49E-08	--
1:178857429T:C	t	c	1.4759	0.278	1.11E-07	++
1:161794079A:C	a	c	1.5278	0.2428	3.11E-10	++
1:160183325C:A	a	c	-1.5332	0.2823	5.58E-08	--
1:162155523A:T	a	t	1.093	0.2021	6.33E-08	++
1:161307860C:A	a	c	-1.6688	0.3101	7.37E-08	--
17:17986753A:G	a	g	1.1751	0.2144	4.25E-08	++
1:161005527T:C	t	c	1.9918	0.3649	4.80E-08	++
1:109122916A:G	a	g	1.9554	0.3581	4.73E-08	++
16:76803576G:A	a	g	1.3769	0.2666	2.41E-07	++
4:113280208C:A	a	c	-1.3253	0.2251	3.94E-09	--
1:161278304T:C	t	c	1.3981	0.2557	4.54E-08	++
1:161802115A:G	a	g	-1.2572	0.2326	6.49E-08	--
16:5366904A:G	a	g	-1.031	0.1841	2.15E-08	--
4:113085234C:T	t	c	-1.0536	0.2028	2.05E-07	--
1:170978618G:A	a	g	0.99	0.1905	2.02E-07	++
8:4250384T:C	t	c	2.0678	0.3576	7.35E-09	++
7:79240079A:G	a	g	-2.5756	0.4899	1.46E-07	--
13:148887582T:C	t	c	1.0152	0.1903	9.61E-08	++
1:161652862A:G	a	g	1.5086	0.2831	9.91E-08	++
1:161564504G:A	a	g	-1.2805	0.2479	2.41E-07	--
6:146681331C:T	t	c	1.6362	0.3024	6.28E-08	++
1:161802114C:T	t	c	1.2572	0.2326	6.49E-08	++
1:160461885T:A	a	t	-1.7117	0.3059	2.21E-08	--
1:161654279G:A	a	g	-1.6384	0.2919	1.99E-08	--
1:161801024A:G	a	g	-1.4454	0.235	7.72E-10	--
1:161807161T:C	t	c	1.4155	0.2311	9.12E-10	++
1:160143904T:C	t	c	1.7054	0.3108	4.08E-08	++
1:161520871G:A	a	g	-1.2413	0.2353	1.33E-07	--
1:160974129C:T	t	c	-1.8119	0.3495	2.17E-07	--
1:160436891C:G	c	g	1.7031	0.3087	3.46E-08	++
14:9572180G:A	a	g	-0.9093	0.176	2.38E-07	--
1:161826758A:G	a	g	-1.487	0.2276	6.41E-11	--
1:158584448T:C	t	c	1.1956	0.2276	1.50E-07	++
4:113227765A:G	a	g	1.149	0.2204	1.85E-07	++
17:9212824A:G	a	g	1.3194	0.2537	1.98E-07	++
6:40008509C:T	t	c	0.8778	0.1657	1.17E-07	++
1:160173744G:A	a	g	-1.8157	0.3199	1.39E-08	--
1:160271182A:G	a	g	1.6055	0.3069	1.68E-07	++
1:160944643G:C	c	g	-1.8221	0.3458	1.37E-07	--
10:20111666A:G	a	g	-2.7574	0.4853	1.33E-08	--
1:161802615T:G	t	g	-1.2517	0.2263	3.19E-08	--
1:178838860T:C	t	c	1.5097	0.2777	5.44E-08	++
1:160489881T:A	a	t	-1.8673	0.3114	2.02E-09	--
1:161633211A:G	a	g	1.5508	0.2837	4.62E-08	++
1:161242175T:G	t	g	1.555	0.2673	6.01E-09	++
1:57278827G:A	a	g	-0.9864	0.1878	1.50E-07	--
1:161244041T:C	t	c	1.3984	0.2634	1.10E-07	++
1:160287086G:A	a	g	-1.6478	0.3107	1.13E-07	--
14:9074224A:G	a	g	1.1402	0.2183	1.76E-07	++
2:5088090G:A	a	g	3.4418	0.6532	1.37E-07	++
1:178854086G:A	a	g	-1.5373	0.2829	5.51E-08	--
1:158932497T:C	t	c	1.4281	0.2674	9.29E-08	++
1:159895445A:G	a	g	1.3505	0.2116	1.74E-10	++
1:159676604G:T	t	g	-1.3771	0.2244	8.42E-10	--
1:161342930A:G	a	g	1.3601	0.2585	1.43E-07	++
1:161277515T:C	t	c	1.4409	0.2558	1.78E-08	++
1:161037225G:A	a	g	1.0745	0.1908	1.78E-08	++
1:9889454A:G	a	g	-0.8859	0.1687	1.51E-07	--
1:158937726C:T	t	c	-1.3826	0.2645	1.72E-07	--
1:161507714A:T	a	t	-1.5674	0.2254	3.52E-12	--
1:159667482T:C	t	c	1.1588	0.2186	1.16E-07	++
7:11002341A:G	a	g	-0.9325	0.1744	8.98E-08	--
1:160503924C:G	c	g	1.8329	0.3094	3.13E-09	++
1:9111929C:T	t	c	-0.9939	0.1902	1.73E-07	--
6:146637119C:G	c	g	-1.5443	0.294	1.51E-07	--
1:161771642G:A	a	g	-1.5516	0.2416	1.35E-10	--
1:161265725A:G	a	g	1.5006	0.2529	2.97E-09	++
1:160486991A:C	a	c	1.6377	0.3009	5.26E-08	++
1:160496619A:G	a	g	1.6647	0.3092	7.26E-08	++
16:5340870A:G	a	g	-0.9418	0.1745	6.78E-08	--
1:161845561C:A	a	c	1.1271	0.1913	3.86E-09	++
9:26526554T:A	a	t	2.5974	0.4889	1.08E-07	++
1:160974501T:G	t	g	1.8491	0.3501	1.28E-07	++
1:160225835T:G	t	g	1.7378	0.2991	6.25E-09	++
1:159664476C:T	t	c	-1.3489	0.2319	6.05E-09	--
1:162936248G:A	a	g	-1.0092	0.1814	2.65E-08	--
1:160192991T:G	t	g	1.5661	0.2785	1.86E-08	++
1:162045650C:T	t	c	-1.093	0.199	3.94E-08	--
18:11232848A:C	a	c	-2.3782	0.4562	1.86E-07	--
6:146655425G:T	t	g	1.6655	0.323	2.52E-07	++
1:159862073T:C	t	c	1.2275	0.2201	2.46E-08	++
1:159852544T:C	t	c	1.1851	0.2159	4.05E-08	++
1:161794990A:G	a	g	1.4024	0.2296	1.01E-09	++
1:160206656A:G	a	g	1.6804	0.2785	1.60E-09	++
16:73066527T:C	t	c	1.3898	0.2594	8.45E-08	++
1:159676255T:C	t	c	1.4367	0.2244	1.53E-10	++
1:160286018T:C	t	c	1.6478	0.3107	1.13E-07	++
18:11147103T:A	a	t	2.6654	0.5139	2.15E-07	++
1:161787935A:C	a	c	1.5656	0.2386	5.33E-11	++
1:161629077G:A	a	g	-1.5722	0.2863	4.00E-08	--
1:161310531G:T	t	g	-1.7053	0.3036	1.95E-08	--
13:9354826C:T	t	c	1.6046	0.2768	6.79E-09	++
1:161265717C:T	t	c	-1.5006	0.2529	2.97E-09	--
17:62416471G:A	a	g	-1.6987	0.3115	4.96E-08	--
1:161260223A:G	a	g	1.5238	0.2614	5.53E-09	++
9:1548091G:A	a	g	3.149	0.5963	1.29E-07	++
1:161788212A:G	a	g	1.5394	0.2407	1.61E-10	++
4:103714986C:T	t	c	3.2133	0.5812	3.23E-08	++
1:159659610C:T	t	c	-1.362	0.2265	1.81E-09	--
1:160166573G:A	a	g	-1.5783	0.2997	1.39E-07	--
9:24251529A:G	a	g	1.6866	0.3135	7.43E-08	++
1:160977918T:C	t	c	1.8519	0.3537	1.64E-07	++
1:159662194T:C	t	c	1.3981	0.2311	1.46E-09	++
1:162935044T:C	t	c	0.9072	0.176	2.54E-07	++
14:8132175G:A	a	g	-0.9694	0.169	9.74E-09	--
1:159890849C:T	t	c	-1.2461	0.2111	3.58E-09	--
1:160495871C:T	t	c	-1.7108	0.3142	5.18E-08	--
1:161844984G:A	a	g	1.1219	0.1931	6.26E-09	++
1:161759806C:T	t	c	-1.5422	0.2436	2.43E-10	--
1:161278018T:C	t	c	1.3747	0.2559	7.76E-08	++
1:161779957G:A	a	g	-1.4041	0.2402	5.06E-09	--
1:161864397G:C	c	g	1.0619	0.1827	6.14E-09	++
1:162045309A:T	a	t	1.0704	0.198	6.43E-08	++
1:161006734T:C	t	c	1.8991	0.3585	1.18E-07	++
1:161847641T:C	t	c	-1.0587	0.1967	7.38E-08	--
1:158584692A:T	a	t	1.2516	0.2302	5.43E-08	++
1:162185327C:G	c	g	1.0184	0.1944	1.62E-07	++
1:161263999G:A	a	g	-1.5119	0.2652	1.18E-08	--
1:162174336C:T	t	c	-1.0573	0.2035	2.03E-07	--
1:161827670C:T	t	c	-1.3415	0.2478	6.18E-08	--
11:10110853A:G	a	g	-1.2503	0.2409	2.11E-07	--
14:8132328T:C	t	c	0.9423	0.1692	2.56E-08	++
1:160976126C:T	t	c	-1.8519	0.3537	1.64E-07	--
1:162045271A:G	a	g	1.0704	0.198	6.43E-08	++
1:178767884G:A	a	g	-2.0305	0.3927	2.33E-07	--
6:146634334A:C	a	c	-2.9452	0.554	1.06E-07	--
1:9892142A:G	a	g	-0.9718	0.1725	1.77E-08	--
16:5223487G:A	a	g	1.262	0.2355	8.43E-08	++
1:161342797G:A	a	g	-1.3629	0.2577	1.23E-07	--
1:162185395G:C	c	g	-1.5678	0.2507	4.02E-10	--
1:160183961C:G	c	g	1.7537	0.2476	1.42E-12	++
1:160172748C:T	t	c	-1.5952	0.3005	1.11E-07	--
1:161517222T:A	a	t	1.5714	0.2224	1.61E-12	++
3:127838293G:A	a	g	2.431	0.4395	3.18E-08	++
1:159671330G:A	a	g	-1.326	0.2152	7.25E-10	--
9:134340115G:A	a	g	-1.5405	0.2465	4.14E-10	--
1:159661815T:C	t	c	1.4489	0.2298	2.90E-10	++
7:10992612G:C	c	g	0.9534	0.1756	5.62E-08	++
1:159670847A:G	a	g	1.3748	0.2132	1.12E-10	++
6:146681301C:T	t	c	1.6721	0.3146	1.07E-07	++
1:160247234G:A	a	g	-1.587	0.3007	1.30E-07	--
1:161405159G:A	a	g	-2.0829	0.3387	7.73E-10	--
1:159674031G:C	c	g	-1.3393	0.2111	2.21E-10	--
1:161657225G:A	a	g	-1.5773	0.2842	2.86E-08	--
1:161768542G:A	a	g	-1.5627	0.2431	1.30E-10	--
1:162201638T:C	t	c	1.1793	0.1927	9.37E-10	++
1:159773629C:A	a	c	-1.1947	0.2188	4.74E-08	--
1:160253881C:T	t	c	-1.653	0.2968	2.56E-08	--
1:160487614C:A	a	c	-1.6818	0.3057	3.75E-08	--
1:159772628G:A	a	g	-1.2069	0.2195	3.85E-08	--
1:161616489A:G	a	g	1.5468	0.2917	1.14E-07	++
1:161405192C:T	t	c	-2.1544	0.3453	4.37E-10	--
1:170978906T:G	t	g	-0.9844	0.1883	1.72E-07	--
1:159066946A:C	a	c	1.3649	0.2598	1.49E-07	++
1:162196372G:A	a	g	-1.4632	0.2454	2.48E-09	--
1:161651824A:G	a	g	1.5298	0.2908	1.44E-07	++
1:159781470G:T	t	g	-1.1599	0.2203	1.40E-07	--
1:159635913A:G	a	g	1.383	0.211	5.58E-11	++
1:161257828G:A	a	g	-1.5079	0.2613	7.92E-09	--
1:178881644G:T	t	g	-1.4557	0.2796	1.93E-07	--
13:148827681A:G	a	g	1.0081	0.191	1.31E-07	++
1:160254187A:T	a	t	1.6058	0.292	3.82E-08	++
1:159898435A:G	a	g	1.295	0.2064	3.50E-10	++
1:161243613A:G	a	g	1.4251	0.2614	4.99E-08	++
2:2519121T:C	t	c	-2.8665	0.5477	1.66E-07	--
1:159672380C:T	t	c	-1.358	0.2131	1.88E-10	--
15:119773053G:A	a	g	2.6566	0.4966	8.83E-08	++
1:159791107C:T	t	c	-1.2248	0.219	2.22E-08	--
1:159896205C:T	t	c	-1.2927	0.2128	1.24E-09	--
1:159656497A:G	a	g	1.3876	0.2217	3.86E-10	++
1:160496768G:T	t	g	-1.6647	0.3092	7.26E-08	--
1:161519104G:A	a	g	-1.3717	0.2409	1.23E-08	--
1:161799874A:C	a	c	-1.3974	0.2381	4.38E-09	--
1:159470494T:C	t	c	1.3874	0.2658	1.79E-07	++
1:161610871T:C	t	c	1.5468	0.2917	1.14E-07	++
1:161070789A:C	a	c	1.7789	0.3447	2.47E-07	++
1:178882515T:C	t	c	1.4557	0.2796	1.93E-07	++
1:161280378T:C	t	c	1.4523	0.2619	2.95E-08	++
7:10991493A:G	a	g	-1.0203	0.1769	7.99E-09	--
1:162186207C:T	t	c	-1.0625	0.1984	8.59E-08	--
1:159658961A:G	a	g	1.3282	0.2295	7.14E-09	++
1:160379458A:G	a	g	1.6571	0.3089	8.12E-08	++
1:161798895C:A	a	c	1.3441	0.2384	1.73E-08	++
8:4614986C:T	t	c	0.8345	0.1586	1.43E-07	++
1:178719494A:C	a	c	1.9691	0.3797	2.15E-07	++
1:162186616G:A	a	g	-1.0572	0.2001	1.27E-07	--
1:160974056A:C	a	c	1.8119	0.3495	2.17E-07	++
1:161069713G:T	t	g	-1.8224	0.3489	1.76E-07	--
1:160256199T:G	t	g	1.7004	0.3037	2.16E-08	++
1:161766499T:C	t	c	1.5243	0.2393	1.90E-10	++
11:10166378G:A	a	g	-1.3155	0.2422	5.62E-08	--
1:178834460A:G	a	g	1.4112	0.2717	2.06E-07	++
2:2347796G:A	a	g	3.1088	0.5868	1.17E-07	++
17:55598015C:T	t	c	0.9453	0.1721	3.92E-08	++
1:159892049T:C	t	c	1.2332	0.2127	6.68E-09	++
4:112798517G:A	a	g	-1.2608	0.2381	1.19E-07	--
1:160181527G:A	a	g	-1.4684	0.2735	7.88E-08	--
1:161769777G:A	a	g	-1.5577	0.2432	1.52E-10	--
1:159664129A:G	a	g	1.3139	0.2299	1.10E-08	++
1:159739666C:G	c	g	1.4353	0.2327	6.96E-10	++
10:23242733A:G	a	g	2.5399	0.4622	3.90E-08	++
1:160489848A:G	a	g	1.8166	0.3065	3.08E-09	++
1:160942947A:C	a	c	1.8263	0.3535	2.39E-07	++
9:4458803G:A	a	g	-0.8551	0.1661	2.62E-07	--
5:78912957C:T	t	c	-1.7639	0.3361	1.54E-07	--
1:161507808A:G	a	g	-1.588	0.2265	2.38E-12	--
11:9911606T:C	t	c	1.2484	0.2403	2.05E-07	++
1:160243845G:A	a	g	-1.5452	0.2852	6.01E-08	--
1:160257599G:A	a	g	-1.6494	0.3034	5.46E-08	--
16:5357748T:C	t	c	-0.965	0.18	8.19E-08	--
1:159847671G:T	t	g	-1.1873	0.2122	2.21E-08	--
1:161845210T:C	t	c	-1.1332	0.1921	3.67E-09	--
1:158946510T:C	t	c	1.4166	0.2698	1.51E-07	++
1:161794554C:T	t	c	-1.4818	0.2438	1.21E-09	--
1:159053151T:C	t	c	1.8495	0.3352	3.43E-08	++
2:1781541C:T	t	c	3.2137	0.6136	1.63E-07	++
1:154203955T:G	t	g	-1.588	0.3025	1.52E-07	--
1:154046141C:T	t	c	1.5579	0.2641	3.66E-09	++
4:103737191C:G	c	g	-2.7951	0.5122	4.85E-08	--
1:161054562A:G	a	g	1.9114	0.3574	8.86E-08	++
1:160255482T:C	t	c	1.5993	0.285	2.00E-08	++
1:162171965T:C	t	c	1.0967	0.2026	6.21E-08	++
9:16067178A:C	a	c	-2.8933	0.5539	1.75E-07	--
1:161507968A:G	a	g	-1.588	0.2265	2.38E-12	--
6:146637107A:G	a	g	-1.7277	0.2995	7.95E-09	--
5:17907333T:G	t	g	-1.5419	0.2943	1.61E-07	--
1:45747336C:A	a	c	0.8981	0.1672	7.85E-08	++
1:161795110G:A	a	g	-1.3587	0.2304	3.68E-09	--
1:162934743T:C	t	c	0.9167	0.1747	1.54E-07	++
1:162186146A:G	a	g	1.0625	0.1984	8.59E-08	++
1:178839237A:G	a	g	1.4712	0.2741	8.01E-08	++
1:162182593T:C	t	c	1.0761	0.1972	4.88E-08	++
7:7828906A:G	a	g	1.1738	0.2207	1.05E-07	++
1:162181369A:G	a	g	1.4899	0.2423	7.80E-10	++
16:5308732T:C	t	c	-0.8828	0.1677	1.41E-07	--
1:178864392G:A	a	g	-1.5373	0.2829	5.51E-08	--
1:160270319A:G	a	g	1.5675	0.3004	1.81E-07	++
1:160461520T:G	t	g	1.7117	0.3059	2.21E-08	++
1:161311375G:T	t	g	-1.7028	0.2947	7.51E-09	--
16:36929651C:T	t	c	2.1331	0.4054	1.43E-07	++
1:160346147G:A	a	g	-1.7118	0.3116	3.92E-08	--
17:19010335G:A	a	g	2.9042	0.5634	2.54E-07	++
1:161296450T:A	a	t	-1.4792	0.2591	1.13E-08	--
17:55597475T:C	t	c	-0.9744	0.1698	9.49E-09	--
1:161795560C:T	t	c	-1.3924	0.2335	2.47E-09	--
1:159643563T:C	t	c	1.1408	0.2083	4.36E-08	++
1:159898292T:C	t	c	1.2653	0.2064	8.72E-10	++
1:161512234C:T	t	c	-1.5375	0.2255	9.20E-12	--
1:160177043A:T	a	t	1.4992	0.2821	1.08E-07	++
1:161762746T:C	t	c	-1.4902	0.2346	2.11E-10	--
1:160212448G:T	t	g	-1.6113	0.2795	8.12E-09	--
4:112803907A:C	a	c	1.2272	0.2324	1.29E-07	++
8:121539220C:A	a	c	-1.1005	0.1999	3.66E-08	--
1:161788198A:G	a	g	1.5397	0.2412	1.72E-10	++
1:263174288G:T	t	g	1.9397	0.3679	1.35E-07	++
1:160977399A:G	a	g	1.8519	0.3537	1.64E-07	++
1:162192821A:G	a	g	1.0696	0.2017	1.14E-07	++
1:160181673A:G	a	g	1.5407	0.2859	7.13E-08	++
1:161318356C:A	a	c	-1.6155	0.2936	3.75E-08	--
17:55597505C:T	t	c	0.9744	0.1698	9.49E-09	++
1:159668903A:G	a	g	1.2405	0.2145	7.35E-09	++
1:162046304G:T	t	g	-1.093	0.199	3.94E-08	--
1:161309499T:C	t	c	1.6986	0.3196	1.07E-07	++
1:170976919C:T	t	c	1.0172	0.1875	5.82E-08	++
1:161806241A:C	a	c	-1.4404	0.2339	7.42E-10	--
1:161067609C:T	t	c	-1.8222	0.3499	1.92E-07	--
1:161802657A:G	a	g	-1.2517	0.2263	3.19E-08	--
1:160223900G:T	t	g	-1.6853	0.2878	4.77E-09	--
1:160182438C:T	t	c	-1.4532	0.2642	3.78E-08	--
1:160500527G:A	a	g	-1.8847	0.3144	2.04E-09	--
1:160481804C:T	t	c	-1.7821	0.3109	9.92E-09	--
1:161066891G:A	a	g	-1.8329	0.3506	1.72E-07	--
7:10992346A:G	a	g	-0.9534	0.1756	5.62E-08	--
1:161242580G:A	a	g	-1.4598	0.2627	2.75E-08	--
1:161329319A:G	a	g	1.4601	0.2611	2.23E-08	++
1:159058149A:G	a	g	1.5049	0.2273	3.58E-11	++
9:64996516A:G	a	g	-1.9714	0.3427	8.84E-09	--
1:158933066C:A	a	c	-1.4336	0.2685	9.36E-08	--
1:159859824C:T	t	c	-1.2275	0.2201	2.46E-08	--
1:45749347G:T	t	g	0.9003	0.1672	7.23E-08	++
17:59400578C:G	c	g	2.227	0.4134	7.16E-08	++
1:159676962T:C	t	c	1.2565	0.2186	9.10E-09	++
13:148332071C:A	a	c	0.859	0.1652	2.00E-07	++
1:159656714T:G	t	g	1.3817	0.2242	7.17E-10	++
7:19561612C:G	c	g	1.072	0.2073	2.32E-07	++
16:5300777G:A	a	g	0.9265	0.1717	6.77E-08	++
10:17685017A:G	a	g	-0.9734	0.1824	9.53E-08	--
1:160278524C:T	t	c	-1.6324	0.2933	2.62E-08	--
1:159656289T:C	t	c	1.3587	0.2239	1.30E-09	++
16:44702795A:G	a	g	-3.7989	0.6591	8.24E-09	--
1:160185356A:G	a	g	1.4403	0.2731	1.34E-07	++
1:9890506C:T	t	c	0.9855	0.1714	8.88E-09	++
14:8680535A:C	a	c	1.1063	0.2146	2.52E-07	++
1:161269997C:G	c	g	1.4087	0.2665	1.25E-07	++
11:10777065G:A	a	g	-1.8947	0.3638	1.91E-07	--
5:46459215G:T	t	g	-2.3466	0.4533	2.26E-07	--
1:162175404A:G	a	g	1.0714	0.2045	1.61E-07	++
1:159683847G:T	t	g	-1.3053	0.223	4.81E-09	--
1:45737641A:G	a	g	-0.8685	0.1639	1.18E-07	--
1:178770004C:T	t	c	-2.0065	0.3891	2.52E-07	--
1:161242579T:A	a	t	-1.4868	0.2594	9.90E-09	--
10:20328222G:A	a	g	2.7443	0.4594	2.32E-09	++
1:160488492C:T	t	c	-1.5807	0.3069	2.61E-07	--
12:3833131T:C	t	c	2.3166	0.433	8.77E-08	++
11:10152463T:C	t	c	1.2588	0.2419	1.95E-07	++
1:160181593T:G	t	g	1.6434	0.2679	8.58E-10	++
17:17995491A:C	a	c	-1.028	0.1879	4.51E-08	--
1:178873456G:T	t	g	-1.4463	0.2722	1.07E-07	--
1:162181319T:C	t	c	1.4899	0.2423	7.80E-10	++
1:161446235A:G	a	g	1.3616	0.2283	2.46E-09	++
1:160247119T:C	t	c	1.5194	0.2708	2.02E-08	++
1:178870338G:A	a	g	-1.4879	0.2748	6.12E-08	--
1:179290866T:G	t	g	1.4472	0.2678	6.50E-08	++
1:34636440T:C	t	c	1.7944	0.324	3.07E-08	++
1:154188855T:C	t	c	-1.3251	0.2516	1.40E-07	--
16:5323370G:A	a	g	0.9431	0.1785	1.27E-07	++
13:9354685G:A	a	g	1.6046	0.2768	6.79E-09	++
13:199099426G:A	a	g	3.0834	0.5424	1.31E-08	++
1:178716989T:C	t	c	1.9691	0.3797	2.15E-07	++
1:178838097T:A	a	t	-1.5401	0.2805	4.03E-08	--
1:158944701A:G	a	g	1.4637	0.2663	3.87E-08	++
1:161828917T:A	a	t	-1.4864	0.2634	1.67E-08	--
12:57341510A:G	a	g	0.8464	0.1609	1.44E-07	++
1:9894378T:C	t	c	-0.9037	0.1722	1.53E-07	--
1:161037430T:A	a	t	-1.9697	0.3523	2.27E-08	--
1:170977859A:C	a	c	-1.0495	0.191	3.94E-08	--
1:160238253A:G	a	g	1.642	0.3056	7.73E-08	++
1:162187752A:G	a	g	1.0483	0.2022	2.17E-07	++
5:101963761G:A	a	g	1.0015	0.1931	2.15E-07	++
1:161241956C:A	a	c	-1.3501	0.2567	1.44E-07	--
1:159672400A:T	a	t	1.358	0.2131	1.88E-10	++
1:160166420G:A	a	g	-1.579	0.2995	1.34E-07	--
1:162154948G:A	a	g	-1.0856	0.2012	6.83E-08	--
1:160208673G:A	a	g	-1.7044	0.3042	2.11E-08	--
7:17371221A:G	a	g	-1.0897	0.1957	2.58E-08	--
9:686152C:T	t	c	3.4601	0.6683	2.25E-07	++
1:159875581T:A	a	t	-1.1517	0.2135	6.89E-08	--
1:161778116G:A	a	g	-1.4303	0.2389	2.13E-09	--
1:45736515T:G	t	g	-0.8385	0.1611	1.95E-07	--
7:75236559C:T	t	c	-3.2071	0.6105	1.50E-07	--
1:160453203G:A	a	g	-1.8085	0.3084	4.49E-09	--
1:160495482C:T	t	c	-1.7108	0.3142	5.18E-08	--
1:161252790G:A	a	g	-1.5476	0.266	5.93E-09	--
1:159877898G:A	a	g	-1.1576	0.211	4.12E-08	--
1:161253762G:A	a	g	-1.5469	0.265	5.33E-09	--
16:5366176G:A	a	g	1.0713	0.1817	3.70E-09	++
1:158942653G:C	c	g	-1.4816	0.265	2.25E-08	--
6:142878253A:G	a	g	-1.3357	0.2523	1.20E-07	--
1:35753827T:C	t	c	-1.0558	0.1941	5.37E-08	--
1:158584926G:A	a	g	-1.2675	0.2327	5.12E-08	--
7:14306284G:A	a	g	-0.8668	0.162	8.75E-08	--
1:161257277C:T	t	c	-1.5079	0.2613	7.92E-09	--
1:158943871G:A	a	g	-1.4637	0.2663	3.87E-08	--
1:160203928A:G	a	g	1.6379	0.2807	5.41E-09	++
1:161271615A:G	a	g	1.4335	0.2662	7.28E-08	++
1:161263432G:C	c	g	-1.5642	0.2554	9.15E-10	--
1:160487577G:A	a	g	-1.5908	0.3061	2.02E-07	--
1:161654066C:T	t	c	-1.6036	0.2881	2.62E-08	--
1:163247023G:A	a	g	-1.9212	0.3614	1.06E-07	--
1:161299199C:T	t	c	-1.6561	0.3208	2.44E-07	--
1:162937060C:T	t	c	-1.0077	0.1818	2.99E-08	--
1:161772980C:T	t	c	-1.5081	0.242	4.60E-10	--
1:159653231A:T	a	t	1.3849	0.2273	1.10E-09	++
1:45739342T:C	t	c	-0.9286	0.1653	1.95E-08	--
1:161792144T:C	t	c	1.4455	0.2412	2.07E-09	++
1:161259864G:T	t	g	-1.5373	0.2589	2.89E-09	--
1:161241591A:G	a	g	1.4153	0.2577	3.97E-08	++
1:159671462C:T	t	c	-1.3374	0.2143	4.36E-10	--
1:161649728G:A	a	g	-1.5832	0.2943	7.47E-08	--
1:161828460A:G	a	g	1.4224	0.2625	6.03E-08	++
11:10147625C:T	t	c	-1.3482	0.2507	7.56E-08	--
5:48021381G:T	t	g	0.963	0.1842	1.71E-07	++
1:178771093A:G	a	g	2.0305	0.3927	2.33E-07	++
10:20113584T:C	t	c	-2.6526	0.4829	3.96E-08	--
3:9839987A:T	a	t	0.8806	0.1688	1.83E-07	++
1:160224982A:G	a	g	1.6996	0.2923	6.12E-09	++
1:160174033G:A	a	g	-1.6191	0.2961	4.55E-08	--
1:162190518A:G	a	g	1.089	0.2029	7.98E-08	++
14:9572087T:C	t	c	0.9081	0.1753	2.20E-07	++
9:1864753A:C	a	c	-3.7342	0.6882	5.75E-08	--
1:162936213T:C	t	c	0.9848	0.1805	4.86E-08	++
17:55597238G:A	a	g	0.8966	0.1712	1.64E-07	++
1:160499409A:C	a	c	1.5819	0.2153	2.00E-13	++
6:154133875T:A	a	t	1.1125	0.2008	3.02E-08	++
17:62337008C:T	t	c	-1.5687	0.2939	9.44E-08	--
1:159675418G:A	a	g	-1.4151	0.2217	1.74E-10	--
7:7829532T:C	t	c	1.2565	0.241	1.85E-07	++
1:160259406A:C	a	c	1.5335	0.2957	2.16E-07	++
1:159645240A:G	a	g	1.2343	0.229	7.01E-08	++
1:158943866A:G	a	g	1.4637	0.2663	3.87E-08	++
1:161321888A:G	a	g	1.3764	0.253	5.33E-08	++
10:23897074A:G	a	g	2.9777	0.5469	5.18E-08	++
1:158847217T:C	t	c	1.4714	0.2164	1.06E-11	++
1:32272481C:T	t	c	0.891	0.173	2.59E-07	++
1:159881634G:A	a	g	-1.3028	0.2127	9.04E-10	--
1:161342865G:A	a	g	-1.3629	0.2577	1.23E-07	--
1:57278930T:A	a	t	-0.9772	0.1874	1.84E-07	--
1:159665198T:C	t	c	1.3349	0.2313	7.85E-09	++
1:45734909T:G	t	g	-0.883	0.1615	4.53E-08	--
1:161264156G:A	a	g	-1.5452	0.2582	2.17E-09	--
16:5300770G:A	a	g	0.9265	0.1717	6.77E-08	++
4:112800160C:T	t	c	-1.1269	0.2137	1.34E-07	--
1:159868848G:A	a	g	-1.1415	0.2113	6.55E-08	--
5:61901250T:C	t	c	1.3028	0.252	2.34E-07	++
1:161542226C:A	a	c	-1.506	0.2638	1.14E-08	--
4:112802442C:T	t	c	-1.2407	0.2407	2.53E-07	--
3:128921484C:T	t	c	-2.1472	0.3749	1.02E-08	--
7:7829901G:T	t	g	-1.1849	0.2242	1.26E-07	--
1:162154009C:G	c	g	1.1035	0.2008	3.91E-08	++
1:161064633T:C	t	c	1.8666	0.3564	1.62E-07	++
1:159673261A:G	a	g	1.3807	0.2147	1.27E-10	++
1:161770874C:T	t	c	-1.5051	0.2418	4.84E-10	--
1:161807932A:C	a	c	-1.3789	0.2195	3.35E-10	--
1:161630821C:T	t	c	1.5863	0.2251	1.83E-12	++
1:159644387C:T	t	c	-1.1535	0.208	2.91E-08	--
11:9990721A:G	a	g	1.2087	0.2322	1.93E-07	++
1:161829069T:C	t	c	1.4528	0.2668	5.18E-08	++
1:161653813T:C	t	c	1.6036	0.2881	2.62E-08	++
1:162177397T:C	t	c	1.1285	0.2047	3.53E-08	++
1:162191321G:A	a	g	-1.0679	0.203	1.43E-07	--
5:46456788T:C	t	c	2.6019	0.4852	8.22E-08	++
1:161510607A:C	a	c	-1.5074	0.2232	1.45E-11	--
16:73066507A:T	a	t	1.4056	0.2593	5.94E-08	++
1:161317243C:T	t	c	-1.6653	0.3016	3.38E-08	--
1:161261083C:A	a	c	-1.5519	0.2581	1.83E-09	--
1:160974000A:G	a	g	1.8119	0.3495	2.17E-07	++
1:161623240T:C	t	c	1.4845	0.2873	2.38E-07	++
17:55034269G:A	a	g	-1.041	0.1909	4.97E-08	--
1:162764341A:G	a	g	1.0547	0.1925	4.25E-08	++
1:160259980A:G	a	g	1.5583	0.2989	1.85E-07	++
1:160397172C:A	a	c	-1.8227	0.309	3.68E-09	--
1:160199611T:A	a	t	-1.4881	0.2785	9.08E-08	--
6:29294235C:T	t	c	-0.7362	0.1309	1.87E-08	--
9:135185560G:T	t	g	-0.8648	0.1669	2.19E-07	--
1:9890306C:T	t	c	0.9597	0.1713	2.14E-08	++
12:57342296T:C	t	c	0.89	0.1597	2.53E-08	++
1:161070762A:G	a	g	1.7789	0.3447	2.47E-07	++
1:178675925C:T	t	c	-2.0305	0.3927	2.33E-07	--
1:161787877A:G	a	g	1.5657	0.2382	4.97E-11	++
1:162937106T:C	t	c	1.0077	0.1818	2.99E-08	++
1:32286580G:A	a	g	0.9158	0.1631	1.97E-08	++
10:20098555T:A	a	t	2.813	0.4874	7.84E-09	++
1:159794565A:G	a	g	1.9336	0.2929	4.07E-11	++
14:121511156A:G	a	g	1.0126	0.1793	1.62E-08	++
1:158584095C:G	c	g	1.2294	0.2314	1.08E-07	++
17:17999486G:A	a	g	1.1629	0.2069	1.91E-08	++
1:178839332T:C	t	c	1.4408	0.2714	1.10E-07	++
1:163248733A:G	a	g	1.261	0.2441	2.39E-07	++
8:73928755A:T	a	t	-1.4068	0.2636	9.41E-08	--
5:65610119C:T	t	c	-1.4112	0.2735	2.47E-07	--
1:158906447A:G	a	g	1.5046	0.2218	1.16E-11	++
1:161655507G:A	a	g	-1.5862	0.2834	2.18E-08	--
1:161277645C:T	t	c	-1.3747	0.2559	7.76E-08	--
1:161650924C:T	t	c	-1.5298	0.2908	1.44E-07	--
10:20107076A:G	a	g	-2.3157	0.4477	2.31E-07	--
10:20111183C:G	c	g	-2.6313	0.4729	2.64E-08	--
1:161663423A:T	a	t	1.978	0.3319	2.53E-09	++
1:158930725T:G	t	g	1.5614	0.2384	5.78E-11	++
1:158945027A:G	a	g	1.4824	0.2723	5.20E-08	++
1:161268417C:T	t	c	-1.5171	0.2605	5.78E-09	--
1:160279729C:G	c	g	1.6566	0.2897	1.08E-08	++
1:162199357G:A	a	g	-1.3076	0.2407	5.59E-08	--
16:5361773A:G	a	g	-1.1356	0.1827	5.08E-10	--
9:134339686A:T	a	t	1.3903	0.2339	2.77E-09	++
1:178677944C:T	t	c	-2.0305	0.3927	2.33E-07	--
1:162180903C:T	t	c	-1.5364	0.2456	3.93E-10	--
1:161352210A:G	a	g	1.6834	0.315	9.08E-08	++
1:161795602A:G	a	g	1.3963	0.2353	2.93E-09	++
16:5355439T:C	t	c	-0.9606	0.1828	1.47E-07	--
16:29358984C:A	a	c	-2.9462	0.5294	2.62E-08	--
14:19144817A:G	a	g	-2.2075	0.4111	7.90E-08	--
1:178856076T:G	t	g	1.5373	0.2829	5.51E-08	++
1:178856410T:C	t	c	1.4759	0.278	1.11E-07	++
1:162699440C:T	t	c	-1.2793	0.2355	5.58E-08	--
1:159848612C:T	t	c	-1.0878	0.2051	1.14E-07	--
5:65612093A:G	a	g	1.4173	0.2603	5.17E-08	++
6:146637122A:T	a	t	-1.596	0.2991	9.52E-08	--
9:134931665C:T	t	c	1.0543	0.1824	7.47E-09	++
14:140370543C:T	t	c	-1.7703	0.3293	7.65E-08	--
1:160488803A:G	a	g	1.7688	0.3068	8.16E-09	++
1:45752915T:C	t	c	-0.8615	0.1638	1.45E-07	--
1:160208549A:G	a	g	1.782	0.2498	9.68E-13	++
16:5301316T:A	a	t	0.8449	0.1625	1.98E-07	++
1:159062139A:G	a	g	1.1494	0.2115	5.49E-08	++
1:160102543G:C	c	g	-1.6636	0.2683	5.64E-10	--
1:159661032G:A	a	g	-1.4489	0.2298	2.90E-10	--
9:64996839T:A	a	t	1.8141	0.3341	5.67E-08	++
1:159676777C:T	t	c	-1.2609	0.2213	1.22E-08	--
1:161761300T:C	t	c	-1.4014	0.2287	8.98E-10	--
5:48027703A:C	a	c	-0.9404	0.1807	1.94E-07	--
16:5352307C:T	t	c	0.9503	0.1771	8.03E-08	++
1:161262997T:C	t	c	1.5231	0.2558	2.61E-09	++
1:159664566A:G	a	g	1.3934	0.2322	1.96E-09	++
1:178839525T:G	t	g	1.4746	0.2744	7.69E-08	++
1:160233853C:A	a	c	-1.6976	0.306	2.88E-08	--
9:61017450A:G	a	g	-3.3736	0.6195	5.17E-08	--
1:161652043T:C	t	c	1.5298	0.2908	1.44E-07	++
1:161770740G:C	c	g	-1.5051	0.2418	4.84E-10	--
3:128017224C:T	t	c	3.2698	0.5928	3.47E-08	++
1:154188833A:G	a	g	-1.317	0.2501	1.39E-07	--
6:146726998T:C	t	c	-2.443	0.3796	1.23E-10	--
1:161762006T:C	t	c	-1.3794	0.2312	2.45E-09	--
1:161327775A:G	a	g	1.4487	0.254	1.17E-08	++
1:161296625A:G	a	g	1.7385	0.3138	3.02E-08	++
16:44702776G:C	c	g	3.7989	0.6591	8.24E-09	++
1:160253872G:A	a	g	-1.6161	0.2928	3.40E-08	--
7:75710767A:G	a	g	2.5216	0.483	1.78E-07	++
4:35013651C:G	c	g	-0.9118	0.1637	2.57E-08	--
4:103601131G:T	t	g	2.3846	0.4594	2.10E-07	++
1:161459540A:G	a	g	1.4366	0.2284	3.19E-10	++
3:67186062C:T	t	c	1.3666	0.2572	1.07E-07	++
10:23006862T:C	t	c	1.4201	0.2723	1.83E-07	++
1:160228147G:A	a	g	-1.768	0.3016	4.60E-09	--
7:100259259A:G	a	g	-1.0798	0.1941	2.64E-08	--
7:17384762T:C	t	c	1.4938	0.213	2.34E-12	++
1:162935405G:A	a	g	-1.0546	0.177	2.57E-09	--
2:12441931G:A	a	g	-1.1184	0.2145	1.85E-07	--
1:161635226A:G	a	g	1.7532	0.333	1.40E-07	++
1:162154488A:C	a	c	1.1047	0.2013	4.07E-08	++
1:178835960G:A	a	g	-1.6148	0.2757	4.73E-09	--
1:161251396C:T	t	c	-1.4958	0.2659	1.86E-08	--
4:113279213A:T	a	t	1.1848	0.2226	1.02E-07	++
1:178863901A:C	a	c	1.5373	0.2829	5.51E-08	++
1:160186289G:T	t	g	-1.5978	0.3013	1.14E-07	--
6:90365391G:A	a	g	4.497	0.6761	2.91E-11	++
1:160277388A:C	a	c	2.1517	0.2696	1.45E-15	++
1:161764820A:C	a	c	1.5046	0.2359	1.81E-10	++
7:61196968A:T	a	t	-2.4371	0.4733	2.61E-07	--
1:161513256C:T	t	c	1.5375	0.2255	9.20E-12	++
16:30024274T:C	t	c	-2.3801	0.4573	1.95E-07	--
14:9570942C:T	t	c	-0.9538	0.1756	5.59E-08	--
14:68876248G:A	a	g	-2.6492	0.4871	5.36E-08	--
1:160227466A:T	a	t	1.7008	0.2849	2.38E-09	++
1:162198573A:G	a	g	1.0269	0.1863	3.56E-08	++
1:162203708A:G	a	g	0.9671	0.186	2.01E-07	++
1:178679105C:T	t	c	-1.9466	0.3687	1.30E-07	--
16:5357845A:C	a	c	-0.965	0.18	8.19E-08	--
4:112798704G:A	a	g	-1.2608	0.2381	1.19E-07	--
1:161011370C:A	a	c	-1.9873	0.3762	1.28E-07	--
1:9890602T:C	t	c	-0.9523	0.1728	3.55E-08	--
15:99807381G:A	a	g	-3.329	0.6458	2.54E-07	--
1:163245822G:T	t	g	-1.8795	0.3608	1.90E-07	--
2:127231138G:A	a	g	-1.0859	0.1871	6.50E-09	--
1:161757143A:G	a	g	1.2736	0.2366	7.31E-08	++
1:160239827A:T	a	t	1.5665	0.2871	4.87E-08	++
1:161779686T:A	a	t	-1.4041	0.2402	5.06E-09	--
9:65008439T:C	t	c	-1.2313	0.2289	7.48E-08	--
1:160280376T:C	t	c	1.583	0.2789	1.38E-08	++
1:86680091G:T	t	g	-2.9866	0.4646	1.29E-10	--
1:160975768C:T	t	c	-1.8519	0.3537	1.64E-07	--
1:160188701G:A	a	g	-1.5151	0.2814	7.27E-08	--
1:162181915T:A	a	t	-1.5086	0.2428	5.21E-10	--
1:159890563T:C	t	c	1.2867	0.211	1.07E-09	++
12:60547867C:G	c	g	2.7226	0.5187	1.53E-07	++
1:160502101T:C	t	c	1.7541	0.3047	8.53E-09	++
16:44702800A:G	a	g	-3.7989	0.6591	8.24E-09	--
1:161799801T:C	t	c	-1.3974	0.2381	4.38E-09	--
5:46456135G:T	t	g	-2.6086	0.4877	8.88E-08	--
1:178866292T:A	a	t	-1.4851	0.278	9.23E-08	--
16:5228734T:G	t	g	-1.1961	0.232	2.54E-07	--
1:162241690G:A	a	g	1.195	0.1692	1.64E-12	++
1:159670574C:T	t	c	-1.3218	0.2114	4.04E-10	--
1:161267963A:G	a	g	1.5165	0.26	5.45E-09	++
1:159697691C:A	a	c	-1.266	0.224	1.60E-08	--
7:7831248G:A	a	g	-1.1603	0.2178	9.92E-08	--
1:161317324G:A	a	g	-1.7396	0.3027	9.03E-09	--
1:159890886A:G	a	g	1.2461	0.2111	3.58E-09	++
1:161269614C:T	t	c	-1.4547	0.2664	4.77E-08	--
1:45750056A:G	a	g	-0.926	0.1676	3.27E-08	--
1:158913273C:T	t	c	-1.446	0.2731	1.19E-07	--
1:174489760A:G	a	g	-1.6376	0.2952	2.91E-08	--
1:161305666G:C	c	g	-1.568	0.3018	2.04E-07	--
1:160977779A:T	a	t	1.8519	0.3537	1.64E-07	++
1:161442257G:A	a	g	-1.8603	0.3415	5.12E-08	--
1:160500293A:G	a	g	1.8847	0.3144	2.04E-09	++
1:161656204G:A	a	g	-1.9346	0.339	1.16E-08	--
16:5365218C:G	c	g	-1.1149	0.1828	1.06E-09	--
1:160175963A:T	a	t	1.5066	0.2788	6.54E-08	++
1:154189935C:T	t	c	1.3484	0.254	1.10E-07	++
1:161066978A:G	a	g	1.8329	0.3506	1.72E-07	++
1:161253583C:T	t	c	-1.5469	0.265	5.33E-09	--
1:159836388G:A	a	g	-1.1098	0.2146	2.31E-07	--
1:178880271C:T	t	c	-1.4557	0.2796	1.93E-07	--
7:10992362G:A	a	g	0.9823	0.1753	2.12E-08	++
1:159773144C:T	t	c	-1.1766	0.2188	7.55E-08	--
1:161807818T:C	t	c	-1.4391	0.2255	1.74E-10	--
9:134281475C:T	t	c	1.3703	0.2661	2.60E-07	++
1:159534130T:C	t	c	1.1529	0.1993	7.25E-09	++
1:159778286A:C	a	c	1.1616	0.223	1.90E-07	++
1:160486140A:G	a	g	1.692	0.3097	4.65E-08	++
1:162055201T:C	t	c	1.0767	0.1961	4.00E-08	++
1:160389093T:G	t	g	1.9228	0.2681	7.40E-13	++
1:162154869G:A	a	g	-1.1047	0.2013	4.07E-08	--
1:160226833A:G	a	g	1.6427	0.2774	3.19E-09	++
3:132230512C:A	a	c	0.8509	0.146	5.57E-09	++
1:161798264A:G	a	g	1.308	0.2306	1.41E-08	++
1:178835770T:C	t	c	1.4986	0.2725	3.80E-08	++
1:158985975T:C	t	c	1.1839	0.2081	1.28E-08	++
1:158589665C:T	t	c	-1.287	0.2394	7.66E-08	--
6:142878493C:T	t	c	1.3467	0.2532	1.04E-07	++
7:19561043A:T	a	t	1.2159	0.2074	4.59E-09	++
5:67735618T:C	t	c	-3.0802	0.5821	1.21E-07	--
3:127480985A:T	a	t	-2.9031	0.5624	2.44E-07	--
1:161659116T:C	t	c	1.5612	0.2915	8.55E-08	++
10:20279576C:G	c	g	-2.181	0.3828	1.22E-08	--
1:178832909C:A	a	c	-1.4773	0.274	7.01E-08	--
1:45731696C:T	t	c	0.8856	0.1649	7.82E-08	++
1:158317866T:C	t	c	1.6797	0.3222	1.85E-07	++
1:160216023T:C	t	c	1.7111	0.2856	2.07E-09	++
1:161311583G:A	a	g	-1.5843	0.2942	7.24E-08	--
1:45735187C:G	c	g	-0.8747	0.1621	6.79E-08	--
1:161775495A:G	a	g	1.5246	0.2439	4.06E-10	++
1:161316923C:T	t	c	-1.7027	0.3057	2.56E-08	--
1:159637354T:C	t	c	1.2753	0.2099	1.24E-09	++
1:161505924C:T	t	c	1.5446	0.2263	8.83E-12	++
1:178836069G:A	a	g	-1.6296	0.2763	3.67E-09	--
5:46453139T:G	t	g	2.33	0.441	1.27E-07	++
1:161906301G:A	a	g	1.188	0.1899	3.93E-10	++
12:8537863A:T	a	t	3.7992	0.7318	2.09E-07	++
1:159847193G:A	a	g	-1.174	0.2191	8.46E-08	--
1:160252751G:C	c	g	-1.4537	0.2806	2.20E-07	--
1:160773437G:A	a	g	1.0182	0.1954	1.87E-07	++
1:161540913A:G	a	g	-1.543	0.2248	6.76E-12	--
1:159852771C:A	a	c	-1.1851	0.2159	4.05E-08	--
14:121552460G:A	a	g	1.2539	0.2405	1.85E-07	++
1:9891836G:A	a	g	0.9357	0.1733	6.73E-08	++
1:160091890T:A	a	t	-1.5034	0.2517	2.34E-09	--
2:67166733G:A	a	g	3.1186	0.54	7.67E-09	++
1:159675947A:C	a	c	1.5673	0.2272	5.21E-12	++
1:178851822C:T	t	c	-1.5373	0.2829	5.51E-08	--
1:160517106A:G	a	g	1.6928	0.3064	3.30E-08	++
1:178696317T:C	t	c	2.1024	0.3972	1.20E-07	++
16:5231897G:A	a	g	1.1469	0.2191	1.64E-07	++
1:159633036A:G	a	g	1.2659	0.2303	3.87E-08	++
1:178678594A:C	a	c	1.9466	0.3687	1.30E-07	++
1:178831536T:C	t	c	1.4773	0.274	7.01E-08	++
1:178867581C:T	t	c	-1.4879	0.2748	6.12E-08	--
1:33022098T:C	t	c	1.7144	0.3087	2.81E-08	++
1:161795098A:G	a	g	1.3748	0.23	2.26E-09	++
1:160500353C:G	c	g	1.8847	0.3144	2.04E-09	++
4:103615525C:T	t	c	2.4182	0.454	1.00E-07	++
1:160491919T:C	t	c	1.7821	0.3109	9.92E-09	++
11:10165727A:G	a	g	1.3672	0.2474	3.27E-08	++
1:160225544C:T	t	c	-1.7378	0.2991	6.25E-09	--
1:160260404C:T	t	c	-1.699	0.3019	1.82E-08	--
10:22995883T:C	t	c	3.0324	0.5086	2.48E-09	++
1:161519294C:T	t	c	-1.3717	0.2409	1.23E-08	--
1:178858099G:T	t	g	-1.4759	0.278	1.11E-07	--
1:178840591G:A	a	g	-1.501	0.2786	7.17E-08	--
1:159661533G:A	a	g	-1.4489	0.2298	2.90E-10	--
1:160383292G:A	a	g	-1.9651	0.2723	5.30E-13	--
1:45735401T:C	t	c	-0.8544	0.1592	8.06E-08	--
1:161766895T:A	a	t	-1.5121	0.2387	2.40E-10	--
6:41802549A:G	a	g	1.0034	0.1819	3.50E-08	++
1:159647811T:C	t	c	1.3056	0.2287	1.14E-08	++
10:20112089G:T	t	g	2.8217	0.4636	1.15E-09	++
1:178878432T:C	t	c	1.469	0.2726	7.09E-08	++
1:240565075T:C	t	c	1.8197	0.3348	5.48E-08	++
1:161830648A:T	a	t	1.4671	0.2666	3.72E-08	++
14:121551804G:A	a	g	1.2539	0.2405	1.85E-07	++
1:9893229A:C	a	c	-0.9605	0.171	1.96E-08	--
1:162045013A:C	a	c	1.0965	0.2001	4.27E-08	++
4:113166194A:G	a	g	1.1355	0.2191	2.19E-07	++
1:161241702C:T	t	c	-1.4478	0.2595	2.40E-08	--
1:160191751T:G	t	g	1.5982	0.3013	1.13E-07	++
1:160222004A:G	a	g	1.5819	0.2786	1.36E-08	++
1:161762889C:T	t	c	-1.4891	0.2416	7.07E-10	--
9:16734670A:G	a	g	-1.6583	0.3052	5.52E-08	--
1:161457164T:C	t	c	1.4239	0.2277	3.98E-10	++
16:5364861A:C	a	c	-1.0995	0.1824	1.66E-09	--
1:161786889T:C	t	c	1.5244	0.2369	1.23E-10	++
1:158937528C:A	a	c	-1.3826	0.2645	1.72E-07	--
7:19562004C:A	a	c	-1.0875	0.2029	8.40E-08	--
3:11307141T:C	t	c	-1.8644	0.3337	2.32E-08	--
1:158911018G:T	t	g	-1.3637	0.2219	7.93E-10	--
17:54459379G:A	a	g	1.665	0.3077	6.28E-08	++
1:159653470T:C	t	c	1.3849	0.2273	1.10E-09	++
1:159890890A:G	a	g	1.2461	0.2111	3.58E-09	++
1:178840722C:T	t	c	-1.501	0.2786	7.17E-08	--
9:134323773G:C	c	g	-1.3833	0.2585	8.72E-08	--
1:159671331G:A	a	g	-1.326	0.2152	7.25E-10	--
16:5231091G:C	c	g	1.1899	0.2169	4.09E-08	++
1:161343930G:C	c	g	-1.3284	0.257	2.35E-07	--
16:5223327A:G	a	g	-1.2223	0.2359	2.21E-07	--
2:2453468A:G	a	g	-3.2129	0.5677	1.51E-08	--
1:159898289T:C	t	c	1.2454	0.208	2.12E-09	++
1:161295788C:T	t	c	-1.8204	0.3148	7.33E-09	--
1:32286811A:C	a	c	-0.8585	0.1649	1.93E-07	--
1:159058060A:T	a	t	1.4927	0.2286	6.59E-11	++
1:178871208C:A	a	c	-1.4879	0.2748	6.12E-08	--
17:59103048G:T	t	g	-1.4281	0.2736	1.79E-07	--
7:117407594C:T	t	c	-0.9524	0.1726	3.41E-08	--
9:134929906A:G	a	g	-1.0401	0.1891	3.78E-08	--
1:160254289G:A	a	g	-1.6058	0.292	3.82E-08	--
8:3668089C:A	a	c	1.036	0.2011	2.59E-07	++
1:161775409G:A	a	g	-1.5246	0.2439	4.06E-10	--
1:159656965C:T	t	c	-1.3962	0.2242	4.76E-10	--
1:45738847T:G	t	g	-0.8707	0.1667	1.77E-07	--
1:159893411C:A	a	c	-1.2914	0.2115	1.02E-09	--
4:35013670G:A	a	g	0.9031	0.1635	3.33E-08	++
1:161789484C:T	t	c	-1.5743	0.2399	5.27E-11	--
1:160247367A:G	a	g	1.5655	0.2761	1.43E-08	++
1:161774269G:A	a	g	-1.4903	0.2434	9.21E-10	--
1:109122915C:T	t	c	-1.9582	0.3624	6.53E-08	--
2:117075123T:C	t	c	1.6462	0.309	9.96E-08	++
1:161262625G:A	a	g	-1.545	0.2583	2.20E-09	--
1:161265739A:G	a	g	1.5016	0.2535	3.14E-09	++
1:161761606C:T	t	c	1.3461	0.2365	1.26E-08	++
1:161808909A:G	a	g	1.3687	0.2256	1.30E-09	++
1:160371237T:C	t	c	1.9552	0.272	6.54E-13	++
1:159127356C:T	t	c	-1.1202	0.2115	1.19E-07	--
1:159868266G:C	c	g	-1.1415	0.2113	6.55E-08	--
16:4982413C:T	t	c	-0.9377	0.1815	2.40E-07	--
1:161597322C:T	t	c	-1.7815	0.3261	4.67E-08	--
1:161519031A:C	a	c	1.3717	0.2409	1.23E-08	++
1:161778087G:A	a	g	-1.4303	0.2389	2.13E-09	--
1:161254115C:T	t	c	-1.5469	0.265	5.33E-09	--
9:103598890T:G	t	g	-1.5047	0.2684	2.07E-08	--
1:159680322C:T	t	c	-1.24	0.2215	2.16E-08	--
9:134340346C:T	t	c	-0.8456	0.1571	7.38E-08	--
1:161277539G:A	a	g	-1.3747	0.2559	7.76E-08	--
16:5258932C:G	c	g	-0.927	0.1789	2.21E-07	--
13:148757823G:A	a	g	-0.9934	0.1925	2.48E-07	--
1:161795794G:T	t	g	-1.3928	0.2325	2.08E-09	--
1:161824006A:G	a	g	-1.2897	0.2211	5.43E-09	--
1:161846982T:C	t	c	-1.0605	0.1961	6.35E-08	--
1:35753577G:A	a	g	1.0558	0.1941	5.37E-08	++
16:5356863G:A	a	g	0.9601	0.1798	9.35E-08	++
1:162936652A:C	a	c	1.0015	0.1814	3.38E-08	++
1:9889699G:A	a	g	0.8767	0.1684	1.94E-07	++
1:158944687T:C	t	c	1.4637	0.2663	3.87E-08	++
1:160174792T:A	a	t	-1.4476	0.2771	1.75E-07	--
1:159671340A:G	a	g	1.293	0.2148	1.75E-09	++
1:160216579C:T	t	c	-1.6839	0.2827	2.58E-09	--
1:160246630T:C	t	c	1.5341	0.2144	8.34E-13	++
1:160203286G:A	a	g	-1.588	0.278	1.12E-08	--
1:161822537T:C	t	c	-1.1934	0.226	1.29E-07	--
1:161343364T:C	t	c	1.362	0.2581	1.32E-07	++
1:161245561G:A	a	g	-1.5016	0.2655	1.55E-08	--
1:160321475T:A	a	t	-1.75	0.2723	1.31E-10	--
1:161762894G:A	a	g	-1.4891	0.2416	7.07E-10	--
1:160176005A:G	a	g	1.657	0.3002	3.41E-08	++
1:178859817A:G	a	g	1.5351	0.2785	3.56E-08	++
11:10166229G:A	a	g	-1.3578	0.2468	3.78E-08	--
1:34635677G:C	c	g	-1.8443	0.3255	1.45E-08	--
1:161795523G:C	c	g	-1.3924	0.2335	2.47E-09	--
5:46456265T:C	t	c	2.6086	0.4877	8.88E-08	++
4:80089703C:A	a	c	-4.1174	0.6681	7.13E-10	--
1:162936794C:G	c	g	0.9967	0.1799	3.02E-08	++
1:160100711C:T	t	c	-1.5288	0.2731	2.18E-08	--
1:161311104C:G	c	g	1.7028	0.2947	7.51E-09	++
1:158307275C:T	t	c	-1.7282	0.3081	2.03E-08	--
14:9572117T:C	t	c	0.9093	0.176	2.38E-07	++
9:134333856G:A	a	g	-1.6542	0.2663	5.26E-10	--
1:178839251A:G	a	g	1.4712	0.2741	8.01E-08	++
1:159869000G:A	a	g	-1.1415	0.2113	6.55E-08	--
1:159855526T:C	t	c	1.199	0.2206	5.48E-08	++
1:178875495T:C	t	c	1.5429	0.2756	2.17E-08	++
1:160976535G:A	a	g	-1.8519	0.3537	1.64E-07	--
1:93022676T:C	t	c	0.8233	0.1526	6.79E-08	++
1:160182379T:C	t	c	1.5808	0.2811	1.87E-08	++
1:159660180T:C	t	c	1.4117	0.2283	6.23E-10	++
1:178830989T:C	t	c	1.5236	0.2748	2.96E-08	++
1:170979237T:C	t	c	-1.0945	0.1837	2.53E-09	--
1:160260114A:G	a	g	1.5314	0.2954	2.18E-07	++
2:6576289A:T	a	t	3.1168	0.558	2.33E-08	++
1:161279003A:G	a	g	1.3799	0.2546	5.93E-08	++
1:158583848G:A	a	g	-1.2589	0.2354	8.88E-08	--
1:161297984G:A	a	g	-1.8414	0.3193	8.09E-09	--
16:5309179T:C	t	c	-0.8902	0.1611	3.25E-08	--
1:160235772G:A	a	g	-1.6155	0.289	2.28E-08	--
1:159675644A:G	a	g	1.3773	0.2216	5.16E-10	++
1:162169061G:A	a	g	-1.1372	0.203	2.14E-08	--
1:161242670G:T	t	g	-1.538	0.2657	7.09E-09	--
1:159657511C:T	t	c	-1.3674	0.229	2.35E-09	--
1:159857745C:T	t	c	-1.2207	0.2206	3.16E-08	--
1:160284793G:A	a	g	-1.6514	0.3073	7.68E-08	--
1:178674023G:A	a	g	-2.0305	0.3927	2.33E-07	--
1:162202275C:T	t	c	-1.462	0.2392	9.76E-10	--
1:161779182T:C	t	c	1.4365	0.243	3.38E-09	++
9:134339682C:T	t	c	-1.3903	0.2339	2.77E-09	--
1:160491983C:T	t	c	-1.7821	0.3109	9.92E-09	--
1:159912391T:C	t	c	1.1893	0.2136	2.59E-08	++
1:159773175C:T	t	c	-1.1766	0.2188	7.55E-08	--
1:159747221A:G	a	g	1.4223	0.2307	7.11E-10	++
[truncated: 3,294 more rows]
