# Supplementary material for: Genome-Wide Association Study for Individual Primal Cut Quality Traits in Canadian Commercial Crossbred Pigs
Source: Animals (Basel). 2025 Jun 13;15(12):1754. doi: 10.3390/ani15121754 (PMC12189728; doi:10.3390/ani15121754)
Supplement: Supplementary file 1 [file animals-15-01754-s001.zip › Supplementary_Material_S4.xlsx]

## Sheet: Sheet1
CHR_A	BP_A	SNP_A	CHR_B	BP_B	SNP_B	R2
1	160176058	1:160176058G:C	1	159661437	1:159661437G:A	0.802879
1	160176058	1:160176058G:C	1	160105200	1:160105200T:C	0.842179
1	160176058	1:160176058G:C	1	160107396	1:160107396T:C	0.842179
1	160176058	1:160176058G:C	1	160125689	1:160125689A:T	0.871125
1	160176058	1:160176058G:C	1	160127933	1:160127933C:T	0.871125
1	160176058	1:160176058G:C	1	160166751	1:160166751A:T	0.97354
1	160176058	1:160176058G:C	1	160171555	1:160171555G:C	0.967878
1	160176058	1:160176058G:C	1	160176058	1:160176058G:C	1
1	160176058	1:160176058G:C	1	160183961	1:160183961C:G	0.935524
1	160176058	1:160176058G:C	1	160196758	1:160196758C:A	0.830929
1	160176058	1:160176058G:C	1	160196945	1:160196945T:C	0.812729
1	160176058	1:160176058G:C	1	160201608	1:160201608A:C	0.957443
1	160176058	1:160176058G:C	1	160203050	1:160203050T:A	0.963798
1	160176058	1:160176058G:C	1	160205489	1:160205489C:T	0.95416
1	160176058	1:160176058G:C	1	160208549	1:160208549A:G	0.957624
1	160176058	1:160176058G:C	1	160230075	1:160230075A:C	0.905677
1	160176058	1:160176058G:C	1	160234569	1:160234569A:G	0.914958
1	160176058	1:160176058G:C	1	160235329	1:160235329T:C	0.91815
1	160176058	1:160176058G:C	1	160241837	1:160241837G:A	0.948496
1	160176058	1:160176058G:C	1	160301312	1:160301312T:G	0.931746
1	160176058	1:160176058G:C	1	160322435	1:160322435C:T	0.927965
1	160176058	1:160176058G:C	1	160370597	1:160370597G:T	0.805595
1	160176058	1:160176058G:C	1	160371237	1:160371237T:C	0.80858
1	160176058	1:160176058G:C	1	160376068	1:160376068T:C	0.80858
1	160176058	1:160176058G:C	1	160383292	1:160383292G:A	0.80858
1	160176058	1:160176058G:C	1	160384352	1:160384352T:C	0.80858
1	160176058	1:160176058G:C	1	160386647	1:160386647T:C	0.808192
1	160176058	1:160176058G:C	1	160389093	1:160389093T:G	0.811187
1	160176058	1:160176058G:C	1	160391873	1:160391873T:C	0.814188
1	160176058	1:160176058G:C	1	160400016	1:160400016G:T	0.820595
1	160176058	1:160176058G:C	1	160413164	1:160413164A:T	0.811187
1	160176058	1:160176058G:C	1	160426503	1:160426503T:C	0.801504
1	160176058	1:160176058G:C	1	160433974	1:160433974T:A	0.805205
1	160176058	1:160176058G:C	1	160443956	1:160443956C:A	0.808192
1	160176058	1:160176058G:C	1	160447734	1:160447734T:C	0.808192
1	160176058	1:160176058G:C	1	160448259	1:160448259T:G	0.808192
1	160176058	1:160176058G:C	1	160452236	1:160452236C:T	0.802617
1	160176058	1:160176058G:C	1	160457667	1:160457667A:G	0.80858
1	160176058	1:160176058G:C	1	160457673	1:160457673C:G	0.80858
1	160196758	1:160196758C:A	1	160166751	1:160166751A:T	0.830929
1	160196758	1:160196758C:A	1	160171555	1:160171555G:C	0.805587
1	160196758	1:160196758C:A	1	160176058	1:160176058G:C	0.830929
1	160196758	1:160196758C:A	1	160196758	1:160196758C:A	1
1	160196758	1:160196758C:A	1	160196945	1:160196945T:C	0.957094
1	160196758	1:160196758C:A	1	160201608	1:160201608A:C	0.835991
1	160196758	1:160196758C:A	1	160203050	1:160203050T:A	0.835202
1	160196758	1:160196758C:A	1	160205489	1:160205489C:T	0.826177
1	160196758	1:160196758C:A	1	160208549	1:160208549A:G	0.82426
1	160196758	1:160196758C:A	1	160230075	1:160230075A:C	0.822888
1	160196758	1:160196758C:A	1	160234569	1:160234569A:G	0.81983
1	160196758	1:160196758C:A	1	160235329	1:160235329T:C	0.823307
1	160196758	1:160196758C:A	1	160241837	1:160241837G:A	0.823261
1	160196758	1:160196758C:A	1	160301312	1:160301312T:G	0.804117
1	160230075	1:160230075A:C	1	160166751	1:160166751A:T	0.899295
1	160230075	1:160230075A:C	1	160171555	1:160171555G:C	0.908306
1	160230075	1:160230075A:C	1	160176058	1:160176058G:C	0.905677
1	160230075	1:160230075A:C	1	160183961	1:160183961C:G	0.882178
1	160230075	1:160230075A:C	1	160196758	1:160196758C:A	0.822888
1	160230075	1:160230075A:C	1	160196945	1:160196945T:C	0.810518
1	160230075	1:160230075A:C	1	160201608	1:160201608A:C	0.909706
1	160230075	1:160230075A:C	1	160203050	1:160203050T:A	0.915744
1	160230075	1:160230075A:C	1	160205489	1:160205489C:T	0.906358
1	160230075	1:160230075A:C	1	160208549	1:160208549A:G	0.903747
1	160230075	1:160230075A:C	1	160230075	1:160230075A:C	1
1	160230075	1:160230075A:C	1	160234569	1:160234569A:G	0.969717
1	160230075	1:160230075A:C	1	160235329	1:160235329T:C	0.966417
1	160230075	1:160230075A:C	1	160241837	1:160241837G:A	0.901643
1	160230075	1:160230075A:C	1	160270080	1:160270080A:G	0.806014
1	160230075	1:160230075A:C	1	160301312	1:160301312T:G	0.871662
1	160230075	1:160230075A:C	1	160321475	1:160321475T:A	0.806169
1	160230075	1:160230075A:C	1	160322435	1:160322435C:T	0.861585
1	160230075	1:160230075A:C	1	160370597	1:160370597G:T	0.828362
1	160230075	1:160230075A:C	1	160371237	1:160371237T:C	0.831498
1	160230075	1:160230075A:C	1	160376068	1:160376068T:C	0.831498
1	160230075	1:160230075A:C	1	160383292	1:160383292G:A	0.831498
1	160230075	1:160230075A:C	1	160384352	1:160384352T:C	0.831498
1	160230075	1:160230075A:C	1	160386647	1:160386647T:C	0.831231
1	160230075	1:160230075A:C	1	160389093	1:160389093T:G	0.82774
1	160230075	1:160230075A:C	1	160391873	1:160391873T:C	0.830886
1	160230075	1:160230075A:C	1	160413164	1:160413164A:T	0.841039
1	160230075	1:160230075A:C	1	160425038	1:160425038T:A	0.821482
1	160230075	1:160230075A:C	1	160425632	1:160425632T:C	0.821482
1	160230075	1:160230075A:C	1	160426503	1:160426503T:C	0.831141
1	160230075	1:160230075A:C	1	160433974	1:160433974T:A	0.828093
1	160230075	1:160230075A:C	1	160443956	1:160443956C:A	0.837887
1	160230075	1:160230075A:C	1	160447734	1:160447734T:C	0.837887
1	160230075	1:160230075A:C	1	160448259	1:160448259T:G	0.837887
1	160230075	1:160230075A:C	1	160452236	1:160452236C:T	0.831914
1	160230075	1:160230075A:C	1	160457667	1:160457667A:G	0.838192
1	160230075	1:160230075A:C	1	160457673	1:160457673C:G	0.838192
1	160230075	1:160230075A:C	1	160493051	1:160493051A:G	0.8153
1	160230075	1:160230075A:C	1	160494546	1:160494546G:A	0.821647
1	160230075	1:160230075A:C	1	160507936	1:160507936A:G	0.8153
1	160235329	1:160235329T:C	1	160125689	1:160125689A:T	0.815583
1	160235329	1:160235329T:C	1	160127933	1:160127933C:T	0.809441
1	160235329	1:160235329T:C	1	160166751	1:160166751A:T	0.911718
1	160235329	1:160235329T:C	1	160171555	1:160171555G:C	0.914152
1	160235329	1:160235329T:C	1	160176058	1:160176058G:C	0.91815
1	160235329	1:160235329T:C	1	160183961	1:160183961C:G	0.894327
1	160235329	1:160235329T:C	1	160196758	1:160196758C:A	0.823307
1	160235329	1:160235329T:C	1	160196945	1:160196945T:C	0.804697
1	160235329	1:160235329T:C	1	160201608	1:160201608A:C	0.922088
1	160235329	1:160235329T:C	1	160203050	1:160203050T:A	0.928208
1	160235329	1:160235329T:C	1	160205489	1:160205489C:T	0.918742
1	160235329	1:160235329T:C	1	160208549	1:160208549A:G	0.916048
1	160235329	1:160235329T:C	1	160230075	1:160230075A:C	0.966417
1	160235329	1:160235329T:C	1	160234569	1:160234569A:G	0.996609
1	160235329	1:160235329T:C	1	160235329	1:160235329T:C	1
1	160235329	1:160235329T:C	1	160241837	1:160241837G:A	0.920172
1	160235329	1:160235329T:C	1	160262146	1:160262146C:A	0.825961
1	160235329	1:160235329T:C	1	160266743	1:160266743T:C	0.817169
1	160235329	1:160235329T:C	1	160270080	1:160270080A:G	0.826354
1	160235329	1:160235329T:C	1	160277402	1:160277402G:C	0.81387
1	160235329	1:160235329T:C	1	160301312	1:160301312T:G	0.883825
1	160235329	1:160235329T:C	1	160309477	1:160309477T:C	0.820196
1	160235329	1:160235329T:C	1	160321475	1:160321475T:A	0.826898
1	160235329	1:160235329T:C	1	160322435	1:160322435C:T	0.873609
1	160235329	1:160235329T:C	1	160328048	1:160328048A:C	0.811556
1	160235329	1:160235329T:C	1	160352348	1:160352348A:G	0.811312
1	160235329	1:160235329T:C	1	160370597	1:160370597G:T	0.849188
1	160235329	1:160235329T:C	1	160371237	1:160371237T:C	0.852326
1	160235329	1:160235329T:C	1	160376068	1:160376068T:C	0.852326
1	160235329	1:160235329T:C	1	160383292	1:160383292G:A	0.852326
1	160235329	1:160235329T:C	1	160384352	1:160384352T:C	0.852326
1	160235329	1:160235329T:C	1	160386647	1:160386647T:C	0.851899
1	160235329	1:160235329T:C	1	160389093	1:160389093T:G	0.848321
1	160235329	1:160235329T:C	1	160391873	1:160391873T:C	0.85147
1	160235329	1:160235329T:C	1	160413164	1:160413164A:T	0.855046
1	160235329	1:160235329T:C	1	160425038	1:160425038T:A	0.841684
1	160235329	1:160235329T:C	1	160425632	1:160425632T:C	0.841684
1	160235329	1:160235329T:C	1	160426503	1:160426503T:C	0.844813
1	160235329	1:160235329T:C	1	160433974	1:160433974T:A	0.848759
1	160235329	1:160235329T:C	1	160443956	1:160443956C:A	0.851899
1	160235329	1:160235329T:C	1	160447734	1:160447734T:C	0.851899
1	160235329	1:160235329T:C	1	160448259	1:160448259T:G	0.851899
1	160235329	1:160235329T:C	1	160452236	1:160452236C:T	0.846058
1	160235329	1:160235329T:C	1	160457667	1:160457667A:G	0.852326
1	160235329	1:160235329T:C	1	160457673	1:160457673C:G	0.852326
1	160235329	1:160235329T:C	1	160493051	1:160493051A:G	0.829039
1	160235329	1:160235329T:C	1	160494546	1:160494546G:A	0.835493
1	160235329	1:160235329T:C	1	160507936	1:160507936A:G	0.835647
1	160235329	1:160235329T:C	1	160526956	1:160526956C:T	0.806942
1	160277388	1:160277388A:C	1	160203050	1:160203050T:A	0.800488
1	160277388	1:160277388A:C	1	160262146	1:160262146C:A	0.852737
1	160277388	1:160277388A:C	1	160266743	1:160266743T:C	0.83326
1	160277388	1:160277388A:C	1	160270080	1:160270080A:G	0.842746
1	160277388	1:160277388A:C	1	160277388	1:160277388A:C	1
1	160277388	1:160277388A:C	1	160277402	1:160277402G:C	0.915445
1	160277388	1:160277388A:C	1	160309477	1:160309477T:C	0.856939
1	160277388	1:160277388A:C	1	160321475	1:160321475T:A	0.862535
1	160277388	1:160277388A:C	1	160328048	1:160328048A:C	0.829046
1	160277388	1:160277388A:C	1	160352348	1:160352348A:G	0.842522
1	160277388	1:160277388A:C	1	160370597	1:160370597G:T	0.873974
1	160277388	1:160277388A:C	1	160371237	1:160371237T:C	0.870383
1	160277388	1:160277388A:C	1	160376068	1:160376068T:C	0.870383
1	160277388	1:160277388A:C	1	160383292	1:160383292G:A	0.870383
1	160277388	1:160277388A:C	1	160384352	1:160384352T:C	0.870383
1	160277388	1:160277388A:C	1	160386647	1:160386647T:C	0.863778
1	160277388	1:160277388A:C	1	160389093	1:160389093T:G	0.867554
1	160277388	1:160277388A:C	1	160391873	1:160391873T:C	0.871338
1	160277388	1:160277388A:C	1	160400016	1:160400016G:T	0.907918
1	160277388	1:160277388A:C	1	160413164	1:160413164A:T	0.867554
1	160277388	1:160277388A:C	1	160425038	1:160425038T:A	0.862306
1	160277388	1:160277388A:C	1	160425632	1:160425632T:C	0.862306
1	160277388	1:160277388A:C	1	160426503	1:160426503T:C	0.858885
1	160277388	1:160277388A:C	1	160433974	1:160433974T:A	0.86731
1	160277388	1:160277388A:C	1	160443956	1:160443956C:A	0.863778
1	160277388	1:160277388A:C	1	160447734	1:160447734T:C	0.863778
1	160277388	1:160277388A:C	1	160448259	1:160448259T:G	0.863778
1	160277388	1:160277388A:C	1	160452236	1:160452236C:T	0.855515
1	160277388	1:160277388A:C	1	160457667	1:160457667A:G	0.863038
1	160277388	1:160277388A:C	1	160457673	1:160457673C:G	0.863038
1	160277388	1:160277388A:C	1	160493051	1:160493051A:G	0.846726
1	160277388	1:160277388A:C	1	160494546	1:160494546G:A	0.853318
1	160277388	1:160277388A:C	1	160507936	1:160507936A:G	0.853911
1	160277388	1:160277388A:C	1	160526956	1:160526956C:T	0.822085
1	160352707	1:160352707A:C	1	160171880	1:160171880A:G	0.809322
1	160352707	1:160352707A:C	1	160174493	1:160174493T:A	0.807523
1	160352707	1:160352707A:C	1	160246630	1:160246630T:C	0.802189
1	160352707	1:160352707A:C	1	160272146	1:160272146C:G	0.80895
1	160352707	1:160352707A:C	1	160277320	1:160277320G:A	0.813748
1	160352707	1:160352707A:C	1	160347188	1:160347188T:C	0.857566
1	160352707	1:160352707A:C	1	160352707	1:160352707A:C	1
1	160352707	1:160352707A:C	1	160382931	1:160382931T:C	0.845352
1	160352707	1:160352707A:C	1	160443684	1:160443684A:C	0.818879
1	160400016	1:160400016G:T	1	160166751	1:160166751A:T	0.827165
1	160400016	1:160400016G:T	1	160171555	1:160171555G:C	0.815048
1	160400016	1:160400016G:T	1	160176058	1:160176058G:C	0.820595
1	160400016	1:160400016G:T	1	160201608	1:160201608A:C	0.819848
1	160400016	1:160400016G:T	1	160203050	1:160203050T:A	0.825289
1	160400016	1:160400016G:T	1	160205489	1:160205489C:T	0.829183
1	160400016	1:160400016G:T	1	160208549	1:160208549A:G	0.82097
1	160400016	1:160400016G:T	1	160241837	1:160241837G:A	0.807637
1	160400016	1:160400016G:T	1	160262146	1:160262146C:A	0.866885
1	160400016	1:160400016G:T	1	160266743	1:160266743T:C	0.847537
1	160400016	1:160400016G:T	1	160270080	1:160270080A:G	0.857177
1	160400016	1:160400016G:T	1	160277388	1:160277388A:C	0.907918
1	160400016	1:160400016G:T	1	160277402	1:160277402G:C	0.849066
1	160400016	1:160400016G:T	1	160309477	1:160309477T:C	0.86428
1	160400016	1:160400016G:T	1	160321475	1:160321475T:A	0.870043
1	160400016	1:160400016G:T	1	160328048	1:160328048A:C	0.850283
1	160400016	1:160400016G:T	1	160352348	1:160352348A:G	0.850173
1	160400016	1:160400016G:T	1	160370597	1:160370597G:T	0.896277
1	160400016	1:160400016G:T	1	160371237	1:160371237T:C	0.892593
1	160400016	1:160400016G:T	1	160376068	1:160376068T:C	0.900067
1	160400016	1:160400016G:T	1	160383292	1:160383292G:A	0.900067
1	160400016	1:160400016G:T	1	160384352	1:160384352T:C	0.900067
1	160400016	1:160400016G:T	1	160386647	1:160386647T:C	0.900567
1	160400016	1:160400016G:T	1	160389093	1:160389093T:G	0.904367
1	160400016	1:160400016G:T	1	160391873	1:160391873T:C	0.908177
1	160400016	1:160400016G:T	1	160400016	1:160400016G:T	1
1	160400016	1:160400016G:T	1	160413164	1:160413164A:T	0.904367
1	160400016	1:160400016G:T	1	160425038	1:160425038T:A	0.891159
1	160400016	1:160400016G:T	1	160425632	1:160425632T:C	0.891159
1	160400016	1:160400016G:T	1	160426503	1:160426503T:C	0.894933
1	160400016	1:160400016G:T	1	160433974	1:160433974T:A	0.896776
1	160400016	1:160400016G:T	1	160443956	1:160443956C:A	0.900567
1	160400016	1:160400016G:T	1	160447734	1:160447734T:C	0.900567
1	160400016	1:160400016G:T	1	160448259	1:160448259T:G	0.900567
1	160400016	1:160400016G:T	1	160452236	1:160452236C:T	0.892495
1	160400016	1:160400016G:T	1	160457667	1:160457667A:G	0.900067
1	160400016	1:160400016G:T	1	160457673	1:160457673C:G	0.900067
1	160400016	1:160400016G:T	1	160493051	1:160493051A:G	0.882922
1	160400016	1:160400016G:T	1	160494546	1:160494546G:A	0.889795
1	160400016	1:160400016G:T	1	160507936	1:160507936A:G	0.882922
1	160400016	1:160400016G:T	1	160526956	1:160526956C:T	0.850574
1	160413164	1:160413164A:T	1	160166751	1:160166751A:T	0.817699
1	160413164	1:160413164A:T	1	160171555	1:160171555G:C	0.805794
1	160413164	1:160413164A:T	1	160176058	1:160176058G:C	0.811187
1	160413164	1:160413164A:T	1	160201608	1:160201608A:C	0.810485
1	160413164	1:160413164A:T	1	160203050	1:160203050T:A	0.815865
1	160413164	1:160413164A:T	1	160205489	1:160205489C:T	0.819731
1	160413164	1:160413164A:T	1	160208549	1:160208549A:G	0.811611
1	160413164	1:160413164A:T	1	160230075	1:160230075A:C	0.841039
1	160413164	1:160413164A:T	1	160234569	1:160234569A:G	0.851288
1	160413164	1:160413164A:T	1	160235329	1:160235329T:C	0.855046
1	160413164	1:160413164A:T	1	160262146	1:160262146C:A	0.95119
1	160413164	1:160413164A:T	1	160266743	1:160266743T:C	0.931798
1	160413164	1:160413164A:T	1	160270080	1:160270080A:G	0.942516
1	160413164	1:160413164A:T	1	160277388	1:160277388A:C	0.867554
1	160413164	1:160413164A:T	1	160277402	1:160277402G:C	0.934688
1	160413164	1:160413164A:T	1	160309477	1:160309477T:C	0.942493
1	160413164	1:160413164A:T	1	160321475	1:160321475T:A	0.957375
1	160413164	1:160413164A:T	1	160328048	1:160328048A:C	0.942641
1	160413164	1:160413164A:T	1	160352348	1:160352348A:G	0.93814
1	160413164	1:160413164A:T	1	160370597	1:160370597G:T	0.984417
1	160413164	1:160413164A:T	1	160371237	1:160371237T:C	0.980494
1	160413164	1:160413164A:T	1	160376068	1:160376068T:C	0.988302
1	160413164	1:160413164A:T	1	160383292	1:160383292G:A	0.988302
1	160413164	1:160413164A:T	1	160384352	1:160384352T:C	0.988302
1	160413164	1:160413164A:T	1	160386647	1:160386647T:C	0.988299
1	160413164	1:160413164A:T	1	160389093	1:160389093T:G	0.984422
1	160413164	1:160413164A:T	1	160391873	1:160391873T:C	0.988319
1	160413164	1:160413164A:T	1	160400016	1:160400016G:T	0.904367
1	160413164	1:160413164A:T	1	160413164	1:160413164A:T	1
1	160413164	1:160413164A:T	1	160425038	1:160425038T:A	0.984812
1	160413164	1:160413164A:T	1	160425632	1:160425632T:C	0.984812
1	160413164	1:160413164A:T	1	160426503	1:160426503T:C	0.988693
1	160413164	1:160413164A:T	1	160433974	1:160433974T:A	0.992199
1	160413164	1:160413164A:T	1	160443956	1:160443956C:A	0.996095
1	160413164	1:160413164A:T	1	160447734	1:160447734T:C	0.996095
1	160413164	1:160413164A:T	1	160448259	1:160448259T:G	0.996095
1	160413164	1:160413164A:T	1	160452236	1:160452236C:T	0.980541
1	160413164	1:160413164A:T	1	160457667	1:160457667A:G	0.988302
1	160413164	1:160413164A:T	1	160457673	1:160457673C:G	0.988302
1	160413164	1:160413164A:T	1	160493051	1:160493051A:G	0.969204
1	160413164	1:160413164A:T	1	160494546	1:160494546G:A	0.976749
1	160413164	1:160413164A:T	1	160507936	1:160507936A:G	0.969204
1	160413164	1:160413164A:T	1	160526956	1:160526956C:T	0.935256
1	160413164	1:160413164A:T	1	160535331	1:160535331T:C	0.858433
1	160413164	1:160413164A:T	1	160536775	1:160536775C:T	0.857728
1	160413164	1:160413164A:T	1	160538585	1:160538585A:G	0.857072
1	160413164	1:160413164A:T	1	160540382	1:160540382G:T	0.868248
1	160413164	1:160413164A:T	1	160543115	1:160543115G:A	0.838919
1	160426503	1:160426503T:C	1	160166751	1:160166751A:T	0.807887
1	160426503	1:160426503T:C	1	160176058	1:160176058G:C	0.801504
1	160426503	1:160426503T:C	1	160201608	1:160201608A:C	0.800702
1	160426503	1:160426503T:C	1	160203050	1:160203050T:A	0.806017
1	160426503	1:160426503T:C	1	160205489	1:160205489C:T	0.809788
1	160426503	1:160426503T:C	1	160208549	1:160208549A:G	0.808096
1	160426503	1:160426503T:C	1	160230075	1:160230075A:C	0.831141
1	160426503	1:160426503T:C	1	160234569	1:160234569A:G	0.841155
1	160426503	1:160426503T:C	1	160235329	1:160235329T:C	0.844813
1	160426503	1:160426503T:C	1	160262146	1:160262146C:A	0.940494
1	160426503	1:160426503T:C	1	160266743	1:160266743T:C	0.921763
1	160426503	1:160426503T:C	1	160270080	1:160270080A:G	0.932364
1	160426503	1:160426503T:C	1	160277388	1:160277388A:C	0.858885
1	160426503	1:160426503T:C	1	160277402	1:160277402G:C	0.924883
1	160426503	1:160426503T:C	1	160309477	1:160309477T:C	0.932408
1	160426503	1:160426503T:C	1	160321475	1:160321475T:A	0.947265
1	160426503	1:160426503T:C	1	160328048	1:160328048A:C	0.932285
1	160426503	1:160426503T:C	1	160352348	1:160352348A:G	0.928772
1	160426503	1:160426503T:C	1	160370597	1:160370597G:T	0.973614
1	160426503	1:160426503T:C	1	160371237	1:160371237T:C	0.969732
1	160426503	1:160426503T:C	1	160376068	1:160376068T:C	0.977389
1	160426503	1:160426503T:C	1	160383292	1:160383292G:A	0.977389
1	160426503	1:160426503T:C	1	160384352	1:160384352T:C	0.977389
1	160426503	1:160426503T:C	1	160386647	1:160386647T:C	0.977254
1	160426503	1:160426503T:C	1	160389093	1:160389093T:G	0.973417
1	160426503	1:160426503T:C	1	160391873	1:160391873T:C	0.977205
1	160426503	1:160426503T:C	1	160400016	1:160400016G:T	0.894933
1	160426503	1:160426503T:C	1	160413164	1:160413164A:T	0.988693
1	160426503	1:160426503T:C	1	160425038	1:160425038T:A	0.996203
1	160426503	1:160426503T:C	1	160425632	1:160425632T:C	0.996203
1	160426503	1:160426503T:C	1	160426503	1:160426503T:C	1
1	160426503	1:160426503T:C	1	160433974	1:160433974T:A	0.981112
1	160426503	1:160426503T:C	1	160443956	1:160443956C:A	0.984898
1	160426503	1:160426503T:C	1	160447734	1:160447734T:C	0.984898
1	160426503	1:160426503T:C	1	160448259	1:160448259T:G	0.984898
1	160426503	1:160426503T:C	1	160452236	1:160452236C:T	0.969847
1	160426503	1:160426503T:C	1	160457667	1:160457667A:G	0.977389
1	160426503	1:160426503T:C	1	160457673	1:160457673C:G	0.977389
1	160426503	1:160426503T:C	1	160493051	1:160493051A:G	0.965955
1	160426503	1:160426503T:C	1	160494546	1:160494546G:A	0.973474
1	160426503	1:160426503T:C	1	160507936	1:160507936A:G	0.958437
1	160426503	1:160426503T:C	1	160526956	1:160526956C:T	0.925182
1	160426503	1:160426503T:C	1	160535331	1:160535331T:C	0.849859
1	160426503	1:160426503T:C	1	160536775	1:160536775C:T	0.856387
1	160426503	1:160426503T:C	1	160538585	1:160538585A:G	0.861461
1	160426503	1:160426503T:C	1	160540382	1:160540382G:T	0.859575
1	160426503	1:160426503T:C	1	160543115	1:160543115G:A	0.831053
1	160443956	1:160443956C:A	1	160166751	1:160166751A:T	0.814698
1	160443956	1:160443956C:A	1	160171555	1:160171555G:C	0.802909
1	160443956	1:160443956C:A	1	160176058	1:160176058G:C	0.808192
1	160443956	1:160443956C:A	1	160201608	1:160201608A:C	0.80753
1	160443956	1:160443956C:A	1	160203050	1:160203050T:A	0.81289
1	160443956	1:160443956C:A	1	160205489	1:160205489C:T	0.816758
1	160443956	1:160443956C:A	1	160208549	1:160208549A:G	0.808669
1	160443956	1:160443956C:A	1	160230075	1:160230075A:C	0.837887
1	160443956	1:160443956C:A	1	160234569	1:160234569A:G	0.848136
1	160443956	1:160443956C:A	1	160235329	1:160235329T:C	0.851899
1	160443956	1:160443956C:A	1	160262146	1:160262146C:A	0.947455
1	160443956	1:160443956C:A	1	160266743	1:160266743T:C	0.927989
1	160443956	1:160443956C:A	1	160270080	1:160270080A:G	0.938664
1	160443956	1:160443956C:A	1	160277388	1:160277388A:C	0.863778
1	160443956	1:160443956C:A	1	160277402	1:160277402G:C	0.930779
1	160443956	1:160443956C:A	1	160309477	1:160309477T:C	0.938618
1	160443956	1:160443956C:A	1	160321475	1:160321475T:A	0.953393
1	160443956	1:160443956C:A	1	160328048	1:160328048A:C	0.938857
1	160443956	1:160443956C:A	1	160352348	1:160352348A:G	0.934055
1	160443956	1:160443956C:A	1	160370597	1:160370597G:T	0.980461
1	160443956	1:160443956C:A	1	160371237	1:160371237T:C	0.976554
1	160443956	1:160443956C:A	1	160376068	1:160376068T:C	0.984354
1	160443956	1:160443956C:A	1	160383292	1:160383292G:A	0.984354
1	160443956	1:160443956C:A	1	160384352	1:160384352T:C	0.984354
1	160443956	1:160443956C:A	1	160386647	1:160386647T:C	0.984396
1	160443956	1:160443956C:A	1	160389093	1:160389093T:G	0.980535
1	160443956	1:160443956C:A	1	160391873	1:160391873T:C	0.984438
1	160443956	1:160443956C:A	1	160400016	1:160400016G:T	0.900567
1	160443956	1:160443956C:A	1	160413164	1:160413164A:T	0.996095
1	160443956	1:160443956C:A	1	160425038	1:160425038T:A	0.98101
1	160443956	1:160443956C:A	1	160425632	1:160425632T:C	0.98101
1	160443956	1:160443956C:A	1	160426503	1:160426503T:C	0.984898
1	160443956	1:160443956C:A	1	160433974	1:160433974T:A	0.98828
1	160443956	1:160443956C:A	1	160443956	1:160443956C:A	1
1	160443956	1:160443956C:A	1	160447734	1:160447734T:C	1
1	160443956	1:160443956C:A	1	160448259	1:160448259T:G	1
1	160443956	1:160443956C:A	1	160452236	1:160452236C:T	0.984391
1	160443956	1:160443956C:A	1	160457667	1:160457667A:G	0.992184
1	160443956	1:160443956C:A	1	160457673	1:160457673C:G	0.992184
1	160443956	1:160443956C:A	1	160493051	1:160493051A:G	0.965355
1	160443956	1:160443956C:A	1	160494546	1:160494546G:A	0.972869
1	160443956	1:160443956C:A	1	160507936	1:160507936A:G	0.965355
1	160443956	1:160443956C:A	1	160526956	1:160526956C:T	0.931433
1	160443956	1:160443956C:A	1	160535331	1:160535331T:C	0.854697
1	160443956	1:160443956C:A	1	160536775	1:160536775C:T	0.853951
1	160443956	1:160443956C:A	1	160538585	1:160538585A:G	0.853595
1	160443956	1:160443956C:A	1	160540382	1:160540382G:T	0.864469
1	160443956	1:160443956C:A	1	160543115	1:160543115G:A	0.835094
1	160447734	1:160447734T:C	1	160166751	1:160166751A:T	0.814698
1	160447734	1:160447734T:C	1	160171555	1:160171555G:C	0.802909
1	160447734	1:160447734T:C	1	160176058	1:160176058G:C	0.808192
1	160447734	1:160447734T:C	1	160201608	1:160201608A:C	0.80753
1	160447734	1:160447734T:C	1	160203050	1:160203050T:A	0.81289
1	160447734	1:160447734T:C	1	160205489	1:160205489C:T	0.816758
1	160447734	1:160447734T:C	1	160208549	1:160208549A:G	0.808669
1	160447734	1:160447734T:C	1	160230075	1:160230075A:C	0.837887
1	160447734	1:160447734T:C	1	160234569	1:160234569A:G	0.848136
1	160447734	1:160447734T:C	1	160235329	1:160235329T:C	0.851899
1	160447734	1:160447734T:C	1	160262146	1:160262146C:A	0.947455
1	160447734	1:160447734T:C	1	160266743	1:160266743T:C	0.927989
1	160447734	1:160447734T:C	1	160270080	1:160270080A:G	0.938664
1	160447734	1:160447734T:C	1	160277388	1:160277388A:C	0.863778
1	160447734	1:160447734T:C	1	160277402	1:160277402G:C	0.930779
1	160447734	1:160447734T:C	1	160309477	1:160309477T:C	0.938618
1	160447734	1:160447734T:C	1	160321475	1:160321475T:A	0.953393
1	160447734	1:160447734T:C	1	160328048	1:160328048A:C	0.938857
1	160447734	1:160447734T:C	1	160352348	1:160352348A:G	0.934055
1	160447734	1:160447734T:C	1	160370597	1:160370597G:T	0.980461
1	160447734	1:160447734T:C	1	160371237	1:160371237T:C	0.976554
1	160447734	1:160447734T:C	1	160376068	1:160376068T:C	0.984354
1	160447734	1:160447734T:C	1	160383292	1:160383292G:A	0.984354
1	160447734	1:160447734T:C	1	160384352	1:160384352T:C	0.984354
1	160447734	1:160447734T:C	1	160386647	1:160386647T:C	0.984396
1	160447734	1:160447734T:C	1	160389093	1:160389093T:G	0.980535
1	160447734	1:160447734T:C	1	160391873	1:160391873T:C	0.984438
1	160447734	1:160447734T:C	1	160400016	1:160400016G:T	0.900567
1	160447734	1:160447734T:C	1	160413164	1:160413164A:T	0.996095
1	160447734	1:160447734T:C	1	160425038	1:160425038T:A	0.98101
1	160447734	1:160447734T:C	1	160425632	1:160425632T:C	0.98101
1	160447734	1:160447734T:C	1	160426503	1:160426503T:C	0.984898
1	160447734	1:160447734T:C	1	160433974	1:160433974T:A	0.98828
1	160447734	1:160447734T:C	1	160443956	1:160443956C:A	1
1	160447734	1:160447734T:C	1	160447734	1:160447734T:C	1
1	160447734	1:160447734T:C	1	160448259	1:160448259T:G	1
1	160447734	1:160447734T:C	1	160452236	1:160452236C:T	0.984391
1	160447734	1:160447734T:C	1	160457667	1:160457667A:G	0.992184
1	160447734	1:160447734T:C	1	160457673	1:160457673C:G	0.992184
1	160447734	1:160447734T:C	1	160493051	1:160493051A:G	0.965355
1	160447734	1:160447734T:C	1	160494546	1:160494546G:A	0.972869
1	160447734	1:160447734T:C	1	160507936	1:160507936A:G	0.965355
1	160447734	1:160447734T:C	1	160526956	1:160526956C:T	0.931433
1	160447734	1:160447734T:C	1	160535331	1:160535331T:C	0.854697
1	160447734	1:160447734T:C	1	160536775	1:160536775C:T	0.853951
1	160447734	1:160447734T:C	1	160538585	1:160538585A:G	0.853595
1	160447734	1:160447734T:C	1	160540382	1:160540382G:T	0.864469
1	160447734	1:160447734T:C	1	160543115	1:160543115G:A	0.835094
1	160448259	1:160448259T:G	1	160166751	1:160166751A:T	0.814698
1	160448259	1:160448259T:G	1	160171555	1:160171555G:C	0.802909
1	160448259	1:160448259T:G	1	160176058	1:160176058G:C	0.808192
1	160448259	1:160448259T:G	1	160201608	1:160201608A:C	0.80753
1	160448259	1:160448259T:G	1	160203050	1:160203050T:A	0.81289
1	160448259	1:160448259T:G	1	160205489	1:160205489C:T	0.816758
1	160448259	1:160448259T:G	1	160208549	1:160208549A:G	0.808669
1	160448259	1:160448259T:G	1	160230075	1:160230075A:C	0.837887
1	160448259	1:160448259T:G	1	160234569	1:160234569A:G	0.848136
1	160448259	1:160448259T:G	1	160235329	1:160235329T:C	0.851899
1	160448259	1:160448259T:G	1	160262146	1:160262146C:A	0.947455
1	160448259	1:160448259T:G	1	160266743	1:160266743T:C	0.927989
1	160448259	1:160448259T:G	1	160270080	1:160270080A:G	0.938664
1	160448259	1:160448259T:G	1	160277388	1:160277388A:C	0.863778
1	160448259	1:160448259T:G	1	160277402	1:160277402G:C	0.930779
1	160448259	1:160448259T:G	1	160309477	1:160309477T:C	0.938618
1	160448259	1:160448259T:G	1	160321475	1:160321475T:A	0.953393
1	160448259	1:160448259T:G	1	160328048	1:160328048A:C	0.938857
1	160448259	1:160448259T:G	1	160352348	1:160352348A:G	0.934055
1	160448259	1:160448259T:G	1	160370597	1:160370597G:T	0.980461
1	160448259	1:160448259T:G	1	160371237	1:160371237T:C	0.976554
1	160448259	1:160448259T:G	1	160376068	1:160376068T:C	0.984354
1	160448259	1:160448259T:G	1	160383292	1:160383292G:A	0.984354
1	160448259	1:160448259T:G	1	160384352	1:160384352T:C	0.984354
1	160448259	1:160448259T:G	1	160386647	1:160386647T:C	0.984396
1	160448259	1:160448259T:G	1	160389093	1:160389093T:G	0.980535
1	160448259	1:160448259T:G	1	160391873	1:160391873T:C	0.984438
1	160448259	1:160448259T:G	1	160400016	1:160400016G:T	0.900567
1	160448259	1:160448259T:G	1	160413164	1:160413164A:T	0.996095
1	160448259	1:160448259T:G	1	160425038	1:160425038T:A	0.98101
1	160448259	1:160448259T:G	1	160425632	1:160425632T:C	0.98101
1	160448259	1:160448259T:G	1	160426503	1:160426503T:C	0.984898
1	160448259	1:160448259T:G	1	160433974	1:160433974T:A	0.98828
1	160448259	1:160448259T:G	1	160443956	1:160443956C:A	1
1	160448259	1:160448259T:G	1	160447734	1:160447734T:C	1
1	160448259	1:160448259T:G	1	160448259	1:160448259T:G	1
1	160448259	1:160448259T:G	1	160452236	1:160452236C:T	0.984391
1	160448259	1:160448259T:G	1	160457667	1:160457667A:G	0.992184
1	160448259	1:160448259T:G	1	160457673	1:160457673C:G	0.992184
1	160448259	1:160448259T:G	1	160493051	1:160493051A:G	0.965355
1	160448259	1:160448259T:G	1	160494546	1:160494546G:A	0.972869
1	160448259	1:160448259T:G	1	160507936	1:160507936A:G	0.965355
1	160448259	1:160448259T:G	1	160526956	1:160526956C:T	0.931433
1	160448259	1:160448259T:G	1	160535331	1:160535331T:C	0.854697
1	160448259	1:160448259T:G	1	160536775	1:160536775C:T	0.853951
1	160448259	1:160448259T:G	1	160538585	1:160538585A:G	0.853595
1	160448259	1:160448259T:G	1	160540382	1:160540382G:T	0.864469
1	160448259	1:160448259T:G	1	160543115	1:160543115G:A	0.835094
1	160452236	1:160452236C:T	1	160166751	1:160166751A:T	0.809148
1	160452236	1:160452236C:T	1	160176058	1:160176058G:C	0.802617
1	160452236	1:160452236C:T	1	160201608	1:160201608A:C	0.802108
1	160452236	1:160452236C:T	1	160203050	1:160203050T:A	0.807432
1	160452236	1:160452236C:T	1	160205489	1:160205489C:T	0.81134
1	160452236	1:160452236C:T	1	160208549	1:160208549A:G	0.803308
1	160452236	1:160452236C:T	1	160230075	1:160230075A:C	0.831914
1	160452236	1:160452236C:T	1	160234569	1:160234569A:G	0.842245
1	160452236	1:160452236C:T	1	160235329	1:160235329T:C	0.846058
1	160452236	1:160452236C:T	1	160262146	1:160262146C:A	0.94002
1	160452236	1:160452236C:T	1	160266743	1:160266743T:C	0.920102
1	160452236	1:160452236C:T	1	160270080	1:160270080A:G	0.930688
1	160452236	1:160452236C:T	1	160277388	1:160277388A:C	0.855515
1	160452236	1:160452236C:T	1	160277402	1:160277402G:C	0.922511
1	160452236	1:160452236C:T	1	160309477	1:160309477T:C	0.930551
1	160452236	1:160452236C:T	1	160321475	1:160321475T:A	0.945016
1	160452236	1:160452236C:T	1	160328048	1:160328048A:C	0.931156
1	160452236	1:160452236C:T	1	160352348	1:160352348A:G	0.925111
1	160452236	1:160452236C:T	1	160370597	1:160370597G:T	0.972403
1	160452236	1:160452236C:T	1	160371237	1:160371237T:C	0.96853
1	160452236	1:160452236C:T	1	160376068	1:160376068T:C	0.976355
1	160452236	1:160452236C:T	1	160383292	1:160383292G:A	0.976355
1	160452236	1:160452236C:T	1	160384352	1:160384352T:C	0.976355
1	160452236	1:160452236C:T	1	160386647	1:160386647T:C	0.976578
1	160452236	1:160452236C:T	1	160389093	1:160389093T:G	0.97275
1	160452236	1:160452236C:T	1	160391873	1:160391873T:C	0.976713
1	160452236	1:160452236C:T	1	160400016	1:160400016G:T	0.892495
1	160452236	1:160452236C:T	1	160413164	1:160413164A:T	0.980541
1	160452236	1:160452236C:T	1	160425038	1:160425038T:A	0.965911
1	160452236	1:160452236C:T	1	160425632	1:160425632T:C	0.965911
1	160452236	1:160452236C:T	1	160426503	1:160426503T:C	0.969847
1	160452236	1:160452236C:T	1	160433974	1:160433974T:A	0.972625
1	160452236	1:160452236C:T	1	160443956	1:160443956C:A	0.984391
1	160452236	1:160452236C:T	1	160447734	1:160447734T:C	0.984391
1	160452236	1:160452236C:T	1	160448259	1:160448259T:G	0.984391
1	160452236	1:160452236C:T	1	160452236	1:160452236C:T	1
1	160452236	1:160452236C:T	1	160457667	1:160457667A:G	0.984211
1	160452236	1:160452236C:T	1	160457673	1:160457673C:G	0.984211
1	160452236	1:160452236C:T	1	160493051	1:160493051A:G	0.957599
1	160452236	1:160452236C:T	1	160494546	1:160494546G:A	0.965054
1	160452236	1:160452236C:T	1	160507936	1:160507936A:G	0.972996
1	160452236	1:160452236C:T	1	160526956	1:160526956C:T	0.923518
1	160452236	1:160452236C:T	1	160535331	1:160535331T:C	0.853722
1	160452236	1:160452236C:T	1	160536775	1:160536775C:T	0.852844
1	160452236	1:160452236C:T	1	160538585	1:160538585A:G	0.860439
1	160452236	1:160452236C:T	1	160540382	1:160540382G:T	0.863493
1	160452236	1:160452236C:T	1	160543115	1:160543115G:A	0.83362
1	160457667	1:160457667A:G	1	160166751	1:160166751A:T	0.815124
1	160457667	1:160457667A:G	1	160171555	1:160171555G:C	0.803475
1	160457667	1:160457667A:G	1	160176058	1:160176058G:C	0.80858
1	160457667	1:160457667A:G	1	160201608	1:160201608A:C	0.807992
1	160457667	1:160457667A:G	1	160203050	1:160203050T:A	0.813355
1	160457667	1:160457667A:G	1	160205489	1:160205489C:T	0.817259
1	160457667	1:160457667A:G	1	160208549	1:160208549A:G	0.809166
1	160457667	1:160457667A:G	1	160230075	1:160230075A:C	0.838192
1	160457667	1:160457667A:G	1	160234569	1:160234569A:G	0.848523
1	160457667	1:160457667A:G	1	160235329	1:160235329T:C	0.852326
1	160457667	1:160457667A:G	1	160262146	1:160262146C:A	0.94746
1	160457667	1:160457667A:G	1	160266743	1:160266743T:C	0.92769
1	160457667	1:160457667A:G	1	160270080	1:160270080A:G	0.938362
1	160457667	1:160457667A:G	1	160277388	1:160277388A:C	0.863038
1	160457667	1:160457667A:G	1	160277402	1:160277402G:C	0.9303
1	160457667	1:160457667A:G	1	160309477	1:160309477T:C	0.93827
1	160457667	1:160457667A:G	1	160321475	1:160321475T:A	0.952948
1	160457667	1:160457667A:G	1	160328048	1:160328048A:C	0.938694
1	160457667	1:160457667A:G	1	160352348	1:160352348A:G	0.93325
1	160457667	1:160457667A:G	1	160370597	1:160370597G:T	0.980283
1	160457667	1:160457667A:G	1	160371237	1:160371237T:C	0.976378
1	160457667	1:160457667A:G	1	160376068	1:160376068T:C	0.984221
1	160457667	1:160457667A:G	1	160383292	1:160383292G:A	0.984221
1	160457667	1:160457667A:G	1	160384352	1:160384352T:C	0.984221
1	160457667	1:160457667A:G	1	160386647	1:160386647T:C	0.984354
1	160457667	1:160457667A:G	1	160389093	1:160389093T:G	0.980494
1	160457667	1:160457667A:G	1	160391873	1:160391873T:C	0.984443
1	160457667	1:160457667A:G	1	160400016	1:160400016G:T	0.900067
1	160457667	1:160457667A:G	1	160413164	1:160413164A:T	0.988302
1	160457667	1:160457667A:G	1	160425038	1:160425038T:A	0.973467
1	160457667	1:160457667A:G	1	160425632	1:160425632T:C	0.973467
1	160457667	1:160457667A:G	1	160426503	1:160426503T:C	0.977389
1	160457667	1:160457667A:G	1	160433974	1:160433974T:A	0.980415
1	160457667	1:160457667A:G	1	160443956	1:160443956C:A	0.992184
1	160457667	1:160457667A:G	1	160447734	1:160447734T:C	0.992184
1	160457667	1:160457667A:G	1	160448259	1:160448259T:G	0.992184
1	160457667	1:160457667A:G	1	160452236	1:160452236C:T	0.984211
1	160457667	1:160457667A:G	1	160457667	1:160457667A:G	1
1	160457667	1:160457667A:G	1	160457673	1:160457673C:G	1
1	160457667	1:160457667A:G	1	160493051	1:160493051A:G	0.965269
1	160457667	1:160457667A:G	1	160494546	1:160494546G:A	0.972783
1	160457667	1:160457667A:G	1	160507936	1:160507936A:G	0.965269
1	160457667	1:160457667A:G	1	160526956	1:160526956C:T	0.931134
1	160457667	1:160457667A:G	1	160535331	1:160535331T:C	0.853963
1	160457667	1:160457667A:G	1	160536775	1:160536775C:T	0.853129
1	160457667	1:160457667A:G	1	160538585	1:160538585A:G	0.853372
1	160457667	1:160457667A:G	1	160540382	1:160540382G:T	0.863727
1	160457667	1:160457667A:G	1	160543115	1:160543115G:A	0.834025
1	160457673	1:160457673C:G	1	160166751	1:160166751A:T	0.815124
1	160457673	1:160457673C:G	1	160171555	1:160171555G:C	0.803475
1	160457673	1:160457673C:G	1	160176058	1:160176058G:C	0.80858
1	160457673	1:160457673C:G	1	160201608	1:160201608A:C	0.807992
1	160457673	1:160457673C:G	1	160203050	1:160203050T:A	0.813355
1	160457673	1:160457673C:G	1	160205489	1:160205489C:T	0.817259
1	160457673	1:160457673C:G	1	160208549	1:160208549A:G	0.809166
1	160457673	1:160457673C:G	1	160230075	1:160230075A:C	0.838192
1	160457673	1:160457673C:G	1	160234569	1:160234569A:G	0.848523
1	160457673	1:160457673C:G	1	160235329	1:160235329T:C	0.852326
1	160457673	1:160457673C:G	1	160262146	1:160262146C:A	0.94746
1	160457673	1:160457673C:G	1	160266743	1:160266743T:C	0.92769
1	160457673	1:160457673C:G	1	160270080	1:160270080A:G	0.938362
1	160457673	1:160457673C:G	1	160277388	1:160277388A:C	0.863038
1	160457673	1:160457673C:G	1	160277402	1:160277402G:C	0.9303
1	160457673	1:160457673C:G	1	160309477	1:160309477T:C	0.93827
1	160457673	1:160457673C:G	1	160321475	1:160321475T:A	0.952948
1	160457673	1:160457673C:G	1	160328048	1:160328048A:C	0.938694
1	160457673	1:160457673C:G	1	160352348	1:160352348A:G	0.93325
1	160457673	1:160457673C:G	1	160370597	1:160370597G:T	0.980283
1	160457673	1:160457673C:G	1	160371237	1:160371237T:C	0.976378
1	160457673	1:160457673C:G	1	160376068	1:160376068T:C	0.984221
1	160457673	1:160457673C:G	1	160383292	1:160383292G:A	0.984221
1	160457673	1:160457673C:G	1	160384352	1:160384352T:C	0.984221
1	160457673	1:160457673C:G	1	160386647	1:160386647T:C	0.984354
1	160457673	1:160457673C:G	1	160389093	1:160389093T:G	0.980494
1	160457673	1:160457673C:G	1	160391873	1:160391873T:C	0.984443
1	160457673	1:160457673C:G	1	160400016	1:160400016G:T	0.900067
1	160457673	1:160457673C:G	1	160413164	1:160413164A:T	0.988302
1	160457673	1:160457673C:G	1	160425038	1:160425038T:A	0.973467
1	160457673	1:160457673C:G	1	160425632	1:160425632T:C	0.973467
1	160457673	1:160457673C:G	1	160426503	1:160426503T:C	0.977389
1	160457673	1:160457673C:G	1	160433974	1:160433974T:A	0.980415
1	160457673	1:160457673C:G	1	160443956	1:160443956C:A	0.992184
1	160457673	1:160457673C:G	1	160447734	1:160447734T:C	0.992184
1	160457673	1:160457673C:G	1	160448259	1:160448259T:G	0.992184
1	160457673	1:160457673C:G	1	160452236	1:160452236C:T	0.984211
1	160457673	1:160457673C:G	1	160457667	1:160457667A:G	1
1	160457673	1:160457673C:G	1	160457673	1:160457673C:G	1
1	160457673	1:160457673C:G	1	160493051	1:160493051A:G	0.965269
1	160457673	1:160457673C:G	1	160494546	1:160494546G:A	0.972783
1	160457673	1:160457673C:G	1	160507936	1:160507936A:G	0.965269
1	160457673	1:160457673C:G	1	160526956	1:160526956C:T	0.931134
1	160457673	1:160457673C:G	1	160535331	1:160535331T:C	0.853963
1	160457673	1:160457673C:G	1	160536775	1:160536775C:T	0.853129
1	160457673	1:160457673C:G	1	160538585	1:160538585A:G	0.853372
1	160457673	1:160457673C:G	1	160540382	1:160540382G:T	0.863727
1	160457673	1:160457673C:G	1	160543115	1:160543115G:A	0.834025
1	160493051	1:160493051A:G	1	160205489	1:160205489C:T	0.801221
1	160493051	1:160493051A:G	1	160230075	1:160230075A:C	0.8153
1	160493051	1:160493051A:G	1	160234569	1:160234569A:G	0.82534
1	160493051	1:160493051A:G	1	160235329	1:160235329T:C	0.829039
1	160493051	1:160493051A:G	1	160262146	1:160262146C:A	0.92915
1	160493051	1:160493051A:G	1	160266743	1:160266743T:C	0.909912
1	160493051	1:160493051A:G	1	160270080	1:160270080A:G	0.920379
1	160493051	1:160493051A:G	1	160277388	1:160277388A:C	0.846726
1	160493051	1:160493051A:G	1	160277402	1:160277402G:C	0.91256
1	160493051	1:160493051A:G	1	160309477	1:160309477T:C	0.920312
1	160493051	1:160493051A:G	1	160321475	1:160321475T:A	0.942371
1	160493051	1:160493051A:G	1	160328048	1:160328048A:C	0.920637
1	160493051	1:160493051A:G	1	160352348	1:160352348A:G	0.907979
1	160493051	1:160493051A:G	1	160370597	1:160370597G:T	0.961429
1	160493051	1:160493051A:G	1	160371237	1:160371237T:C	0.957599
1	160493051	1:160493051A:G	1	160376068	1:160376068T:C	0.965269
1	160493051	1:160493051A:G	1	160383292	1:160383292G:A	0.965269
1	160493051	1:160493051A:G	1	160384352	1:160384352T:C	0.965269
1	160493051	1:160493051A:G	1	160386647	1:160386647T:C	0.965355
1	160493051	1:160493051A:G	1	160389093	1:160389093T:G	0.961568
1	160493051	1:160493051A:G	1	160391873	1:160391873T:C	0.965419
1	160493051	1:160493051A:G	1	160400016	1:160400016G:T	0.882922
1	160493051	1:160493051A:G	1	160413164	1:160413164A:T	0.969204
1	160493051	1:160493051A:G	1	160425038	1:160425038T:A	0.962121
1	160493051	1:160493051A:G	1	160425632	1:160425632T:C	0.962121
1	160493051	1:160493051A:G	1	160426503	1:160426503T:C	0.965955
1	160493051	1:160493051A:G	1	160433974	1:160433974T:A	0.961514
1	160493051	1:160493051A:G	1	160443956	1:160443956C:A	0.965355
1	160493051	1:160493051A:G	1	160447734	1:160447734T:C	0.965355
1	160493051	1:160493051A:G	1	160448259	1:160448259T:G	0.965355
1	160493051	1:160493051A:G	1	160452236	1:160452236C:T	0.957599
1	160493051	1:160493051A:G	1	160457667	1:160457667A:G	0.965269
1	160493051	1:160493051A:G	1	160457673	1:160457673C:G	0.965269
1	160493051	1:160493051A:G	1	160493051	1:160493051A:G	1
1	160493051	1:160493051A:G	1	160494546	1:160494546G:A	0.984566
1	160493051	1:160493051A:G	1	160507936	1:160507936A:G	0.96175
1	160493051	1:160493051A:G	1	160526956	1:160526956C:T	0.928092
1	160493051	1:160493051A:G	1	160535331	1:160535331T:C	0.851985
1	160493051	1:160493051A:G	1	160536775	1:160536775C:T	0.851283
1	160493051	1:160493051A:G	1	160538585	1:160538585A:G	0.864541
1	160493051	1:160493051A:G	1	160540382	1:160540382G:T	0.861744
1	160493051	1:160493051A:G	1	160543115	1:160543115G:A	0.832629
1	160494546	1:160494546G:A	1	160166751	1:160166751A:T	0.805386
1	160494546	1:160494546G:A	1	160203050	1:160203050T:A	0.803618
1	160494546	1:160494546G:A	1	160205489	1:160205489C:T	0.807458
1	160494546	1:160494546G:A	1	160208549	1:160208549A:G	0.80586
1	160494546	1:160494546G:A	1	160230075	1:160230075A:C	0.821647
1	160494546	1:160494546G:A	1	160234569	1:160234569A:G	0.831765
1	160494546	1:160494546G:A	1	160235329	1:160235329T:C	0.835493
1	160494546	1:160494546G:A	1	160262146	1:160262146C:A	0.936383
1	160494546	1:160494546G:A	1	160266743	1:160266743T:C	0.916995
1	160494546	1:160494546G:A	1	160270080	1:160270080A:G	0.927544
1	160494546	1:160494546G:A	1	160277388	1:160277388A:C	0.853318
1	160494546	1:160494546G:A	1	160277402	1:160277402G:C	0.919664
1	160494546	1:160494546G:A	1	160309477	1:160309477T:C	0.927476
1	160494546	1:160494546G:A	1	160321475	1:160321475T:A	0.949707
1	160494546	1:160494546G:A	1	160328048	1:160328048A:C	0.927803
1	160494546	1:160494546G:A	1	160352348	1:160352348A:G	0.922741
1	160494546	1:160494546G:A	1	160370597	1:160370597G:T	0.968914
1	160494546	1:160494546G:A	1	160371237	1:160371237T:C	0.965053
1	160494546	1:160494546G:A	1	160376068	1:160376068T:C	0.972783
1	160494546	1:160494546G:A	1	160383292	1:160383292G:A	0.972783
1	160494546	1:160494546G:A	1	160384352	1:160384352T:C	0.972783
1	160494546	1:160494546G:A	1	160386647	1:160386647T:C	0.972869
1	160494546	1:160494546G:A	1	160389093	1:160389093T:G	0.969054
1	160494546	1:160494546G:A	1	160391873	1:160391873T:C	0.972934
1	160494546	1:160494546G:A	1	160400016	1:160400016G:T	0.889795
1	160494546	1:160494546G:A	1	160413164	1:160413164A:T	0.976749
1	160494546	1:160494546G:A	1	160425038	1:160425038T:A	0.96961
1	160494546	1:160494546G:A	1	160425632	1:160425632T:C	0.96961
1	160494546	1:160494546G:A	1	160426503	1:160426503T:C	0.973474
1	160494546	1:160494546G:A	1	160433974	1:160433974T:A	0.968999
1	160494546	1:160494546G:A	1	160443956	1:160443956C:A	0.972869
1	160494546	1:160494546G:A	1	160447734	1:160447734T:C	0.972869
1	160494546	1:160494546G:A	1	160448259	1:160448259T:G	0.972869
1	160494546	1:160494546G:A	1	160452236	1:160452236C:T	0.965054
1	160494546	1:160494546G:A	1	160457667	1:160457667A:G	0.972783
1	160494546	1:160494546G:A	1	160457673	1:160457673C:G	0.972783
1	160494546	1:160494546G:A	1	160493051	1:160493051A:G	0.984566
1	160494546	1:160494546G:A	1	160494546	1:160494546G:A	1
1	160494546	1:160494546G:A	1	160507936	1:160507936A:G	0.969237
1	160494546	1:160494546G:A	1	160526956	1:160526956C:T	0.935317
1	160494546	1:160494546G:A	1	160535331	1:160535331T:C	0.858617
1	160494546	1:160494546G:A	1	160536775	1:160536775C:T	0.865128
1	160494546	1:160494546G:A	1	160538585	1:160538585A:G	0.864288
1	160494546	1:160494546G:A	1	160540382	1:160540382G:T	0.868452
1	160494546	1:160494546G:A	1	160543115	1:160543115G:A	0.83911
1	160521384	1:160521384A:T	1	160171880	1:160171880A:G	0.820204
1	160521384	1:160521384A:T	1	160174493	1:160174493T:A	0.824478
1	160521384	1:160521384A:T	1	160272146	1:160272146C:G	0.804127
1	160521384	1:160521384A:T	1	160277320	1:160277320G:A	0.804127
1	160521384	1:160521384A:T	1	160347188	1:160347188T:C	0.821961
1	160521384	1:160521384A:T	1	160382931	1:160382931T:C	0.848134
1	160521384	1:160521384A:T	1	160443684	1:160443684A:C	0.86077
1	160521384	1:160521384A:T	1	160499409	1:160499409A:C	0.886285
1	160521384	1:160521384A:T	1	160521384	1:160521384A:T	1
1	160521384	1:160521384A:T	1	160539124	1:160539124C:T	0.813978
1	160526956	1:160526956C:T	1	160234569	1:160234569A:G	0.803269
1	160526956	1:160526956C:T	1	160235329	1:160235329T:C	0.806942
1	160526956	1:160526956C:T	1	160262146	1:160262146C:A	0.911055
1	160526956	1:160526956C:T	1	160266743	1:160266743T:C	0.89175
1	160526956	1:160526956C:T	1	160270080	1:160270080A:G	0.90201
1	160526956	1:160526956C:T	1	160277388	1:160277388A:C	0.822085
1	160526956	1:160526956C:T	1	160277402	1:160277402G:C	0.886735
1	160526956	1:160526956C:T	1	160309477	1:160309477T:C	0.894536
1	160526956	1:160526956C:T	1	160321475	1:160321475T:A	0.908398
1	160526956	1:160526956C:T	1	160328048	1:160328048A:C	0.902465
1	160526956	1:160526956C:T	1	160352348	1:160352348A:G	0.896605
1	160526956	1:160526956C:T	1	160370597	1:160370597G:T	0.934865
1	160526956	1:160526956C:T	1	160371237	1:160371237T:C	0.931134
1	160526956	1:160526956C:T	1	160376068	1:160376068T:C	0.938687
1	160526956	1:160526956C:T	1	160383292	1:160383292G:A	0.938687
1	160526956	1:160526956C:T	1	160384352	1:160384352T:C	0.938687
1	160526956	1:160526956C:T	1	160386647	1:160386647T:C	0.931433
1	160526956	1:160526956C:T	1	160389093	1:160389093T:G	0.927765
1	160526956	1:160526956C:T	1	160391873	1:160391873T:C	0.931588
1	160526956	1:160526956C:T	1	160400016	1:160400016G:T	0.850574
1	160526956	1:160526956C:T	1	160413164	1:160413164A:T	0.935256
1	160526956	1:160526956C:T	1	160425038	1:160425038T:A	0.928752
1	160526956	1:160526956C:T	1	160425632	1:160425632T:C	0.928752
1	160526956	1:160526956C:T	1	160426503	1:160426503T:C	0.925182
1	160526956	1:160526956C:T	1	160433974	1:160433974T:A	0.935123
1	160526956	1:160526956C:T	1	160443956	1:160443956C:A	0.931433
1	160526956	1:160526956C:T	1	160447734	1:160447734T:C	0.931433
1	160526956	1:160526956C:T	1	160448259	1:160448259T:G	0.931433
1	160526956	1:160526956C:T	1	160452236	1:160452236C:T	0.923518
1	160526956	1:160526956C:T	1	160457667	1:160457667A:G	0.931134
1	160526956	1:160526956C:T	1	160457673	1:160457673C:G	0.931134
1	160526956	1:160526956C:T	1	160493051	1:160493051A:G	0.928092
1	160526956	1:160526956C:T	1	160494546	1:160494546G:A	0.935317
1	160526956	1:160526956C:T	1	160507936	1:160507936A:G	0.943015
1	160526956	1:160526956C:T	1	160526956	1:160526956C:T	1
1	160526956	1:160526956C:T	1	160535331	1:160535331T:C	0.855644
1	160526956	1:160526956C:T	1	160536775	1:160536775C:T	0.854937
1	160526956	1:160526956C:T	1	160538585	1:160538585A:G	0.84075
1	160526956	1:160526956C:T	1	160540382	1:160540382G:T	0.85828
1	160526956	1:160526956C:T	1	160543115	1:160543115G:A	0.829103
1	160538585	1:160538585A:G	1	160262146	1:160262146C:A	0.834944
1	160538585	1:160538585A:G	1	160266743	1:160266743T:C	0.81072
1	160538585	1:160538585A:G	1	160270080	1:160270080A:G	0.81994
1	160538585	1:160538585A:G	1	160277402	1:160277402G:C	0.826413
1	160538585	1:160538585A:G	1	160309477	1:160309477T:C	0.826736
1	160538585	1:160538585A:G	1	160321475	1:160321475T:A	0.84662
1	160538585	1:160538585A:G	1	160328048	1:160328048A:C	0.813053
1	160538585	1:160538585A:G	1	160352348	1:160352348A:G	0.81487
1	160538585	1:160538585A:G	1	160370597	1:160370597G:T	0.856896
1	160538585	1:160538585A:G	1	160371237	1:160371237T:C	0.853372
1	160538585	1:160538585A:G	1	160376068	1:160376068T:C	0.860372
1	160538585	1:160538585A:G	1	160383292	1:160383292G:A	0.860372
1	160538585	1:160538585A:G	1	160384352	1:160384352T:C	0.860372
1	160538585	1:160538585A:G	1	160386647	1:160386647T:C	0.853595
1	160538585	1:160538585A:G	1	160389093	1:160389093T:G	0.850131
1	160538585	1:160538585A:G	1	160391873	1:160391873T:C	0.853608
1	160538585	1:160538585A:G	1	160413164	1:160413164A:T	0.857072
1	160538585	1:160538585A:G	1	160425038	1:160425038T:A	0.864872
1	160538585	1:160538585A:G	1	160425632	1:160425632T:C	0.864872
1	160538585	1:160538585A:G	1	160426503	1:160426503T:C	0.861461
1	160538585	1:160538585A:G	1	160433974	1:160433974T:A	0.857079
1	160538585	1:160538585A:G	1	160443956	1:160443956C:A	0.853595
1	160538585	1:160538585A:G	1	160447734	1:160447734T:C	0.853595
1	160538585	1:160538585A:G	1	160448259	1:160448259T:G	0.853595
1	160538585	1:160538585A:G	1	160452236	1:160452236C:T	0.860439
1	160538585	1:160538585A:G	1	160457667	1:160457667A:G	0.853372
1	160538585	1:160538585A:G	1	160457673	1:160457673C:G	0.853372
1	160538585	1:160538585A:G	1	160493051	1:160493051A:G	0.864541
1	160538585	1:160538585A:G	1	160494546	1:160494546G:A	0.864288
1	160538585	1:160538585A:G	1	160507936	1:160507936A:G	0.871497
1	160538585	1:160538585A:G	1	160526956	1:160526956C:T	0.84075
1	160538585	1:160538585A:G	1	160535331	1:160535331T:C	0.893144
1	160538585	1:160538585A:G	1	160536775	1:160536775C:T	0.914489
1	160538585	1:160538585A:G	1	160538585	1:160538585A:G	1
1	160538585	1:160538585A:G	1	160540382	1:160540382G:T	0.939418
1	160538585	1:160538585A:G	1	160543115	1:160543115G:A	0.90429
