# Supplementary material for: Genome-Wide Association Study for Individual Primal Cut Quality Traits in Canadian Commercial Crossbred Pigs
Source: Animals (Basel). 2025 Jun 13;15(12):1754. doi: 10.3390/ani15121754 (PMC12189728; doi:10.3390/ani15121754)
Supplement: Supplementary file 1 [file animals-15-01754-s001.zip › Supplementary_Material_S5.xlsx]

## Sheet: Backfat
Category	Term	Count	%	PValue	Genes	List Total	Pop Hits	Pop Total	Fold Enrichment	Bonferroni	Benjamini	FDR
GOTERM_BP_ALL	GO:0051186~cofactor metabolic process	10	11.236	9.04671e-06	ENSSSCG00000002340, ENSSSCG00000002349, ENSSSCG00000012859, ENSSSCG00000002367, ENSSSCG00000056471, ENSSSCG00000002348, ENSSSCG00000033740, ENSSSCG00000002374, ENSSSCG00000062678, ENSSSCG00000002354	66	310	14547	7.10997	0.0178864	0.00924854	0.00922536
GOTERM_BP_ALL	GO:0044281~small molecule metabolic process	20	22.4719	1.25911e-05	ENSSSCG00000012857, ENSSSCG00000002340, ENSSSCG00000002351, ENSSSCG00000021181, ENSSSCG00000012859, ENSSSCG00000039556, ENSSSCG00000036234, ENSSSCG00000033740, ENSSSCG00000039767, ENSSSCG00000035293, ENSSSCG00000002349, ENSSSCG00000038231, ENSSSCG00000002357, ENSSSCG00000056471, ENSSSCG00000002348, ENSSSCG00000002374, ENSSSCG00000002366, ENSSSCG00000002354, ENSSSCG00000062678, ENSSSCG00000021597	66	1458	14547	3.02344	0.0248065	0.00924854	0.00922536
GOTERM_BP_ALL	GO:0006732~coenzyme metabolic process	9	10.1124	1.39076e-05	ENSSSCG00000002340, ENSSSCG00000002349, ENSSSCG00000012859, ENSSSCG00000056471, ENSSSCG00000002348, ENSSSCG00000033740, ENSSSCG00000002374, ENSSSCG00000062678, ENSSSCG00000002354	66	248	14547	7.99872	0.0273644	0.00924854	0.00922536
GOTERM_BP_ALL	GO:0019752~carboxylic acid metabolic process	13	14.6067	5.24703e-05	ENSSSCG00000012857, ENSSSCG00000002340, ENSSSCG00000002351, ENSSSCG00000036234, ENSSSCG00000033740, ENSSSCG00000039767, ENSSSCG00000002349, ENSSSCG00000038231, ENSSSCG00000002357, ENSSSCG00000056471, ENSSSCG00000002348, ENSSSCG00000002374, ENSSSCG00000062678	66	698	14547	4.10504	0.0993882	0.0261696	0.026104
GOTERM_BP_ALL	GO:0043436~oxoacid metabolic process	13	14.6067	0.000111248	ENSSSCG00000012857, ENSSSCG00000002340, ENSSSCG00000002351, ENSSSCG00000036234, ENSSSCG00000033740, ENSSSCG00000039767, ENSSSCG00000002349, ENSSSCG00000038231, ENSSSCG00000002357, ENSSSCG00000056471, ENSSSCG00000002348, ENSSSCG00000002374, ENSSSCG00000062678	66	755	14547	3.79512	0.199046	0.0443879	0.0442766
GOTERM_BP_ALL	GO:0006082~organic acid metabolic process	13	14.6067	0.000140639	ENSSSCG00000012857, ENSSSCG00000002340, ENSSSCG00000002351, ENSSSCG00000036234, ENSSSCG00000033740, ENSSSCG00000039767, ENSSSCG00000002349, ENSSSCG00000038231, ENSSSCG00000002357, ENSSSCG00000056471, ENSSSCG00000002348, ENSSSCG00000002374, ENSSSCG00000062678	66	774	14547	3.70196	0.244666	0.0467625	0.0466453
GOTERM_BP_ALL	GO:0035383~thioester metabolic process	5	5.61798	0.000238545	ENSSSCG00000002349, ENSSSCG00000056471, ENSSSCG00000002348, ENSSSCG00000002374, ENSSSCG00000062678	66	68	14547	16.2066	0.378707	0.0594871	0.059338
GOTERM_BP_ALL	GO:0006637~acyl-CoA metabolic process	5	5.61798	0.000238545	ENSSSCG00000002349, ENSSSCG00000056471, ENSSSCG00000002348, ENSSSCG00000002374, ENSSSCG00000062678	66	68	14547	16.2066	0.378707	0.0594871	0.059338
GOTERM_BP_ALL	GO:0006631~fatty acid metabolic process	7	7.86517	0.00127702	ENSSSCG00000002351, ENSSSCG00000002349, ENSSSCG00000038231, ENSSSCG00000056471, ENSSSCG00000002348, ENSSSCG00000033740, ENSSSCG00000062678	66	270	14547	5.71431	0.921862	0.283073	0.282363
GOTERM_BP_ALL	GO:0032787~monocarboxylic acid metabolic process	8	8.98876	0.00286999	ENSSSCG00000002340, ENSSSCG00000002351, ENSSSCG00000002349, ENSSSCG00000038231, ENSSSCG00000056471, ENSSSCG00000002348, ENSSSCG00000033740, ENSSSCG00000062678	66	427	14547	4.12944	0.996765	0.572562	0.571127
GOTERM_BP_ALL	GO:0051703~intraspecies interaction between organisms	3	3.37079	0.00596248	ENSSSCG00000039556, ENSSSCG00000033043, ENSSSCG00000037300	66	26	14547	25.4318	0.999993	0.991263	0.988778
GOTERM_BP_ALL	GO:0035176~social behavior	3	3.37079	0.00596248	ENSSSCG00000039556, ENSSSCG00000033043, ENSSSCG00000037300	66	26	14547	25.4318	0.999993	0.991263	0.988778
GOTERM_BP_ALL	GO:0050852~T cell receptor signaling pathway	4	4.49438	0.00647959	ENSSSCG00000002340, ENSSSCG00000004917, ENSSSCG00000039243, ENSSSCG00000002377	66	85	14547	10.3722	0.999998	0.994367	0.991875
GOTERM_BP_ALL	GO:0043954~cellular component maintenance	3	3.37079	0.00738468	ENSSSCG00000002340, ENSSSCG00000031769, ENSSSCG00000033740	66	29	14547	22.8009	1	1	0.997994
GOTERM_BP_ALL	GO:0006790~sulfur compound metabolic process	6	6.74157	0.0090924	ENSSSCG00000002349, ENSSSCG00000002367, ENSSSCG00000056471, ENSSSCG00000002348, ENSSSCG00000002374, ENSSSCG00000062678	66	287	14547	4.60786	1	1	0.997994
GOTERM_BP_ALL	GO:0051705~multi-organism behavior	3	3.37079	0.0106379	ENSSSCG00000039556, ENSSSCG00000033043, ENSSSCG00000037300	66	35	14547	18.8922	1	1	0.997994
GOTERM_BP_ALL	GO:0051240~positive regulation of multicellular organismal process	12	13.4831	0.0121604	ENSSSCG00000004907, ENSSSCG00000002340, ENSSSCG00000002383, ENSSSCG00000004917, ENSSSCG00000039243, ENSSSCG00000039556, ENSSSCG00000031769, ENSSSCG00000035684, ENSSSCG00000037300, ENSSSCG00000033740, ENSSSCG00000022178, ENSSSCG00000051798	66	1148	14547	2.30393	1	1	0.997994
GOTERM_BP_ALL	GO:0006733~oxidoreduction coenzyme metabolic process	4	4.49438	0.014063	ENSSSCG00000002340, ENSSSCG00000012859, ENSSSCG00000033740, ENSSSCG00000002354	66	113	14547	7.80209	1	1	0.997994
GOTERM_BP_ALL	GO:0044710~single-organism metabolic process	22	24.7191	0.0160781	ENSSSCG00000012857, ENSSSCG00000002340, ENSSSCG00000002351, ENSSSCG00000021181, ENSSSCG00000012859, ENSSSCG00000039556, ENSSSCG00000036234, ENSSSCG00000033740, ENSSSCG00000039767, ENSSSCG00000035293, ENSSSCG00000002349, ENSSSCG00000039243, ENSSSCG00000038231, ENSSSCG00000002357, ENSSSCG00000056471, ENSSSCG00000002348, ENSSSCG00000002374, ENSSSCG00000002366, ENSSSCG00000002344, ENSSSCG00000002354,…	66	2966	14547	1.63486	1	1	0.997994
GOTERM_BP_ALL	GO:0097062~dendritic spine maintenance	2	2.24719	0.0177555	ENSSSCG00000031769, ENSSSCG00000033740	66	4	14547	110.205	1	1	0.997994
GOTERM_BP_ALL	GO:1990535~neuron projection maintenance	2	2.24719	0.0177555	ENSSSCG00000002340, ENSSSCG00000033740	66	4	14547	110.205	1	1	0.997994
GOTERM_BP_ALL	GO:0050851~antigen receptor-mediated signaling pathway	4	4.49438	0.0179948	ENSSSCG00000002340, ENSSSCG00000004917, ENSSSCG00000039243, ENSSSCG00000002377	66	124	14547	7.10997	1	1	0.997994
GOTERM_BP_ALL	GO:0001819~positive regulation of cytokine production	6	6.74157	0.0186549	ENSSSCG00000004907, ENSSSCG00000002340, ENSSSCG00000004917, ENSSSCG00000039243, ENSSSCG00000035684, ENSSSCG00000033740	66	344	14547	3.84434	1	1	0.997994
GOTERM_BP_ALL	GO:0051239~regulation of multicellular organismal process	17	19.1011	0.019706	ENSSSCG00000002340, ENSSSCG00000002383, ENSSSCG00000033507, ENSSSCG00000039556, ENSSSCG00000031769, ENSSSCG00000035684, ENSSSCG00000037300, ENSSSCG00000033740, ENSSSCG00000051798, ENSSSCG00000039767, ENSSSCG00000004907, ENSSSCG00000004917, ENSSSCG00000039243, ENSSSCG00000031903, ENSSSCG00000022178, ENSSSCG00000002344, ENSSSCG00000021597	66	2093	14547	1.79023	1	1	0.997994
GOTERM_BP_ALL	GO:0048568~embryonic organ development	6	6.74157	0.0212855	ENSSSCG00000002340, ENSSSCG00000035293, ENSSSCG00000033507, ENSSSCG00000039556, ENSSSCG00000021597, ENSSSCG00000039767	66	356	14547	3.71476	1	1	0.997994
GOTERM_BP_ALL	GO:0006006~glucose metabolic process	4	4.49438	0.0220488	ENSSSCG00000035293, ENSSSCG00000039556, ENSSSCG00000033740, ENSSSCG00000021597	66	134	14547	6.57938	1	1	0.997994
GOTERM_BP_ALL	GO:0032940~secretion by cell	7	7.86517	0.0222963	ENSSSCG00000023537, ENSSSCG00000002340, ENSSSCG00000039556, ENSSSCG00000035684, ENSSSCG00000037300, ENSSSCG00000033740, ENSSSCG00000004909	66	492	14547	3.1359	1	1	0.997994
GOTERM_BP_ALL	GO:0006887~exocytosis	5	5.61798	0.022333	ENSSSCG00000023537, ENSSSCG00000002340, ENSSSCG00000035684, ENSSSCG00000037300, ENSSSCG00000004909	66	240	14547	4.59186	1	1	0.997994
GOTERM_BP_ALL	GO:0002429~immune response-activating cell surface receptor signaling pathway	4	4.49438	0.0256226	ENSSSCG00000002340, ENSSSCG00000004917, ENSSSCG00000039243, ENSSSCG00000002377	66	142	14547	6.20871	1	1	0.997994
GOTERM_BP_ALL	GO:0051046~regulation of secretion	6	6.74157	0.0261901	ENSSSCG00000023537, ENSSSCG00000039556, ENSSSCG00000035684, ENSSSCG00000037300, ENSSSCG00000033740, ENSSSCG00000004909	66	376	14547	3.51717	1	1	0.997994
GOTERM_BP_ALL	GO:0044237~cellular metabolic process	46	51.6854	0.0268251	ENSSSCG00000012857, ENSSSCG00000002370, ENSSSCG00000002373, ENSSSCG00000002351, ENSSSCG00000002372, ENSSSCG00000002350, ENSSSCG00000028663, ENSSSCG00000012859, ENSSSCG00000039556, ENSSSCG00000035895, ENSSSCG00000004907, ENSSSCG00000040461, ENSSSCG00000002349, ENSSSCG00000039243, ENSSSCG00000038231, ENSSSCG00000002367, ENSSSCG00000026454, ENSSSCG00000002348, ENSSSCG00000002363, ENSSSCG00000002344,…	66	8258	14547	1.22776	1	1	0.997994
GOTERM_BP_ALL	GO:0002768~immune response-regulating cell surface receptor signaling pathway	4	4.49438	0.0284957	ENSSSCG00000002340, ENSSSCG00000004917, ENSSSCG00000039243, ENSSSCG00000002377	66	148	14547	5.957	1	1	0.997994
GOTERM_BP_ALL	GO:0007610~behavior	6	6.74157	0.0288941	ENSSSCG00000002340, ENSSSCG00000039556, ENSSSCG00000033043, ENSSSCG00000037300, ENSSSCG00000033740, ENSSSCG00000039767	66	386	14547	3.42605	1	1	0.997994
GOTERM_BP_ALL	GO:1905150~regulation of voltage-gated sodium channel activity	2	2.24719	0.030868	ENSSSCG00000039556, ENSSSCG00000037300	66	7	14547	62.974	1	1	0.997994
GOTERM_BP_ALL	GO:0003008~system process	11	12.3596	0.0328767	ENSSSCG00000004907, ENSSSCG00000002340, ENSSSCG00000033260, ENSSSCG00000031903, ENSSSCG00000039556, ENSSSCG00000039644, ENSSSCG00000033043, ENSSSCG00000031769, ENSSSCG00000002363, ENSSSCG00000033740, ENSSSCG00000039767	66	1164	14547	2.0829	1	1	0.997994
GOTERM_BP_ALL	GO:0045055~regulated exocytosis	4	4.49438	0.0347354	ENSSSCG00000023537, ENSSSCG00000002340, ENSSSCG00000035684, ENSSSCG00000037300	66	160	14547	5.51023	1	1	0.997994
GOTERM_BP_ALL	GO:0050730~regulation of peptidyl-tyrosine phosphorylation	4	4.49438	0.0352849	ENSSSCG00000002340, ENSSSCG00000035293, ENSSSCG00000039243, ENSSSCG00000033740	66	161	14547	5.476	1	1	0.997994
GOTERM_BP_ALL	GO:0006629~lipid metabolic process	10	11.236	0.0353462	ENSSSCG00000002351, ENSSSCG00000021181, ENSSSCG00000002349, ENSSSCG00000039243, ENSSSCG00000038231, ENSSSCG00000056471, ENSSSCG00000002348, ENSSSCG00000033740, ENSSSCG00000002366, ENSSSCG00000062678	66	1013	14547	2.17581	1	1	0.997994
GOTERM_BP_ALL	GO:0008152~metabolic process	48	53.9326	0.0372962	ENSSSCG00000002351, ENSSSCG00000002350, ENSSSCG00000028663, ENSSSCG00000039556, ENSSSCG00000040461, ENSSSCG00000002349, ENSSSCG00000039243, ENSSSCG00000038231, ENSSSCG00000002348, ENSSSCG00000002344, ENSSSCG00000002340, ENSSSCG00000002383, ENSSSCG00000036234, ENSSSCG00000004917, ENSSSCG00000004912, ENSSSCG00000002379, ENSSSCG00000004910, ENSSSCG00000002378, ENSSSCG00000002337, ENSSSCG00000056471,…	66	8863	14547	1.19369	1	1	0.997994
GOTERM_BP_ALL	GO:0051222~positive regulation of protein transport	4	4.49438	0.0380998	ENSSSCG00000002340, ENSSSCG00000039243, ENSSSCG00000035684, ENSSSCG00000033740	66	166	14547	5.31106	1	1	0.997994
GOTERM_BP_ALL	GO:0019318~hexose metabolic process	4	4.49438	0.0386763	ENSSSCG00000035293, ENSSSCG00000039556, ENSSSCG00000033740, ENSSSCG00000021597	66	167	14547	5.27926	1	1	0.997994
GOTERM_BP_ALL	GO:1901360~organic cyclic compound metabolic process	29	32.5843	0.0394844	ENSSSCG00000012857, ENSSSCG00000002373, ENSSSCG00000002372, ENSSSCG00000002350, ENSSSCG00000028663, ENSSSCG00000012859, ENSSSCG00000039556, ENSSSCG00000035895, ENSSSCG00000040461, ENSSSCG00000039243, ENSSSCG00000038231, ENSSSCG00000002363, ENSSSCG00000002366, ENSSSCG00000002344, ENSSSCG00000002340, ENSSSCG00000002383, ENSSSCG00000002361, ENSSSCG00000021181, ENSSSCG00000033507, ENSSSCG00000039202,…	66	4656	14547	1.37282	1	1	0.997994
GOTERM_BP_ALL	GO:0018108~peptidyl-tyrosine phosphorylation	4	4.49438	0.0416255	ENSSSCG00000002340, ENSSSCG00000035293, ENSSSCG00000039243, ENSSSCG00000033740	66	172	14547	5.12579	1	1	0.997994
GOTERM_BP_ALL	GO:0051197~positive regulation of coenzyme metabolic process	2	2.24719	0.0438082	ENSSSCG00000002340, ENSSSCG00000033740	66	10	14547	44.0818	1	1	0.997994
GOTERM_BP_ALL	GO:0045821~positive regulation of glycolytic process	2	2.24719	0.0438082	ENSSSCG00000002340, ENSSSCG00000033740	66	10	14547	44.0818	1	1	0.997994
GOTERM_BP_ALL	GO:0018212~peptidyl-tyrosine modification	4	4.49438	0.0446855	ENSSSCG00000002340, ENSSSCG00000035293, ENSSSCG00000039243, ENSSSCG00000033740	66	177	14547	4.981	1	1	0.997994
GOTERM_BP_ALL	GO:1904951~positive regulation of establishment of protein localization	4	4.49438	0.0459403	ENSSSCG00000002340, ENSSSCG00000039243, ENSSSCG00000035684, ENSSSCG00000033740	66	179	14547	4.92534	1	1	0.997994
GOTERM_BP_ALL	GO:0043467~regulation of generation of precursor metabolites and energy	3	3.37079	0.0464267	ENSSSCG00000002340, ENSSSCG00000033740, ENSSSCG00000021597	66	77	14547	8.58737	1	1	0.997994
GOTERM_BP_ALL	GO:0051194~positive regulation of cofactor metabolic process	2	2.24719	0.0480837	ENSSSCG00000002340, ENSSSCG00000033740	66	11	14547	40.0744	1	1	0.997994
GOTERM_BP_ALL	GO:0046903~secretion	7	7.86517	0.048303	ENSSSCG00000023537, ENSSSCG00000002340, ENSSSCG00000039556, ENSSSCG00000035684, ENSSSCG00000037300, ENSSSCG00000033740, ENSSSCG00000004909	66	592	14547	2.60619	1	1	0.997994
GOTERM_BP_ALL	GO:0030162~regulation of proteolysis	6	6.74157	0.0507708	ENSSSCG00000004907, ENSSSCG00000002340, ENSSSCG00000004917, ENSSSCG00000026454, ENSSSCG00000035684, ENSSSCG00000033740	66	451	14547	2.93227	1	1	0.997994
GOTERM_BP_ALL	GO:0046628~positive regulation of insulin receptor signaling pathway	2	2.24719	0.0523403	ENSSSCG00000035293, ENSSSCG00000033740	66	12	14547	36.7348	1	1	0.997994
GOTERM_BP_ALL	GO:0005996~monosaccharide metabolic process	4	4.49438	0.0524745	ENSSSCG00000035293, ENSSSCG00000039556, ENSSSCG00000033740, ENSSSCG00000021597	66	189	14547	4.66474	1	1	0.997994
GOTERM_BP_ALL	GO:0006807~nitrogen compound metabolic process	32	35.9551	0.0529478	ENSSSCG00000012857, ENSSSCG00000002373, ENSSSCG00000002372, ENSSSCG00000002350, ENSSSCG00000028663, ENSSSCG00000012859, ENSSSCG00000039556, ENSSSCG00000035895, ENSSSCG00000040461, ENSSSCG00000039243, ENSSSCG00000038231, ENSSSCG00000002363, ENSSSCG00000002344, ENSSSCG00000002340, ENSSSCG00000002383, ENSSSCG00000002361, ENSSSCG00000033507, ENSSSCG00000039202, ENSSSCG00000035684, ENSSSCG00000033740,…	66	5407	14547	1.30444	1	1	0.997994
GOTERM_BP_ALL	GO:0051347~positive regulation of transferase activity	5	5.61798	0.0541913	ENSSSCG00000002340, ENSSSCG00000004917, ENSSSCG00000035293, ENSSSCG00000039243, ENSSSCG00000033740	66	319	14547	3.45469	1	1	0.997994
GOTERM_BP_ALL	GO:0002793~positive regulation of peptide secretion	3	3.37079	0.0565413	ENSSSCG00000035684, ENSSSCG00000037300, ENSSSCG00000033740	66	86	14547	7.68869	1	1	0.997994
GOTERM_BP_ALL	GO:0006936~muscle contraction	4	4.49438	0.0573024	ENSSSCG00000033260, ENSSSCG00000031903, ENSSSCG00000039556, ENSSSCG00000031769	66	196	14547	4.49814	1	1	0.997994
GOTERM_BP_ALL	GO:0044255~cellular lipid metabolic process	8	8.98876	0.0578165	ENSSSCG00000002351, ENSSSCG00000002349, ENSSSCG00000039243, ENSSSCG00000038231, ENSSSCG00000056471, ENSSSCG00000002348, ENSSSCG00000033740, ENSSSCG00000062678	66	778	14547	2.26642	1	1	0.997994
GOTERM_BP_ALL	GO:0001892~embryonic placenta development	3	3.37079	0.0600699	ENSSSCG00000035293, ENSSSCG00000033507, ENSSSCG00000021597	66	89	14547	7.42952	1	1	0.997994
GOTERM_BP_ALL	GO:1903530~regulation of secretion by cell	5	5.61798	0.0620838	ENSSSCG00000023537, ENSSSCG00000035684, ENSSSCG00000037300, ENSSSCG00000033740, ENSSSCG00000004909	66	334	14547	3.29954	1	1	0.997994
GOTERM_BP_ALL	GO:0090087~regulation of peptide transport	5	5.61798	0.0620838	ENSSSCG00000002340, ENSSSCG00000039243, ENSSSCG00000035684, ENSSSCG00000037300, ENSSSCG00000033740	66	334	14547	3.29954	1	1	0.997994
GOTERM_BP_ALL	GO:0001816~cytokine production	6	6.74157	0.0643657	ENSSSCG00000004907, ENSSSCG00000002340, ENSSSCG00000004917, ENSSSCG00000039243, ENSSSCG00000035684, ENSSSCG00000033740	66	483	14547	2.738	1	1	0.997994
GOTERM_BP_ALL	GO:0044723~single-organism carbohydrate metabolic process	5	5.61798	0.0648439	ENSSSCG00000002340, ENSSSCG00000035293, ENSSSCG00000039556, ENSSSCG00000033740, ENSSSCG00000021597	66	339	14547	3.25087	1	1	0.997994
GOTERM_BP_ALL	GO:1900078~positive regulation of cellular response to insulin stimulus	2	2.24719	0.0649981	ENSSSCG00000035293, ENSSSCG00000033740	66	15	14547	29.3879	1	1	0.997994
GOTERM_BP_ALL	GO:0006351~transcription, DNA-templated	17	19.1011	0.0665456	ENSSSCG00000002373, ENSSSCG00000002340, ENSSSCG00000002350, ENSSSCG00000002383, ENSSSCG00000002361, ENSSSCG00000033507, ENSSSCG00000033740, ENSSSCG00000035895, ENSSSCG00000055314, ENSSSCG00000040461, ENSSSCG00000004917, ENSSSCG00000035293, ENSSSCG00000039243, ENSSSCG00000004910, ENSSSCG00000002363, ENSSSCG00000002352, ENSSSCG00000002344	66	2433	14547	1.54006	1	1	0.997994
GOTERM_BP_ALL	GO:0019362~pyridine nucleotide metabolic process	3	3.37079	0.0673471	ENSSSCG00000002340, ENSSSCG00000012859, ENSSSCG00000033740	66	95	14547	6.96029	1	1	0.997994
GOTERM_BP_ALL	GO:0046496~nicotinamide nucleotide metabolic process	3	3.37079	0.0673471	ENSSSCG00000002340, ENSSSCG00000012859, ENSSSCG00000033740	66	95	14547	6.96029	1	1	0.997994
GOTERM_BP_ALL	GO:0002286~T cell activation involved in immune response	3	3.37079	0.0723534	ENSSSCG00000002340, ENSSSCG00000004917, ENSSSCG00000039243	66	99	14547	6.67906	1	1	0.997994
GOTERM_BP_ALL	GO:0072524~pyridine-containing compound metabolic process	3	3.37079	0.0749009	ENSSSCG00000002340, ENSSSCG00000012859, ENSSSCG00000033740	66	101	14547	6.5468	1	1	0.997994
GOTERM_BP_ALL	GO:0006937~regulation of muscle contraction	3	3.37079	0.0749009	ENSSSCG00000031903, ENSSSCG00000039556, ENSSSCG00000031769	66	101	14547	6.5468	1	1	0.997994
GOTERM_BP_ALL	GO:0045862~positive regulation of proteolysis	4	4.49438	0.076183	ENSSSCG00000004907, ENSSSCG00000002340, ENSSSCG00000004917, ENSSSCG00000026454	66	221	14547	3.9893	1	1	0.997994
GOTERM_BP_ALL	GO:0006725~cellular aromatic compound metabolic process	27	30.3371	0.0766955	ENSSSCG00000012857, ENSSSCG00000002373, ENSSSCG00000002372, ENSSSCG00000002350, ENSSSCG00000028663, ENSSSCG00000012859, ENSSSCG00000039556, ENSSSCG00000035895, ENSSSCG00000040461, ENSSSCG00000039243, ENSSSCG00000038231, ENSSSCG00000002363, ENSSSCG00000002344, ENSSSCG00000002340, ENSSSCG00000002383, ENSSSCG00000002361, ENSSSCG00000033507, ENSSSCG00000039202, ENSSSCG00000033740, ENSSSCG00000055314,…	66	4506	14547	1.32069	1	1	0.997994
GOTERM_BP_ALL	GO:1901652~response to peptide	4	4.49438	0.0769895	ENSSSCG00000002340, ENSSSCG00000035293, ENSSSCG00000039556, ENSSSCG00000033740	66	222	14547	3.97133	1	1	0.997994
GOTERM_BP_ALL	GO:0051338~regulation of transferase activity	6	6.74157	0.0808659	ENSSSCG00000040461, ENSSSCG00000002340, ENSSSCG00000004917, ENSSSCG00000035293, ENSSSCG00000039243, ENSSSCG00000033740	66	517	14547	2.55794	1	1	0.997994
GOTERM_BP_ALL	GO:0046631~alpha-beta T cell activation	3	3.37079	0.0813931	ENSSSCG00000004917, ENSSSCG00000039243, ENSSSCG00000033740	66	106	14547	6.23799	1	1	0.997994
GOTERM_BP_ALL	GO:0006941~striated muscle contraction	3	3.37079	0.0827121	ENSSSCG00000033260, ENSSSCG00000031903, ENSSSCG00000039556	66	107	14547	6.17969	1	1	0.997994
GOTERM_BP_ALL	GO:0042110~T cell activation	5	5.61798	0.0827331	ENSSSCG00000002340, ENSSSCG00000004917, ENSSSCG00000035293, ENSSSCG00000039243, ENSSSCG00000033740	66	369	14547	2.98657	1	1	0.997994
GOTERM_BP_ALL	GO:0001817~regulation of cytokine production	6	6.74157	0.0829447	ENSSSCG00000004907, ENSSSCG00000002340, ENSSSCG00000004917, ENSSSCG00000039243, ENSSSCG00000035684, ENSSSCG00000033740	66	521	14547	2.5383	1	1	0.997994
GOTERM_BP_ALL	GO:0071704~organic substance metabolic process	45	50.5618	0.0838474	ENSSSCG00000012857, ENSSSCG00000002370, ENSSSCG00000002373, ENSSSCG00000002351, ENSSSCG00000002372, ENSSSCG00000002350, ENSSSCG00000028663, ENSSSCG00000012859, ENSSSCG00000039556, ENSSSCG00000035895, ENSSSCG00000004907, ENSSSCG00000040461, ENSSSCG00000002349, ENSSSCG00000039243, ENSSSCG00000038231, ENSSSCG00000026454, ENSSSCG00000002348, ENSSSCG00000002363, ENSSSCG00000002366, ENSSSCG00000002344,…	66	8519	14547	1.16427	1	1	0.997994
GOTERM_BP_ALL	GO:0051050~positive regulation of transport	6	6.74157	0.0845226	ENSSSCG00000002340, ENSSSCG00000039243, ENSSSCG00000039556, ENSSSCG00000035684, ENSSSCG00000037300, ENSSSCG00000033740	66	524	14547	2.52377	1	1	0.997994
GOTERM_BP_ALL	GO:2000516~positive regulation of CD4-positive, alpha-beta T cell activation	2	2.24719	0.0857255	ENSSSCG00000004917, ENSSSCG00000039243	66	20	14547	22.0409	1	1	0.997994
GOTERM_BP_ALL	GO:1901362~organic cyclic compound biosynthetic process	20	22.4719	0.0869304	ENSSSCG00000002373, ENSSSCG00000002340, ENSSSCG00000002350, ENSSSCG00000002383, ENSSSCG00000002361, ENSSSCG00000021181, ENSSSCG00000012859, ENSSSCG00000033507, ENSSSCG00000033740, ENSSSCG00000035895, ENSSSCG00000055314, ENSSSCG00000039767, ENSSSCG00000040461, ENSSSCG00000004917, ENSSSCG00000035293, ENSSSCG00000039243, ENSSSCG00000004910, ENSSSCG00000002363, ENSSSCG00000002352, ENSSSCG00000002344	66	3120	14547	1.41288	1	1	0.997994
GOTERM_BP_ALL	GO:0002366~leukocyte activation involved in immune response	4	4.49438	0.0878146	ENSSSCG00000002340, ENSSSCG00000004917, ENSSSCG00000039243, ENSSSCG00000037300	66	235	14547	3.75164	1	1	0.997994
GOTERM_BP_ALL	GO:0002263~cell activation involved in immune response	4	4.49438	0.0886729	ENSSSCG00000002340, ENSSSCG00000004917, ENSSSCG00000039243, ENSSSCG00000037300	66	236	14547	3.73575	1	1	0.997994
GOTERM_BP_ALL	GO:0044238~primary metabolic process	43	48.3146	0.0896243	ENSSSCG00000012857, ENSSSCG00000002370, ENSSSCG00000002373, ENSSSCG00000002351, ENSSSCG00000002372, ENSSSCG00000002350, ENSSSCG00000028663, ENSSSCG00000012859, ENSSSCG00000039556, ENSSSCG00000035895, ENSSSCG00000004907, ENSSSCG00000040461, ENSSSCG00000002349, ENSSSCG00000039243, ENSSSCG00000038231, ENSSSCG00000026454, ENSSSCG00000002348, ENSSSCG00000002363, ENSSSCG00000002366, ENSSSCG00000002344,…	66	8091	14547	1.17137	1	1	0.997994
GOTERM_BP_ALL	GO:0003012~muscle system process	4	4.49438	0.0904004	ENSSSCG00000033260, ENSSSCG00000031903, ENSSSCG00000039556, ENSSSCG00000031769	66	238	14547	3.70435	1	1	0.997994
GOTERM_BP_ALL	GO:0050731~positive regulation of peptidyl-tyrosine phosphorylation	3	3.37079	0.0921258	ENSSSCG00000035293, ENSSSCG00000039243, ENSSSCG00000033740	66	114	14547	5.80024	1	1	0.997994
GOTERM_BP_ALL	GO:0006109~regulation of carbohydrate metabolic process	3	3.37079	0.0934955	ENSSSCG00000002340, ENSSSCG00000033740, ENSSSCG00000021597	66	115	14547	5.7498	1	1	0.997994
GOTERM_BP_ALL	GO:0070873~regulation of glycogen metabolic process	2	2.24719	0.0938892	ENSSSCG00000033740, ENSSSCG00000021597	66	22	14547	20.0372	1	1	0.997994
GOTERM_BP_ALL	GO:0045933~positive regulation of muscle contraction	2	2.24719	0.0938892	ENSSSCG00000039556, ENSSSCG00000031769	66	22	14547	20.0372	1	1	0.997994
GOTERM_BP_ALL	GO:1903580~positive regulation of ATP metabolic process	2	2.24719	0.0938892	ENSSSCG00000002340, ENSSSCG00000033740	66	22	14547	20.0372	1	1	0.997994
GOTERM_BP_ALL	GO:0006520~cellular amino acid metabolic process	4	4.49438	0.0974511	ENSSSCG00000012857, ENSSSCG00000002357, ENSSSCG00000002374, ENSSSCG00000039767	66	246	14547	3.58389	1	1	0.997994
GOTERM_BP_ALL	GO:0006836~neurotransmitter transport	3	3.37079	0.0976402	ENSSSCG00000023537, ENSSSCG00000002340, ENSSSCG00000004909	66	118	14547	5.60362	1	1	0.997994
GOTERM_BP_ALL	GO:0002726~positive regulation of T cell cytokine production	2	2.24719	0.0979441	ENSSSCG00000004917, ENSSSCG00000039243	66	23	14547	19.166	1	1	0.997994

## Sheet: Picnic_fat
Category	Term	Count	%	PValue	Genes	List Total	Pop Hits	Pop Total	Fold Enrichment	Bonferroni	Benjamini	FDR
GOTERM_BP_ALL	GO:0010951~negative regulation of endopeptidase activity	10	35.7143	9.98027e-15	ENSSSCG00000004891, ENSSSCG00000022337, ENSSSCG00000004890, ENSSSCG00000039151, ENSSSCG00000054030, ENSSSCG00000004888, ENSSSCG00000033560, ENSSSCG00000004889, ENSSSCG00000034000, ENSSSCG00000004894	24	94	14566	64.5656	6.92446e-12	6.74549e-12	6.54108e-12
GOTERM_BP_ALL	GO:0010466~negative regulation of peptidase activity	10	35.7143	1.94675e-14	ENSSSCG00000004891, ENSSSCG00000022337, ENSSSCG00000004890, ENSSSCG00000039151, ENSSSCG00000054030, ENSSSCG00000004888, ENSSSCG00000033560, ENSSSCG00000004889, ENSSSCG00000034000, ENSSSCG00000004894	24	101	14566	60.0908	1.34642e-11	6.74549e-12	6.54108e-12
GOTERM_BP_ALL	GO:0052548~regulation of endopeptidase activity	11	39.2857	1.59907e-13	ENSSSCG00000004891, ENSSSCG00000022337, ENSSSCG00000004890, ENSSSCG00000039151, ENSSSCG00000054030, ENSSSCG00000004888, ENSSSCG00000033560, ENSSSCG00000004889, ENSSSCG00000034000, ENSSSCG00000026454, ENSSSCG00000004894	24	197	14566	33.8887	1.10791e-10	3.69385e-11	3.58191e-11
GOTERM_BP_ALL	GO:0052547~regulation of peptidase activity	11	39.2857	3.67714e-13	ENSSSCG00000004891, ENSSSCG00000022337, ENSSSCG00000004890, ENSSSCG00000039151, ENSSSCG00000054030, ENSSSCG00000004888, ENSSSCG00000033560, ENSSSCG00000004889, ENSSSCG00000034000, ENSSSCG00000026454, ENSSSCG00000004894	24	214	14566	31.1967	2.5482e-10	6.37064e-11	6.17759e-11
GOTERM_BP_ALL	GO:0051346~negative regulation of hydrolase activity	10	35.7143	2.3069e-12	ENSSSCG00000004891, ENSSSCG00000022337, ENSSSCG00000004890, ENSSSCG00000039151, ENSSSCG00000054030, ENSSSCG00000004888, ENSSSCG00000033560, ENSSSCG00000004889, ENSSSCG00000034000, ENSSSCG00000004894	24	170	14566	35.701	1.5987e-09	3.19737e-10	3.10048e-10
GOTERM_BP_ALL	GO:0045861~negative regulation of proteolysis	10	35.7143	1.14642e-11	ENSSSCG00000004891, ENSSSCG00000022337, ENSSSCG00000004890, ENSSSCG00000039151, ENSSSCG00000054030, ENSSSCG00000004888, ENSSSCG00000033560, ENSSSCG00000004889, ENSSSCG00000034000, ENSSSCG00000004894	24	203	14566	29.8974	7.94466e-09	1.32411e-09	1.28399e-09
GOTERM_BP_ALL	GO:0030162~regulation of proteolysis	12	42.8571	2.14842e-11	ENSSSCG00000004891, ENSSSCG00000022337, ENSSSCG00000004907, ENSSSCG00000004890, ENSSSCG00000039151, ENSSSCG00000054030, ENSSSCG00000004888, ENSSSCG00000033560, ENSSSCG00000004889, ENSSSCG00000034000, ENSSSCG00000026454, ENSSSCG00000004894	24	451	14566	16.1486	1.48886e-08	2.12694e-09	2.06249e-09
GOTERM_BP_ALL	GO:0043086~negative regulation of catalytic activity	10	35.7143	1.07674e-09	ENSSSCG00000004891, ENSSSCG00000022337, ENSSSCG00000004890, ENSSSCG00000039151, ENSSSCG00000054030, ENSSSCG00000004888, ENSSSCG00000033560, ENSSSCG00000004889, ENSSSCG00000034000, ENSSSCG00000004894	24	338	14566	17.9561	7.46178e-07	9.32723e-08	9.04458e-08
GOTERM_BP_ALL	GO:0051336~regulation of hydrolase activity	11	39.2857	1.06021e-08	ENSSSCG00000004891, ENSSSCG00000022337, ENSSSCG00000004890, ENSSSCG00000039151, ENSSSCG00000054030, ENSSSCG00000004888, ENSSSCG00000033560, ENSSSCG00000004889, ENSSSCG00000034000, ENSSSCG00000026454, ENSSSCG00000004894	24	609	14566	10.9624	7.34723e-06	8.16362e-07	7.91624e-07
GOTERM_BP_ALL	GO:0006508~proteolysis	13	46.4286	2.76929e-08	ENSSSCG00000004891, ENSSSCG00000004890, ENSSSCG00000054030, ENSSSCG00000034000, ENSSSCG00000033560, ENSSSCG00000004907, ENSSSCG00000022337, ENSSSCG00000039151, ENSSSCG00000004888, ENSSSCG00000004889, ENSSSCG00000026454, ENSSSCG00000004893, ENSSSCG00000004894	24	1132	14566	6.96989	1.9191e-05	1.91912e-06	1.86096e-06
GOTERM_BP_ALL	GO:0044092~negative regulation of molecular function	10	35.7143	1.37627e-07	ENSSSCG00000004891, ENSSSCG00000022337, ENSSSCG00000004890, ENSSSCG00000039151, ENSSSCG00000054030, ENSSSCG00000004888, ENSSSCG00000033560, ENSSSCG00000004889, ENSSSCG00000034000, ENSSSCG00000004894	24	591	14566	10.2693	9.53711e-05	8.67051e-06	8.40777e-06
GOTERM_BP_ALL	GO:0050790~regulation of catalytic activity	12	42.8571	3.74041e-07	ENSSSCG00000004891, ENSSSCG00000022337, ENSSSCG00000004890, ENSSSCG00000039151, ENSSSCG00000054030, ENSSSCG00000004888, ENSSSCG00000033560, ENSSSCG00000004889, ENSSSCG00000034000, ENSSSCG00000026454, ENSSSCG00000004898, ENSSSCG00000004894	24	1144	14566	6.36626	0.000259177	2.16009e-05	2.09463e-05
GOTERM_BP_ALL	GO:0032269~negative regulation of cellular protein metabolic process	10	35.7143	4.3617e-07	ENSSSCG00000004891, ENSSSCG00000022337, ENSSSCG00000004890, ENSSSCG00000039151, ENSSSCG00000054030, ENSSSCG00000004888, ENSSSCG00000033560, ENSSSCG00000004889, ENSSSCG00000034000, ENSSSCG00000004894	24	677	14566	8.9648	0.00030222	2.32512e-05	2.25466e-05
GOTERM_BP_ALL	GO:0032268~regulation of cellular protein metabolic process	14	50	5.12856e-07	ENSSSCG00000004891, ENSSSCG00000004890, ENSSSCG00000054030, ENSSSCG00000034000, ENSSSCG00000033560, ENSSSCG00000004907, ENSSSCG00000022337, ENSSSCG00000039151, ENSSSCG00000004888, ENSSSCG00000004889, ENSSSCG00000026454, ENSSSCG00000004898, ENSSSCG00000004896, ENSSSCG00000004894	24	1799	14566	4.72309	0.000355346	2.53864e-05	2.46171e-05
GOTERM_BP_ALL	GO:0051248~negative regulation of protein metabolic process	10	35.7143	8.04009e-07	ENSSSCG00000004891, ENSSSCG00000022337, ENSSSCG00000004890, ENSSSCG00000039151, ENSSSCG00000054030, ENSSSCG00000004888, ENSSSCG00000033560, ENSSSCG00000004889, ENSSSCG00000034000, ENSSSCG00000004894	24	728	14566	8.33677	0.000557023	3.71452e-05	3.60196e-05
GOTERM_BP_ALL	GO:0051246~regulation of protein metabolic process	14	50	1.16045e-06	ENSSSCG00000004891, ENSSSCG00000004890, ENSSSCG00000054030, ENSSSCG00000034000, ENSSSCG00000033560, ENSSSCG00000004907, ENSSSCG00000022337, ENSSSCG00000039151, ENSSSCG00000004888, ENSSSCG00000004889, ENSSSCG00000026454, ENSSSCG00000004898, ENSSSCG00000004896, ENSSSCG00000004894	24	1929	14566	4.40479	0.00080387	5.0262e-05	4.87389e-05
GOTERM_BP_ALL	GO:0044267~cellular protein metabolic process	17	60.7143	8.88464e-06	ENSSSCG00000004891, ENSSSCG00000004890, ENSSSCG00000054030, ENSSSCG00000034000, ENSSSCG00000033560, ENSSSCG00000004907, ENSSSCG00000022337, ENSSSCG00000039151, ENSSSCG00000004901, ENSSSCG00000004902, ENSSSCG00000004888, ENSSSCG00000004889, ENSSSCG00000026454, ENSSSCG00000004898, ENSSSCG00000004896, ENSSSCG00000004893, ENSSSCG00000004894	24	3649	14566	2.82751	0.00613816	0.00036218	0.000351204
GOTERM_BP_ALL	GO:0065009~regulation of molecular function	12	42.8571	1.46643e-05	ENSSSCG00000004891, ENSSSCG00000022337, ENSSSCG00000004890, ENSSSCG00000039151, ENSSSCG00000054030, ENSSSCG00000004888, ENSSSCG00000033560, ENSSSCG00000004889, ENSSSCG00000034000, ENSSSCG00000026454, ENSSSCG00000004898, ENSSSCG00000004894	24	1657	14566	4.39529	0.010111	0.000564577	0.000547469
GOTERM_BP_ALL	GO:0019538~protein metabolic process	17	60.7143	3.3411e-05	ENSSSCG00000004891, ENSSSCG00000004890, ENSSSCG00000054030, ENSSSCG00000034000, ENSSSCG00000033560, ENSSSCG00000004907, ENSSSCG00000022337, ENSSSCG00000039151, ENSSSCG00000004901, ENSSSCG00000004902, ENSSSCG00000004888, ENSSSCG00000004889, ENSSSCG00000026454, ENSSSCG00000004898, ENSSSCG00000004896, ENSSSCG00000004893, ENSSSCG00000004894	24	4018	14566	2.56784	0.0228882	0.00121862	0.00118169
GOTERM_BP_ALL	GO:0048523~negative regulation of cellular process	15	53.5714	5.68013e-05	ENSSSCG00000004891, ENSSSCG00000004890, ENSSSCG00000054030, ENSSSCG00000034519, ENSSSCG00000034000, ENSSSCG00000033560, ENSSSCG00000022337, ENSSSCG00000039151, ENSSSCG00000004902, ENSSSCG00000004888, ENSSSCG00000004889, ENSSSCG00000062696, ENSSSCG00000004896, ENSSSCG00000004893, ENSSSCG00000004894	24	3172	14566	2.87003	0.0385997	0.00196816	0.00190852
GOTERM_BP_ALL	GO:0048519~negative regulation of biological process	15	53.5714	0.000195765	ENSSSCG00000004891, ENSSSCG00000004890, ENSSSCG00000054030, ENSSSCG00000034519, ENSSSCG00000034000, ENSSSCG00000033560, ENSSSCG00000022337, ENSSSCG00000039151, ENSSSCG00000004902, ENSSSCG00000004888, ENSSSCG00000004889, ENSSSCG00000062696, ENSSSCG00000004896, ENSSSCG00000004893, ENSSSCG00000004894	24	3529	14566	2.5797	0.126877	0.00646025	0.00626449
GOTERM_BP_ALL	GO:0031324~negative regulation of cellular metabolic process	10	35.7143	0.000358593	ENSSSCG00000004891, ENSSSCG00000022337, ENSSSCG00000004890, ENSSSCG00000039151, ENSSSCG00000054030, ENSSSCG00000004888, ENSSSCG00000033560, ENSSSCG00000004889, ENSSSCG00000034000, ENSSSCG00000004894	24	1556	14566	3.90049	0.220069	0.0112957	0.0109534
GOTERM_BP_ALL	GO:0010605~negative regulation of macromolecule metabolic process	10	35.7143	0.000506237	ENSSSCG00000004891, ENSSSCG00000022337, ENSSSCG00000004890, ENSSSCG00000039151, ENSSSCG00000054030, ENSSSCG00000004888, ENSSSCG00000033560, ENSSSCG00000004889, ENSSSCG00000034000, ENSSSCG00000004894	24	1629	14566	3.7257	0.295954	0.0152531	0.0147909
GOTERM_BP_ALL	GO:0009892~negative regulation of metabolic process	10	35.7143	0.000921064	ENSSSCG00000004891, ENSSSCG00000022337, ENSSSCG00000004890, ENSSSCG00000039151, ENSSSCG00000054030, ENSSSCG00000004888, ENSSSCG00000033560, ENSSSCG00000004889, ENSSSCG00000034000, ENSSSCG00000004894	24	1766	14566	3.43667	0.471964	0.0265957	0.0257898
GOTERM_BP_ALL	GO:0019222~regulation of metabolic process	16	57.1429	0.00167683	ENSSSCG00000004891, ENSSSCG00000004890, ENSSSCG00000054030, ENSSSCG00000034000, ENSSSCG00000033560, ENSSSCG00000051798, ENSSSCG00000004907, ENSSSCG00000022337, ENSSSCG00000039151, ENSSSCG00000004902, ENSSSCG00000004888, ENSSSCG00000004889, ENSSSCG00000026454, ENSSSCG00000004898, ENSSSCG00000004896, ENSSSCG00000004894	24	4841	14566	2.00592	0.687458	0.0464816	0.0450731
GOTERM_BP_ALL	GO:0031323~regulation of cellular metabolic process	15	53.5714	0.00253356	ENSSSCG00000004891, ENSSSCG00000004890, ENSSSCG00000054030, ENSSSCG00000034000, ENSSSCG00000033560, ENSSSCG00000004907, ENSSSCG00000022337, ENSSSCG00000039151, ENSSSCG00000004902, ENSSSCG00000004888, ENSSSCG00000004889, ENSSSCG00000026454, ENSSSCG00000004898, ENSSSCG00000004896, ENSSSCG00000004894	24	4454	14566	2.04395	0.827608	0.0675291	0.0654827
GOTERM_BP_ALL	GO:0080090~regulation of primary metabolic process	14	50	0.00724758	ENSSSCG00000004891, ENSSSCG00000004890, ENSSSCG00000054030, ENSSSCG00000034000, ENSSSCG00000033560, ENSSSCG00000004907, ENSSSCG00000022337, ENSSSCG00000039151, ENSSSCG00000004888, ENSSSCG00000004889, ENSSSCG00000026454, ENSSSCG00000004898, ENSSSCG00000004896, ENSSSCG00000004894	24	4373	14566	1.94302	0.993532	0.186021	0.180384
GOTERM_BP_ALL	GO:0060255~regulation of macromolecule metabolic process	14	50	0.00896132	ENSSSCG00000004891, ENSSSCG00000004890, ENSSSCG00000054030, ENSSSCG00000034000, ENSSSCG00000033560, ENSSSCG00000004907, ENSSSCG00000022337, ENSSSCG00000039151, ENSSSCG00000004888, ENSSSCG00000004889, ENSSSCG00000026454, ENSSSCG00000004898, ENSSSCG00000004896, ENSSSCG00000004894	24	4475	14566	1.89873	0.998047	0.221793	0.215072
GOTERM_BP_ALL	GO:0008219~cell death	7	25	0.0129205	ENSSSCG00000004890, ENSSSCG00000034519, ENSSSCG00000004902, ENSSSCG00000026454, ENSSSCG00000062696, ENSSSCG00000004896, ENSSSCG00000004893	24	1290	14566	3.29335	0.999878	0.308755	0.299399
GOTERM_BP_ALL	GO:0044260~cellular macromolecule metabolic process	17	60.7143	0.0164067	ENSSSCG00000004891, ENSSSCG00000004890, ENSSSCG00000054030, ENSSSCG00000034000, ENSSSCG00000033560, ENSSSCG00000004907, ENSSSCG00000022337, ENSSSCG00000039151, ENSSSCG00000004901, ENSSSCG00000004902, ENSSSCG00000004888, ENSSSCG00000004889, ENSSSCG00000026454, ENSSSCG00000004898, ENSSSCG00000004896, ENSSSCG00000004893, ENSSSCG00000004894	24	6598	14566	1.56374	0.999989	0.378994	0.367509
GOTERM_BP_ALL	GO:0050794~regulation of cellular process	19	67.8571	0.0185906	ENSSSCG00000004891, ENSSSCG00000004890, ENSSSCG00000054030, ENSSSCG00000034519, ENSSSCG00000034000, ENSSSCG00000033560, ENSSSCG00000051798, ENSSSCG00000004907, ENSSSCG00000022337, ENSSSCG00000039151, ENSSSCG00000004902, ENSSSCG00000004888, ENSSSCG00000004889, ENSSSCG00000026454, ENSSSCG00000062696, ENSSSCG00000004898, ENSSSCG00000004896, ENSSSCG00000004893, ENSSSCG00000004894	24	8012	14566	1.43927	0.999998	0.41559	0.402997
GOTERM_BP_ALL	GO:0046852~positive regulation of bone remodeling	2	7.14286	0.0203422	ENSSSCG00000004898, ENSSSCG00000051798	24	13	14566	93.3718	0.999999	0.427186	0.414241
GOTERM_BP_ALL	GO:0045780~positive regulation of bone resorption	2	7.14286	0.0203422	ENSSSCG00000004898, ENSSSCG00000051798	24	13	14566	93.3718	0.999999	0.427186	0.414241
GOTERM_BP_ALL	GO:0010941~regulation of cell death	6	21.4286	0.0231955	ENSSSCG00000004890, ENSSSCG00000034519, ENSSSCG00000026454, ENSSSCG00000062696, ENSSSCG00000004896, ENSSSCG00000004893	24	1067	14566	3.41284	1	0.472779	0.458453
GOTERM_BP_ALL	GO:0034105~positive regulation of tissue remodeling	2	7.14286	0.0265213	ENSSSCG00000004898, ENSSSCG00000051798	24	17	14566	71.402	1	0.525122	0.509209
GOTERM_BP_ALL	GO:0044237~cellular metabolic process	19	67.8571	0.0279294	ENSSSCG00000004891, ENSSSCG00000004890, ENSSSCG00000054030, ENSSSCG00000034000, ENSSSCG00000033560, ENSSSCG00000036234, ENSSSCG00000004907, ENSSSCG00000022337, ENSSSCG00000039151, ENSSSCG00000004901, ENSSSCG00000004902, ENSSSCG00000004888, ENSSSCG00000004889, ENSSSCG00000026454, ENSSSCG00000004898, ENSSSCG00000025744, ENSSSCG00000004896, ENSSSCG00000004893, ENSSSCG00000004894	24	8276	14566	1.39336	1	0.537641	0.521349
GOTERM_BP_ALL	GO:0043170~macromolecule metabolic process	17	60.7143	0.0353205	ENSSSCG00000004891, ENSSSCG00000004890, ENSSSCG00000054030, ENSSSCG00000034000, ENSSSCG00000033560, ENSSSCG00000004907, ENSSSCG00000022337, ENSSSCG00000039151, ENSSSCG00000004901, ENSSSCG00000004902, ENSSSCG00000004888, ENSSSCG00000004889, ENSSSCG00000026454, ENSSSCG00000004898, ENSSSCG00000004896, ENSSSCG00000004893, ENSSSCG00000004894	24	7090	14566	1.45523	1	0.661544	0.641497
GOTERM_BP_ALL	GO:0012501~programmed cell death	6	21.4286	0.0377827	ENSSSCG00000004890, ENSSSCG00000034519, ENSSSCG00000004902, ENSSSCG00000026454, ENSSSCG00000062696, ENSSSCG00000004896	24	1213	14566	3.00206	1	0.688874	0.667999
GOTERM_BP_ALL	GO:0045124~regulation of bone resorption	2	7.14286	0.0387678	ENSSSCG00000004898, ENSSSCG00000051798	24	25	14566	48.5533	1	0.688874	0.667999
GOTERM_BP_ALL	GO:0071704~organic substance metabolic process	19	67.8571	0.0407188	ENSSSCG00000004891, ENSSSCG00000004890, ENSSSCG00000054030, ENSSSCG00000034000, ENSSSCG00000033560, ENSSSCG00000036234, ENSSSCG00000004907, ENSSSCG00000022337, ENSSSCG00000039151, ENSSSCG00000004901, ENSSSCG00000004902, ENSSSCG00000004888, ENSSSCG00000004889, ENSSSCG00000026454, ENSSSCG00000004898, ENSSSCG00000025744, ENSSSCG00000004896, ENSSSCG00000004893, ENSSSCG00000004894	24	8536	14566	1.35092	1	0.705453	0.684075
GOTERM_BP_ALL	GO:0050789~regulation of biological process	19	67.8571	0.0435436	ENSSSCG00000004891, ENSSSCG00000004890, ENSSSCG00000054030, ENSSSCG00000034519, ENSSSCG00000034000, ENSSSCG00000033560, ENSSSCG00000051798, ENSSSCG00000004907, ENSSSCG00000022337, ENSSSCG00000039151, ENSSSCG00000004902, ENSSSCG00000004888, ENSSSCG00000004889, ENSSSCG00000026454, ENSSSCG00000062696, ENSSSCG00000004898, ENSSSCG00000004896, ENSSSCG00000004893, ENSSSCG00000004894	24	8584	14566	1.34336	1	0.735992	0.71369
GOTERM_BP_ALL	GO:0046850~regulation of bone remodeling	2	7.14286	0.0478559	ENSSSCG00000004898, ENSSSCG00000051798	24	31	14566	39.1559	1	0.789622	0.765694
GOTERM_BP_ALL	GO:0044238~primary metabolic process	18	64.2857	0.0576606	ENSSSCG00000004891, ENSSSCG00000004890, ENSSSCG00000054030, ENSSSCG00000034000, ENSSSCG00000033560, ENSSSCG00000004907, ENSSSCG00000022337, ENSSSCG00000039151, ENSSSCG00000004901, ENSSSCG00000004902, ENSSSCG00000004888, ENSSSCG00000004889, ENSSSCG00000026454, ENSSSCG00000004898, ENSSSCG00000025744, ENSSSCG00000004896, ENSSSCG00000004893, ENSSSCG00000004894	24	8106	14566	1.34771	1	0.929275	0.901115
GOTERM_BP_ALL	GO:0045453~bone resorption	2	7.14286	0.0598455	ENSSSCG00000004898, ENSSSCG00000051798	24	39	14566	31.1239	1	0.942566	0.914004
GOTERM_BP_ALL	GO:0008152~metabolic process	19	67.8571	0.0648204	ENSSSCG00000004891, ENSSSCG00000004890, ENSSSCG00000054030, ENSSSCG00000034000, ENSSSCG00000033560, ENSSSCG00000036234, ENSSSCG00000004907, ENSSSCG00000022337, ENSSSCG00000039151, ENSSSCG00000004901, ENSSSCG00000004902, ENSSSCG00000004888, ENSSSCG00000004889, ENSSSCG00000026454, ENSSSCG00000004898, ENSSSCG00000025744, ENSSSCG00000004896, ENSSSCG00000004893, ENSSSCG00000004894	24	8881	14566	1.29844	1	0.969994	0.9406
GOTERM_BP_ALL	GO:0042981~regulation of apoptotic process	5	17.8571	0.0650444	ENSSSCG00000004890, ENSSSCG00000034519, ENSSSCG00000026454, ENSSSCG00000062696, ENSSSCG00000004896	24	981	14566	3.09336	1	0.969994	0.9406
GOTERM_BP_ALL	GO:0034103~regulation of tissue remodeling	2	7.14286	0.065786	ENSSSCG00000004898, ENSSSCG00000051798	24	43	14566	28.2287	1	0.969994	0.9406
GOTERM_BP_ALL	GO:0043067~regulation of programmed cell death	5	17.8571	0.0680422	ENSSSCG00000004890, ENSSSCG00000034519, ENSSSCG00000026454, ENSSSCG00000062696, ENSSSCG00000004896	24	996	14566	3.04677	1	0.98236	0.952591
GOTERM_BP_ALL	GO:0006869~lipid transport	3	10.7143	0.0787242	ENSSSCG00000004899, ENSSSCG00000004898, ENSSSCG00000004893	24	296	14566	6.15118	1	1	0.971098
GOTERM_BP_ALL	GO:0060548~negative regulation of cell death	4	14.2857	0.0804975	ENSSSCG00000004890, ENSSSCG00000034519, ENSSSCG00000062696, ENSSSCG00000004893	24	649	14566	3.74063	1	1	0.971098
GOTERM_BP_ALL	GO:0065007~biological regulation	19	67.8571	0.0902103	ENSSSCG00000004891, ENSSSCG00000004890, ENSSSCG00000054030, ENSSSCG00000034519, ENSSSCG00000034000, ENSSSCG00000033560, ENSSSCG00000051798, ENSSSCG00000004907, ENSSSCG00000022337, ENSSSCG00000039151, ENSSSCG00000004902, ENSSSCG00000004888, ENSSSCG00000004889, ENSSSCG00000026454, ENSSSCG00000062696, ENSSSCG00000004898, ENSSSCG00000004896, ENSSSCG00000004893, ENSSSCG00000004894	24	9146	14566	1.26082	1	1	0.971098
GOTERM_BP_ALL	GO:0046849~bone remodeling	2	7.14286	0.090635	ENSSSCG00000004898, ENSSSCG00000051798	24	60	14566	20.2306	1	1	0.971098
GOTERM_BP_ALL	GO:0010876~lipid localization	3	10.7143	0.0943205	ENSSSCG00000004899, ENSSSCG00000004898, ENSSSCG00000004893	24	329	14566	5.53419	1	1	0.971098
GOTERM_BP_ALL	GO:0006915~apoptotic process	5	17.8571	0.0951154	ENSSSCG00000004890, ENSSSCG00000034519, ENSSSCG00000004902, ENSSSCG00000026454, ENSSSCG00000062696	24	1118	14566	2.7143	1	1	0.971098

## Sheet: Butt_fat
Category	Term	Count	%	PValue	Genes	List Total	Pop Hits	Pop Total	Fold Enrichment	Bonferroni	Benjamini	FDR
GOTERM_BP_ALL	GO:0006508~proteolysis	7	22.5806	0.00694732	ENSSSCG00000004907, ENSSSCG00000004919, ENSSSCG00000004927, ENSSSCG00000035506, ENSSSCG00000004917, ENSSSCG00000004912, ENSSSCG00000026454	24	1132	14566	3.75302	0.998777	1	1
GOTERM_BP_ALL	GO:0006869~lipid transport	4	12.9032	0.0108876	ENSSSCG00000004923, ENSSSCG00000004921, ENSSSCG00000004899, ENSSSCG00000004898	24	296	14566	8.20158	0.999973	1	1
GOTERM_BP_ALL	GO:2000650~negative regulation of sodium ion transmembrane transporter activity	2	6.45161	0.0141256	ENSSSCG00000004919, ENSSSCG00000037300	24	9	14566	134.87	0.999999	1	1
GOTERM_BP_ALL	GO:0010876~lipid localization	4	12.9032	0.0144678	ENSSSCG00000004923, ENSSSCG00000004921, ENSSSCG00000004899, ENSSSCG00000004898	24	329	14566	7.37893	0.999999	1	1
GOTERM_BP_ALL	GO:1902306~negative regulation of sodium ion transmembrane transport	2	6.45161	0.0156833	ENSSSCG00000004919, ENSSSCG00000037300	24	10	14566	121.383	1	1	1
GOTERM_BP_ALL	GO:0044765~single-organism transport	8	25.8065	0.0192632	ENSSSCG00000004919, ENSSSCG00000004928, ENSSSCG00000004923, ENSSSCG00000004921, ENSSSCG00000004899, ENSSSCG00000004898, ENSSSCG00000037300, ENSSSCG00000004909	24	1829	14566	2.65464	1	1	1
GOTERM_BP_ALL	GO:0010766~negative regulation of sodium ion transport	2	6.45161	0.0203422	ENSSSCG00000004919, ENSSSCG00000037300	24	13	14566	93.3718	1	1	1
GOTERM_BP_ALL	GO:0046852~positive regulation of bone remodeling	2	6.45161	0.0203422	ENSSSCG00000004898, ENSSSCG00000051798	24	13	14566	93.3718	1	1	1
GOTERM_BP_ALL	GO:1901017~negative regulation of potassium ion transmembrane transporter activity	2	6.45161	0.0203422	ENSSSCG00000004919, ENSSSCG00000037300	24	13	14566	93.3718	1	1	1
GOTERM_BP_ALL	GO:0045780~positive regulation of bone resorption	2	6.45161	0.0203422	ENSSSCG00000004898, ENSSSCG00000051798	24	13	14566	93.3718	1	1	1
GOTERM_BP_ALL	GO:1901380~negative regulation of potassium ion transmembrane transport	2	6.45161	0.0218905	ENSSSCG00000004919, ENSSSCG00000037300	24	14	14566	86.7024	1	1	1
GOTERM_BP_ALL	GO:0043267~negative regulation of potassium ion transport	2	6.45161	0.02498	ENSSSCG00000004919, ENSSSCG00000037300	24	16	14566	75.8646	1	1	1
GOTERM_BP_ALL	GO:0034105~positive regulation of tissue remodeling	2	6.45161	0.0265213	ENSSSCG00000004898, ENSSSCG00000051798	24	17	14566	71.402	1	1	1
GOTERM_BP_ALL	GO:1902578~single-organism localization	8	25.8065	0.0277119	ENSSSCG00000004919, ENSSSCG00000004928, ENSSSCG00000004923, ENSSSCG00000004921, ENSSSCG00000004899, ENSSSCG00000004898, ENSSSCG00000037300, ENSSSCG00000004909	24	1966	14566	2.46965	1	1	1
GOTERM_BP_ALL	GO:0051049~regulation of transport	6	19.3548	0.027769	ENSSSCG00000004919, ENSSSCG00000004928, ENSSSCG00000004921, ENSSSCG00000004898, ENSSSCG00000037300, ENSSSCG00000004909	24	1118	14566	3.25716	1	1	1
GOTERM_BP_ALL	GO:0043269~regulation of ion transport	4	12.9032	0.0283287	ENSSSCG00000004919, ENSSSCG00000004921, ENSSSCG00000004898, ENSSSCG00000037300	24	425	14566	5.71216	1	1	1
GOTERM_BP_ALL	GO:0051240~positive regulation of multicellular organismal process	6	19.3548	0.0308187	ENSSSCG00000004907, ENSSSCG00000004919, ENSSSCG00000004917, ENSSSCG00000004898, ENSSSCG00000037300, ENSSSCG00000051798	24	1149	14566	3.16928	1	1	1
GOTERM_BP_ALL	GO:0051239~regulation of multicellular organismal process	8	25.8065	0.0384115	ENSSSCG00000004907, ENSSSCG00000004919, ENSSSCG00000004917, ENSSSCG00000004898, ENSSSCG00000037300, ENSSSCG00000004896, ENSSSCG00000035667, ENSSSCG00000051798	24	2102	14566	2.30986	1	1	1
GOTERM_BP_ALL	GO:0045124~regulation of bone resorption	2	6.45161	0.0387678	ENSSSCG00000004898, ENSSSCG00000051798	24	25	14566	48.5533	1	1	1
GOTERM_BP_ALL	GO:0044267~cellular protein metabolic process	11	35.4839	0.0411899	ENSSSCG00000004907, ENSSSCG00000004919, ENSSSCG00000004927, ENSSSCG00000035506, ENSSSCG00000004917, ENSSSCG00000004912, ENSSSCG00000004901, ENSSSCG00000004902, ENSSSCG00000026454, ENSSSCG00000004898, ENSSSCG00000004896	24	3649	14566	1.82957	1	1	1
GOTERM_BP_ALL	GO:0006810~transport	10	32.2581	0.0433804	ENSSSCG00000004908, ENSSSCG00000004919, ENSSSCG00000004917, ENSSSCG00000004928, ENSSSCG00000004923, ENSSSCG00000004921, ENSSSCG00000004899, ENSSSCG00000004898, ENSSSCG00000037300, ENSSSCG00000004909	24	3151	14566	1.92611	1	1	1
GOTERM_BP_ALL	GO:0045862~positive regulation of proteolysis	3	9.67742	0.0470472	ENSSSCG00000004907, ENSSSCG00000004917, ENSSSCG00000026454	24	221	14566	8.23869	1	1	1
GOTERM_BP_ALL	GO:0046850~regulation of bone remodeling	2	6.45161	0.0478559	ENSSSCG00000004898, ENSSSCG00000051798	24	31	14566	39.1559	1	1	1
GOTERM_BP_ALL	GO:1901016~regulation of potassium ion transmembrane transporter activity	2	6.45161	0.052369	ENSSSCG00000004919, ENSSSCG00000037300	24	34	14566	35.701	1	1	1
GOTERM_BP_ALL	GO:0051234~establishment of localization	10	32.2581	0.054742	ENSSSCG00000004908, ENSSSCG00000004919, ENSSSCG00000004917, ENSSSCG00000004928, ENSSSCG00000004923, ENSSSCG00000004921, ENSSSCG00000004899, ENSSSCG00000004898, ENSSSCG00000037300, ENSSSCG00000004909	24	3282	14566	1.84923	1	1	1
GOTERM_BP_ALL	GO:2000649~regulation of sodium ion transmembrane transporter activity	2	6.45161	0.0598455	ENSSSCG00000004919, ENSSSCG00000037300	24	39	14566	31.1239	1	1	1
GOTERM_BP_ALL	GO:0045453~bone resorption	2	6.45161	0.0598455	ENSSSCG00000004898, ENSSSCG00000051798	24	39	14566	31.1239	1	1	1
GOTERM_BP_ALL	GO:0007585~respiratory gaseous exchange	2	6.45161	0.0598455	ENSSSCG00000004907, ENSSSCG00000037300	24	39	14566	31.1239	1	1	1
GOTERM_BP_ALL	GO:0010646~regulation of cell communication	8	25.8065	0.0620523	ENSSSCG00000004907, ENSSSCG00000004917, ENSSSCG00000004928, ENSSSCG00000004902, ENSSSCG00000004898, ENSSSCG00000037300, ENSSSCG00000004896, ENSSSCG00000004909	24	2329	14566	2.08473	1	1	1
GOTERM_BP_ALL	GO:0032879~regulation of localization	7	22.5806	0.0632766	ENSSSCG00000004907, ENSSSCG00000004919, ENSSSCG00000004928, ENSSSCG00000004921, ENSSSCG00000004898, ENSSSCG00000037300, ENSSSCG00000004909	24	1856	14566	2.28902	1	1	1
GOTERM_BP_ALL	GO:0051603~proteolysis involved in cellular protein catabolic process	4	12.9032	0.0636623	ENSSSCG00000004919, ENSSSCG00000004927, ENSSSCG00000035506, ENSSSCG00000004917	24	588	14566	4.12868	1	1	1
GOTERM_BP_ALL	GO:0051051~negative regulation of transport	3	9.67742	0.0640836	ENSSSCG00000004919, ENSSSCG00000004928, ENSSSCG00000037300	24	263	14566	6.923	1	1	1
GOTERM_BP_ALL	GO:0032413~negative regulation of ion transmembrane transporter activity	2	6.45161	0.0643042	ENSSSCG00000004919, ENSSSCG00000037300	24	42	14566	28.9008	1	1	1
GOTERM_BP_ALL	GO:0023051~regulation of signaling	8	25.8065	0.064754	ENSSSCG00000004907, ENSSSCG00000004917, ENSSSCG00000004928, ENSSSCG00000004902, ENSSSCG00000004898, ENSSSCG00000037300, ENSSSCG00000004896, ENSSSCG00000004909	24	2351	14566	2.06522	1	1	1
GOTERM_BP_ALL	GO:0046903~secretion	4	12.9032	0.0657637	ENSSSCG00000004923, ENSSSCG00000004898, ENSSSCG00000037300, ENSSSCG00000004909	24	596	14566	4.07327	1	1	1
GOTERM_BP_ALL	GO:1902305~regulation of sodium ion transmembrane transport	2	6.45161	0.065786	ENSSSCG00000004919, ENSSSCG00000037300	24	43	14566	28.2287	1	1	1
GOTERM_BP_ALL	GO:0034103~regulation of tissue remodeling	2	6.45161	0.065786	ENSSSCG00000004898, ENSSSCG00000051798	24	43	14566	28.2287	1	1	1
GOTERM_BP_ALL	GO:1901379~regulation of potassium ion transmembrane transport	2	6.45161	0.0702178	ENSSSCG00000004919, ENSSSCG00000037300	24	46	14566	26.3877	1	1	1
GOTERM_BP_ALL	GO:1904063~negative regulation of cation transmembrane transport	2	6.45161	0.0702178	ENSSSCG00000004919, ENSSSCG00000037300	24	46	14566	26.3877	1	1	1
GOTERM_BP_ALL	GO:0032410~negative regulation of transporter activity	2	6.45161	0.0731612	ENSSSCG00000004919, ENSSSCG00000037300	24	48	14566	25.2882	1	1	1
GOTERM_BP_ALL	GO:0044699~single-organism process	21	67.7419	0.0743473	ENSSSCG00000036234, ENSSSCG00000037300, ENSSSCG00000035667, ENSSSCG00000004909, ENSSSCG00000051798, ENSSSCG00000004907, ENSSSCG00000004919, ENSSSCG00000004927, ENSSSCG00000004928, ENSSSCG00000004917, ENSSSCG00000004903, ENSSSCG00000004923, ENSSSCG00000004901, ENSSSCG00000004902, ENSSSCG00000004921, ENSSSCG00000004910, ENSSSCG00000004899, ENSSSCG00000026454, ENSSSCG00000004898, ENSSSCG00000038071,…	24	10436	14566	1.22128	1	1	1
GOTERM_BP_ALL	GO:0019538~protein metabolic process	11	35.4839	0.0743832	ENSSSCG00000004907, ENSSSCG00000004919, ENSSSCG00000004927, ENSSSCG00000035506, ENSSSCG00000004917, ENSSSCG00000004912, ENSSSCG00000004901, ENSSSCG00000004902, ENSSSCG00000026454, ENSSSCG00000004898, ENSSSCG00000004896	24	4018	14566	1.66154	1	1	1
GOTERM_BP_ALL	GO:0051641~cellular localization	7	22.5806	0.0744247	ENSSSCG00000004908, ENSSSCG00000004919, ENSSSCG00000004917, ENSSSCG00000004928, ENSSSCG00000004899, ENSSSCG00000037300, ENSSSCG00000004909	24	1933	14566	2.19784	1	1	1
GOTERM_BP_ALL	GO:0044257~cellular protein catabolic process	4	12.9032	0.0744935	ENSSSCG00000004919, ENSSSCG00000004927, ENSSSCG00000035506, ENSSSCG00000004917	24	628	14566	3.86571	1	1	1
GOTERM_BP_ALL	GO:0032844~regulation of homeostatic process	3	9.67742	0.0764412	ENSSSCG00000004919, ENSSSCG00000004898, ENSSSCG00000051798	24	291	14566	6.25687	1	1	1
GOTERM_BP_ALL	GO:0034766~negative regulation of ion transmembrane transport	2	6.45161	0.0775595	ENSSSCG00000004919, ENSSSCG00000037300	24	51	14566	23.8007	1	1	1
GOTERM_BP_ALL	GO:0070936~protein K48-linked ubiquitination	2	6.45161	0.0775595	ENSSSCG00000004919, ENSSSCG00000004902	24	51	14566	23.8007	1	1	1
GOTERM_BP_ALL	GO:0043266~regulation of potassium ion transport	2	6.45161	0.0790212	ENSSSCG00000004919, ENSSSCG00000037300	24	52	14566	23.3429	1	1	1
GOTERM_BP_ALL	GO:0044070~regulation of anion transport	2	6.45161	0.0819379	ENSSSCG00000004921, ENSSSCG00000004898	24	54	14566	22.4784	1	1	1
GOTERM_BP_ALL	GO:0034763~negative regulation of transmembrane transport	2	6.45161	0.0819379	ENSSSCG00000004919, ENSSSCG00000037300	24	54	14566	22.4784	1	1	1
GOTERM_BP_ALL	GO:0046717~acid secretion	2	6.45161	0.0848457	ENSSSCG00000004923, ENSSSCG00000004898	24	56	14566	21.6756	1	1	1
GOTERM_BP_ALL	GO:0002028~regulation of sodium ion transport	2	6.45161	0.0877448	ENSSSCG00000004919, ENSSSCG00000037300	24	58	14566	20.9282	1	1	1
GOTERM_BP_ALL	GO:0046849~bone remodeling	2	6.45161	0.090635	ENSSSCG00000004898, ENSSSCG00000051798	24	60	14566	20.2306	1	1	1
GOTERM_BP_ALL	GO:0015711~organic anion transport	3	9.67742	0.0909387	ENSSSCG00000004923, ENSSSCG00000004921, ENSSSCG00000004898	24	322	14566	5.6545	1	1	1
GOTERM_BP_ALL	GO:0046907~intracellular transport	5	16.129	0.0934352	ENSSSCG00000004908, ENSSSCG00000004917, ENSSSCG00000004928, ENSSSCG00000004899, ENSSSCG00000037300	24	1111	14566	2.7314	1	1	1
GOTERM_BP_ALL	GO:0006811~ion transport	5	16.129	0.0955983	ENSSSCG00000004919, ENSSSCG00000004923, ENSSSCG00000004921, ENSSSCG00000004898, ENSSSCG00000037300	24	1120	14566	2.70945	1	1	1
GOTERM_BP_ALL	GO:0009966~regulation of signal transduction	7	22.5806	0.0984594	ENSSSCG00000004907, ENSSSCG00000004917, ENSSSCG00000004928, ENSSSCG00000004902, ENSSSCG00000004898, ENSSSCG00000037300, ENSSSCG00000004896	24	2078	14566	2.04447	1	1	1

## Sheet: Loin_fat
Category	Term	Count	%	PValue	Genes	List Total	Pop Hits	Pop Total	Fold Enrichment	Bonferroni	Benjamini	FDR
GOTERM_BP_ALL	GO:0045780~positive regulation of bone resorption	2	20	0.00711936	ENSSSCG00000004898, ENSSSCG00000051798	9	13	14566	248.991	0.965197	1	1
GOTERM_BP_ALL	GO:0046852~positive regulation of bone remodeling	2	20	0.00711936	ENSSSCG00000004898, ENSSSCG00000051798	9	13	14566	248.991	0.965197	1	1
GOTERM_BP_ALL	GO:0034105~positive regulation of tissue remodeling	2	20	0.00930099	ENSSSCG00000004898, ENSSSCG00000051798	9	17	14566	190.405	0.987623	1	1
GOTERM_BP_ALL	GO:0045124~regulation of bone resorption	2	20	0.0136517	ENSSSCG00000004898, ENSSSCG00000051798	9	25	14566	129.476	0.998436	1	1
GOTERM_BP_ALL	GO:0046850~regulation of bone remodeling	2	20	0.0169037	ENSSSCG00000004898, ENSSSCG00000051798	9	31	14566	104.416	0.999669	1	1
GOTERM_BP_ALL	GO:0045453~bone resorption	2	20	0.0212251	ENSSSCG00000004898, ENSSSCG00000051798	9	39	14566	82.9972	0.999958	1	1
GOTERM_BP_ALL	GO:0034103~regulation of tissue remodeling	2	20	0.0233796	ENSSSCG00000004898, ENSSSCG00000051798	9	43	14566	75.2765	0.999985	1	1
GOTERM_BP_ALL	GO:0046849~bone remodeling	2	20	0.0324899	ENSSSCG00000004898, ENSSSCG00000051798	9	60	14566	53.9481	1	1	1
GOTERM_BP_ALL	GO:0048771~tissue remodeling	2	20	0.0635339	ENSSSCG00000004898, ENSSSCG00000051798	9	119	14566	27.2007	1	1	1
GOTERM_BP_ALL	GO:0044699~single-organism process	9	90	0.0693777	ENSSSCG00000004907, ENSSSCG00000004903, ENSSSCG00000004901, ENSSSCG00000004902, ENSSSCG00000004899, ENSSSCG00000026454, ENSSSCG00000036234, ENSSSCG00000004898, ENSSSCG00000051798	9	10436	14566	1.39575	1	1	1
GOTERM_BP_ALL	GO:0032846~positive regulation of homeostatic process	2	20	0.0769352	ENSSSCG00000004898, ENSSSCG00000051798	9	145	14566	22.3234	1	1	1
GOTERM_BP_ALL	GO:0001894~tissue homeostasis	2	20	0.0830637	ENSSSCG00000004898, ENSSSCG00000051798	9	157	14566	20.6171	1	1	1

## Sheet: Ham_fat
Category	Term	Count	%	PValue	Genes	List Total	Pop Hits	Pop Total	Fold Enrichment	Bonferroni	Benjamini	FDR
GOTERM_BP_ALL	GO:0010951~negative regulation of endopeptidase activity	10	29.4118	8.18935e-14	ENSSSCG00000004891, ENSSSCG00000022337, ENSSSCG00000004890, ENSSSCG00000039151, ENSSSCG00000054030, ENSSSCG00000004888, ENSSSCG00000033560, ENSSSCG00000004889, ENSSSCG00000034000, ENSSSCG00000004894	29	94	14566	53.4336	6.83333e-11	6.64987e-11	6.49837e-11
GOTERM_BP_ALL	GO:0010466~negative regulation of peptidase activity	10	29.4118	1.59469e-13	ENSSSCG00000004891, ENSSSCG00000022337, ENSSSCG00000004890, ENSSSCG00000039151, ENSSSCG00000054030, ENSSSCG00000004888, ENSSSCG00000033560, ENSSSCG00000004889, ENSSSCG00000034000, ENSSSCG00000004894	29	101	14566	49.7303	1.32963e-10	6.64987e-11	6.49837e-11
GOTERM_BP_ALL	GO:0052548~regulation of endopeptidase activity	11	32.3529	1.72976e-12	ENSSSCG00000004891, ENSSSCG00000022337, ENSSSCG00000004890, ENSSSCG00000039151, ENSSSCG00000054030, ENSSSCG00000004888, ENSSSCG00000033560, ENSSSCG00000004889, ENSSSCG00000034000, ENSSSCG00000026454, ENSSSCG00000004894	29	197	14566	28.0459	1.44259e-09	4.80874e-10	4.69919e-10
GOTERM_BP_ALL	GO:0052547~regulation of peptidase activity	11	32.3529	3.95557e-12	ENSSSCG00000004891, ENSSSCG00000022337, ENSSSCG00000004890, ENSSSCG00000039151, ENSSSCG00000054030, ENSSSCG00000004888, ENSSSCG00000033560, ENSSSCG00000004889, ENSSSCG00000034000, ENSSSCG00000026454, ENSSSCG00000004894	29	214	14566	25.8179	3.29898e-09	8.24737e-10	8.05948e-10
GOTERM_BP_ALL	GO:0051346~negative regulation of hydrolase activity	10	29.4118	1.85471e-11	ENSSSCG00000004891, ENSSSCG00000022337, ENSSSCG00000004890, ENSSSCG00000039151, ENSSSCG00000054030, ENSSSCG00000004888, ENSSSCG00000033560, ENSSSCG00000004889, ENSSSCG00000034000, ENSSSCG00000004894	29	170	14566	29.5456	1.54682e-08	3.09365e-09	3.02317e-09
GOTERM_BP_ALL	GO:0045861~negative regulation of proteolysis	10	29.4118	9.1228e-11	ENSSSCG00000004891, ENSSSCG00000022337, ENSSSCG00000004890, ENSSSCG00000039151, ENSSSCG00000054030, ENSSSCG00000004888, ENSSSCG00000033560, ENSSSCG00000004889, ENSSSCG00000034000, ENSSSCG00000004894	29	203	14566	24.7427	7.60842e-08	1.26807e-08	1.23918e-08
GOTERM_BP_ALL	GO:0030162~regulation of proteolysis	12	35.2941	2.96575e-10	ENSSSCG00000004891, ENSSSCG00000022337, ENSSSCG00000004907, ENSSSCG00000004890, ENSSSCG00000039151, ENSSSCG00000054030, ENSSSCG00000004888, ENSSSCG00000033560, ENSSSCG00000004889, ENSSSCG00000034000, ENSSSCG00000026454, ENSSSCG00000004894	29	451	14566	13.3643	2.47343e-07	3.53348e-08	3.45298e-08
GOTERM_BP_ALL	GO:0043086~negative regulation of catalytic activity	10	29.4118	8.21401e-09	ENSSSCG00000004891, ENSSSCG00000022337, ENSSSCG00000004890, ENSSSCG00000039151, ENSSSCG00000054030, ENSSSCG00000004888, ENSSSCG00000033560, ENSSSCG00000004889, ENSSSCG00000034000, ENSSSCG00000004894	29	338	14566	14.8602	6.85046e-06	8.5631e-07	8.36802e-07
GOTERM_BP_ALL	GO:0006508~proteolysis	14	41.1765	4.37404e-08	ENSSSCG00000004891, ENSSSCG00000004890, ENSSSCG00000054030, ENSSSCG00000034000, ENSSSCG00000033560, ENSSSCG00000004907, ENSSSCG00000022337, ENSSSCG00000039151, ENSSSCG00000004912, ENSSSCG00000004888, ENSSSCG00000004889, ENSSSCG00000026454, ENSSSCG00000004893, ENSSSCG00000004894	29	1132	14566	6.21189	3.64789e-05	4.05328e-06	3.96094e-06
GOTERM_BP_ALL	GO:0044092~negative regulation of molecular function	11	32.3529	7.59138e-08	ENSSSCG00000004891, ENSSSCG00000022337, ENSSSCG00000004890, ENSSSCG00000039151, ENSSSCG00000054030, ENSSSCG00000004888, ENSSSCG00000033560, ENSSSCG00000004889, ENSSSCG00000034000, ENSSSCG00000037300, ENSSSCG00000004894	29	591	14566	9.34862	6.33101e-05	6.33121e-06	6.18698e-06
GOTERM_BP_ALL	GO:0051336~regulation of hydrolase activity	11	32.3529	1.00585e-07	ENSSSCG00000004891, ENSSSCG00000022337, ENSSSCG00000004890, ENSSSCG00000039151, ENSSSCG00000054030, ENSSSCG00000004888, ENSSSCG00000033560, ENSSSCG00000004889, ENSSSCG00000034000, ENSSSCG00000026454, ENSSSCG00000004894	29	609	14566	9.07231	8.3884e-05	7.62614e-06	7.4524e-06
GOTERM_BP_ALL	GO:0032269~negative regulation of cellular protein metabolic process	10	29.4118	2.98966e-06	ENSSSCG00000004891, ENSSSCG00000022337, ENSSSCG00000004890, ENSSSCG00000039151, ENSSSCG00000054030, ENSSSCG00000004888, ENSSSCG00000033560, ENSSSCG00000004889, ENSSSCG00000034000, ENSSSCG00000004894	29	677	14566	7.41914	0.00249028	0.000207782	0.000203048
GOTERM_BP_ALL	GO:0050790~regulation of catalytic activity	12	35.2941	4.11413e-06	ENSSSCG00000004891, ENSSSCG00000022337, ENSSSCG00000004890, ENSSSCG00000039151, ENSSSCG00000054030, ENSSSCG00000004888, ENSSSCG00000033560, ENSSSCG00000004889, ENSSSCG00000034000, ENSSSCG00000026454, ENSSSCG00000004898, ENSSSCG00000004894	29	1144	14566	5.26863	0.00342531	0.000263937	0.000257924
GOTERM_BP_ALL	GO:0051248~negative regulation of protein metabolic process	10	29.4118	5.4223e-06	ENSSSCG00000004891, ENSSSCG00000022337, ENSSSCG00000004890, ENSSSCG00000039151, ENSSSCG00000054030, ENSSSCG00000004888, ENSSSCG00000033560, ENSSSCG00000004889, ENSSSCG00000034000, ENSSSCG00000004894	29	728	14566	6.89939	0.004512	0.000323014	0.000315655
GOTERM_BP_ALL	GO:0032268~regulation of cellular protein metabolic process	14	41.1765	9.21238e-06	ENSSSCG00000004891, ENSSSCG00000004890, ENSSSCG00000054030, ENSSSCG00000034000, ENSSSCG00000033560, ENSSSCG00000004907, ENSSSCG00000022337, ENSSSCG00000039151, ENSSSCG00000004888, ENSSSCG00000004889, ENSSSCG00000026454, ENSSSCG00000004898, ENSSSCG00000004896, ENSSSCG00000004894	29	1799	14566	3.90876	0.00765372	0.000512208	0.000500539
GOTERM_BP_ALL	GO:0051246~regulation of protein metabolic process	14	41.1765	1.99066e-05	ENSSSCG00000004891, ENSSSCG00000004890, ENSSSCG00000054030, ENSSSCG00000034000, ENSSSCG00000033560, ENSSSCG00000004907, ENSSSCG00000022337, ENSSSCG00000039151, ENSSSCG00000004888, ENSSSCG00000004889, ENSSSCG00000026454, ENSSSCG00000004898, ENSSSCG00000004896, ENSSSCG00000004894	29	1929	14566	3.64534	0.0164652	0.00103763	0.00101399
GOTERM_BP_ALL	GO:0065009~regulation of molecular function	13	38.2353	2.3882e-05	ENSSSCG00000004891, ENSSSCG00000004890, ENSSSCG00000054030, ENSSSCG00000034000, ENSSSCG00000033560, ENSSSCG00000037300, ENSSSCG00000022337, ENSSSCG00000039151, ENSSSCG00000004888, ENSSSCG00000004889, ENSSSCG00000026454, ENSSSCG00000004898, ENSSSCG00000004894	29	1657	14566	3.94061	0.0197208	0.00117162	0.00114493
GOTERM_BP_ALL	GO:0044267~cellular protein metabolic process	18	52.9412	6.6468e-05	ENSSSCG00000004891, ENSSSCG00000004890, ENSSSCG00000054030, ENSSSCG00000034000, ENSSSCG00000033560, ENSSSCG00000004907, ENSSSCG00000022337, ENSSSCG00000039151, ENSSSCG00000004912, ENSSSCG00000004901, ENSSSCG00000004902, ENSSSCG00000004888, ENSSSCG00000004889, ENSSSCG00000026454, ENSSSCG00000004898, ENSSSCG00000004896, ENSSSCG00000004893, ENSSSCG00000004894	29	3649	14566	2.47766	0.0539276	0.00307968	0.00300952
GOTERM_BP_ALL	GO:0048523~negative regulation of cellular process	16	47.0588	0.000227571	ENSSSCG00000004891, ENSSSCG00000004890, ENSSSCG00000054030, ENSSSCG00000034519, ENSSSCG00000034000, ENSSSCG00000033560, ENSSSCG00000037300, ENSSSCG00000022337, ENSSSCG00000039151, ENSSSCG00000004902, ENSSSCG00000004888, ENSSSCG00000004889, ENSSSCG00000062696, ENSSSCG00000004896, ENSSSCG00000004893, ENSSSCG00000004894	29	3172	14566	2.53355	0.172889	0.00998917	0.0097616
GOTERM_BP_ALL	GO:0019538~protein metabolic process	18	52.9412	0.000242938	ENSSSCG00000004891, ENSSSCG00000004890, ENSSSCG00000054030, ENSSSCG00000034000, ENSSSCG00000033560, ENSSSCG00000004907, ENSSSCG00000022337, ENSSSCG00000039151, ENSSSCG00000004912, ENSSSCG00000004901, ENSSSCG00000004902, ENSSSCG00000004888, ENSSSCG00000004889, ENSSSCG00000026454, ENSSSCG00000004898, ENSSSCG00000004896, ENSSSCG00000004893, ENSSSCG00000004894	29	4018	14566	2.25012	0.183423	0.0101305	0.00989971
GOTERM_BP_ALL	GO:0048519~negative regulation of biological process	16	47.0588	0.000778102	ENSSSCG00000004891, ENSSSCG00000004890, ENSSSCG00000054030, ENSSSCG00000034519, ENSSSCG00000034000, ENSSSCG00000033560, ENSSSCG00000037300, ENSSSCG00000022337, ENSSSCG00000039151, ENSSSCG00000004902, ENSSSCG00000004888, ENSSSCG00000004889, ENSSSCG00000062696, ENSSSCG00000004896, ENSSSCG00000004893, ENSSSCG00000004894	29	3529	14566	2.27725	0.477531	0.0309017	0.0301978
GOTERM_BP_ALL	GO:0031324~negative regulation of cellular metabolic process	10	29.4118	0.00185124	ENSSSCG00000004891, ENSSSCG00000022337, ENSSSCG00000004890, ENSSSCG00000039151, ENSSSCG00000054030, ENSSSCG00000004888, ENSSSCG00000033560, ENSSSCG00000004889, ENSSSCG00000034000, ENSSSCG00000004894	29	1556	14566	3.22799	0.786766	0.0701789	0.0685801
GOTERM_BP_ALL	GO:0010605~negative regulation of macromolecule metabolic process	10	29.4118	0.0025518	ENSSSCG00000004891, ENSSSCG00000022337, ENSSSCG00000004890, ENSSSCG00000039151, ENSSSCG00000054030, ENSSSCG00000004888, ENSSSCG00000033560, ENSSSCG00000004889, ENSSSCG00000034000, ENSSSCG00000004894	29	1629	14566	3.08334	0.881272	0.0925305	0.0904224
GOTERM_BP_ALL	GO:0009892~negative regulation of metabolic process	10	29.4118	0.00443889	ENSSSCG00000004891, ENSSSCG00000022337, ENSSSCG00000004890, ENSSSCG00000039151, ENSSSCG00000054030, ENSSSCG00000004888, ENSSSCG00000033560, ENSSSCG00000004889, ENSSSCG00000034000, ENSSSCG00000004894	29	1766	14566	2.84414	0.975529	0.154252	0.150737
GOTERM_BP_ALL	GO:0019222~regulation of metabolic process	17	50	0.00784746	ENSSSCG00000004891, ENSSSCG00000004890, ENSSSCG00000054030, ENSSSCG00000034000, ENSSSCG00000033560, ENSSSCG00000051798, ENSSSCG00000004907, ENSSSCG00000022337, ENSSSCG00000039151, ENSSSCG00000004902, ENSSSCG00000004888, ENSSSCG00000004910, ENSSSCG00000004889, ENSSSCG00000026454, ENSSSCG00000004898, ENSSSCG00000004896, ENSSSCG00000004894	29	4841	14566	1.76383	0.998599	0.261791	0.255827
GOTERM_BP_ALL	GO:0050794~regulation of cellular process	23	67.6471	0.00857196	ENSSSCG00000004891, ENSSSCG00000004890, ENSSSCG00000054030, ENSSSCG00000034519, ENSSSCG00000034000, ENSSSCG00000033560, ENSSSCG00000037300, ENSSSCG00000004909, ENSSSCG00000051798, ENSSSCG00000004907, ENSSSCG00000022337, ENSSSCG00000004908, ENSSSCG00000039151, ENSSSCG00000004902, ENSSSCG00000004888, ENSSSCG00000004910, ENSSSCG00000004889, ENSSSCG00000026454, ENSSSCG00000062696, ENSSSCG00000004898,…	29	8012	14566	1.44188	0.999238	0.274962	0.268698
GOTERM_BP_ALL	GO:0031323~regulation of cellular metabolic process	16	47.0588	0.00932153	ENSSSCG00000004891, ENSSSCG00000004890, ENSSSCG00000054030, ENSSSCG00000034000, ENSSSCG00000033560, ENSSSCG00000004907, ENSSSCG00000022337, ENSSSCG00000039151, ENSSSCG00000004902, ENSSSCG00000004888, ENSSSCG00000004910, ENSSSCG00000004889, ENSSSCG00000026454, ENSSSCG00000004898, ENSSSCG00000004896, ENSSSCG00000004894	29	4454	14566	1.80431	0.999595	0.287932	0.281372
GOTERM_BP_ALL	GO:0080090~regulation of primary metabolic process	15	44.1176	0.0207945	ENSSSCG00000004891, ENSSSCG00000004890, ENSSSCG00000054030, ENSSSCG00000034000, ENSSSCG00000033560, ENSSSCG00000004907, ENSSSCG00000022337, ENSSSCG00000039151, ENSSSCG00000004888, ENSSSCG00000004910, ENSSSCG00000004889, ENSSSCG00000026454, ENSSSCG00000004898, ENSSSCG00000004896, ENSSSCG00000004894	29	4373	14566	1.72288	1	0.61938	0.60527
GOTERM_BP_ALL	GO:0050789~regulation of biological process	23	67.6471	0.0241984	ENSSSCG00000004891, ENSSSCG00000004890, ENSSSCG00000054030, ENSSSCG00000034519, ENSSSCG00000034000, ENSSSCG00000033560, ENSSSCG00000037300, ENSSSCG00000004909, ENSSSCG00000051798, ENSSSCG00000004907, ENSSSCG00000022337, ENSSSCG00000004908, ENSSSCG00000039151, ENSSSCG00000004902, ENSSSCG00000004888, ENSSSCG00000004910, ENSSSCG00000004889, ENSSSCG00000026454, ENSSSCG00000062696, ENSSSCG00000004898,…	29	8584	14566	1.3458	1	0.662447	0.647356
GOTERM_BP_ALL	GO:0046852~positive regulation of bone remodeling	2	5.88235	0.0247136	ENSSSCG00000004898, ENSSSCG00000051798	29	13	14566	77.2732	1	0.662447	0.647356
GOTERM_BP_ALL	GO:0045780~positive regulation of bone resorption	2	5.88235	0.0247136	ENSSSCG00000004898, ENSSSCG00000051798	29	13	14566	77.2732	1	0.662447	0.647356
GOTERM_BP_ALL	GO:0060255~regulation of macromolecule metabolic process	15	44.1176	0.0254176	ENSSSCG00000004891, ENSSSCG00000004890, ENSSSCG00000054030, ENSSSCG00000034000, ENSSSCG00000033560, ENSSSCG00000004907, ENSSSCG00000022337, ENSSSCG00000039151, ENSSSCG00000004888, ENSSSCG00000004910, ENSSSCG00000004889, ENSSSCG00000026454, ENSSSCG00000004898, ENSSSCG00000004896, ENSSSCG00000004894	29	4475	14566	1.68361	1	0.662447	0.647356
GOTERM_BP_ALL	GO:0034105~positive regulation of tissue remodeling	2	5.88235	0.0321985	ENSSSCG00000004898, ENSSSCG00000051798	29	17	14566	59.0913	1	0.802809	0.78452
GOTERM_BP_ALL	GO:0008219~cell death	7	20.5882	0.0330328	ENSSSCG00000004890, ENSSSCG00000034519, ENSSSCG00000004902, ENSSSCG00000026454, ENSSSCG00000062696, ENSSSCG00000004896, ENSSSCG00000004893	29	1290	14566	2.72553	1	0.802809	0.78452
GOTERM_BP_ALL	GO:0044260~cellular macromolecule metabolic process	19	55.8824	0.033691	ENSSSCG00000004891, ENSSSCG00000004890, ENSSSCG00000054030, ENSSSCG00000034000, ENSSSCG00000033560, ENSSSCG00000004907, ENSSSCG00000022337, ENSSSCG00000039151, ENSSSCG00000004912, ENSSSCG00000004901, ENSSSCG00000004902, ENSSSCG00000004888, ENSSSCG00000004910, ENSSSCG00000004889, ENSSSCG00000026454, ENSSSCG00000004898, ENSSSCG00000004896, ENSSSCG00000004893, ENSSSCG00000004894	29	6598	14566	1.44638	1	0.802809	0.78452
GOTERM_BP_ALL	GO:0051046~regulation of secretion	4	11.7647	0.0356316	ENSSSCG00000004898, ENSSSCG00000037300, ENSSSCG00000004893, ENSSSCG00000004909	29	380	14566	5.28711	1	0.825466	0.80666
GOTERM_BP_ALL	GO:0051047~positive regulation of secretion	3	8.82353	0.046067	ENSSSCG00000004898, ENSSSCG00000037300, ENSSSCG00000004893	29	179	14566	8.41803	1	1	0.978391
GOTERM_BP_ALL	GO:0045124~regulation of bone resorption	2	5.88235	0.0470026	ENSSSCG00000004898, ENSSSCG00000051798	29	25	14566	40.1821	1	1	0.978391
GOTERM_BP_ALL	GO:0010941~regulation of cell death	6	17.6471	0.0501703	ENSSSCG00000004890, ENSSSCG00000034519, ENSSSCG00000026454, ENSSSCG00000062696, ENSSSCG00000004896, ENSSSCG00000004893	29	1067	14566	2.82442	1	1	0.978391
GOTERM_BP_ALL	GO:0046850~regulation of bone remodeling	2	5.88235	0.0579621	ENSSSCG00000004898, ENSSSCG00000051798	29	31	14566	32.4049	1	1	0.978391
GOTERM_BP_ALL	GO:0065007~biological regulation	23	67.6471	0.0587121	ENSSSCG00000004891, ENSSSCG00000004890, ENSSSCG00000054030, ENSSSCG00000034519, ENSSSCG00000034000, ENSSSCG00000033560, ENSSSCG00000037300, ENSSSCG00000004909, ENSSSCG00000051798, ENSSSCG00000004907, ENSSSCG00000022337, ENSSSCG00000004908, ENSSSCG00000039151, ENSSSCG00000004902, ENSSSCG00000004888, ENSSSCG00000004910, ENSSSCG00000004889, ENSSSCG00000026454, ENSSSCG00000062696, ENSSSCG00000004898,…	29	9146	14566	1.2631	1	1	0.978391
GOTERM_BP_ALL	GO:0043170~macromolecule metabolic process	19	55.8824	0.0710548	ENSSSCG00000004891, ENSSSCG00000004890, ENSSSCG00000054030, ENSSSCG00000034000, ENSSSCG00000033560, ENSSSCG00000004907, ENSSSCG00000022337, ENSSSCG00000039151, ENSSSCG00000004912, ENSSSCG00000004901, ENSSSCG00000004902, ENSSSCG00000004888, ENSSSCG00000004910, ENSSSCG00000004889, ENSSSCG00000026454, ENSSSCG00000004898, ENSSSCG00000004896, ENSSSCG00000004893, ENSSSCG00000004894	29	7090	14566	1.34601	1	1	0.978391
GOTERM_BP_ALL	GO:0007585~respiratory gaseous exchange	2	5.88235	0.0723858	ENSSSCG00000004907, ENSSSCG00000037300	29	39	14566	25.7577	1	1	0.978391
GOTERM_BP_ALL	GO:0045453~bone resorption	2	5.88235	0.0723858	ENSSSCG00000004898, ENSSSCG00000051798	29	39	14566	25.7577	1	1	0.978391
GOTERM_BP_ALL	GO:0006887~exocytosis	3	8.82353	0.0772431	ENSSSCG00000037300, ENSSSCG00000004893, ENSSSCG00000004909	29	240	14566	6.27845	1	1	0.978391
GOTERM_BP_ALL	GO:0012501~programmed cell death	6	17.6471	0.0785056	ENSSSCG00000004890, ENSSSCG00000034519, ENSSSCG00000004902, ENSSSCG00000026454, ENSSSCG00000062696, ENSSSCG00000004896	29	1213	14566	2.48446	1	1	0.978391
GOTERM_BP_ALL	GO:0034103~regulation of tissue remodeling	2	5.88235	0.0795176	ENSSSCG00000004898, ENSSSCG00000051798	29	43	14566	23.3617	1	1	0.978391
GOTERM_BP_ALL	GO:0044237~cellular metabolic process	21	61.7647	0.0832994	ENSSSCG00000004891, ENSSSCG00000004890, ENSSSCG00000054030, ENSSSCG00000034000, ENSSSCG00000033560, ENSSSCG00000036234, ENSSSCG00000004907, ENSSSCG00000022337, ENSSSCG00000039151, ENSSSCG00000004912, ENSSSCG00000004901, ENSSSCG00000004902, ENSSSCG00000004888, ENSSSCG00000004910, ENSSSCG00000004889, ENSSSCG00000026454, ENSSSCG00000004898, ENSSSCG00000025744, ENSSSCG00000004896, ENSSSCG00000004893,…	29	8276	14566	1.2745	1	1	0.978391

## Sheet: Belly_fat
Category	Term	Count	%	PValue	Genes	List Total	Pop Hits	Pop Total	Fold Enrichment	Bonferroni	Benjamini	FDR
GOTERM_BP_ALL	GO:0046850~regulation of bone remodeling	3	13.6364	0.000584419	ENSSSCG00000025188, ENSSSCG00000004898, ENSSSCG00000051798	18	31	14566	78.3118	0.368762	0.442924	0.442924
GOTERM_BP_ALL	GO:0034103~regulation of tissue remodeling	3	13.6364	0.0011256	ENSSSCG00000025188, ENSSSCG00000004898, ENSSSCG00000051798	18	43	14566	56.4574	0.587841	0.442924	0.442924
GOTERM_BP_ALL	GO:0048771~tissue remodeling	3	13.6364	0.00830783	ENSSSCG00000025188, ENSSSCG00000004898, ENSSSCG00000051798	18	119	14566	20.4006	0.998592	1	1
GOTERM_BP_ALL	GO:0060259~regulation of feeding behavior	2	9.09091	0.0139209	ENSSSCG00000022305, ENSSSCG00000025188	18	12	14566	134.87	0.999984	1	1
GOTERM_BP_ALL	GO:0045780~positive regulation of bone resorption	2	9.09091	0.0150727	ENSSSCG00000004898, ENSSSCG00000051798	18	13	14566	124.496	0.999994	1	1
GOTERM_BP_ALL	GO:0046852~positive regulation of bone remodeling	2	9.09091	0.0150727	ENSSSCG00000004898, ENSSSCG00000051798	18	13	14566	124.496	0.999994	1	1
GOTERM_BP_ALL	GO:0034105~positive regulation of tissue remodeling	2	9.09091	0.0196673	ENSSSCG00000004898, ENSSSCG00000051798	18	17	14566	95.2026	1	1	1
GOTERM_BP_ALL	GO:0045124~regulation of bone resorption	2	9.09091	0.0287959	ENSSSCG00000004898, ENSSSCG00000051798	18	25	14566	64.7378	1	1	1
GOTERM_BP_ALL	GO:0048871~multicellular organismal homeostasis	3	13.6364	0.0331883	ENSSSCG00000025188, ENSSSCG00000004898, ENSSSCG00000051798	18	248	14566	9.78898	1	1	1
GOTERM_BP_ALL	GO:0050795~regulation of behavior	2	9.09091	0.0412173	ENSSSCG00000022305, ENSSSCG00000025188	18	36	14566	44.9568	1	1	1
GOTERM_BP_ALL	GO:0045453~bone resorption	2	9.09091	0.0445789	ENSSSCG00000004898, ENSSSCG00000051798	18	39	14566	41.4986	1	1	1
GOTERM_BP_ALL	GO:0019221~cytokine-mediated signaling pathway	3	13.6364	0.0538467	ENSSSCG00000025188, ENSSSCG00000004898, ENSSSCG00000003809	18	324	14566	7.4928	1	1	1
GOTERM_BP_ALL	GO:0072583~clathrin-dependent endocytosis	2	9.09091	0.0678014	ENSSSCG00000003807, ENSSSCG00000025243	18	60	14566	26.9741	1	1	1
GOTERM_BP_ALL	GO:0046849~bone remodeling	2	9.09091	0.0678014	ENSSSCG00000004898, ENSSSCG00000051798	18	60	14566	26.9741	1	1	1
GOTERM_BP_ALL	GO:0006897~endocytosis	3	13.6364	0.0855465	ENSSSCG00000003807, ENSSSCG00000025188, ENSSSCG00000025243	18	422	14566	5.75276	1	1	1

## Sheet: Total_fat
Category	Term	Count	%	PValue	Genes	List Total	Pop Hits	Pop Total	Fold Enrichment	Bonferroni	Benjamini	FDR
GOTERM_BP_ALL	GO:0043269~regulation of ion transport	5	14.2857	0.0040739	ENSSSCG00000004919, ENSSSCG00000004281, ENSSSCG00000004921, ENSSSCG00000004898, ENSSSCG00000037300	24	425	14566	7.1402	0.978004	1	1
GOTERM_BP_ALL	GO:0044765~single-organism transport	9	25.7143	0.00521403	ENSSSCG00000004919, ENSSSCG00000004280, ENSSSCG00000004923, ENSSSCG00000004281, ENSSSCG00000004921, ENSSSCG00000004899, ENSSSCG00000004898, ENSSSCG00000037300, ENSSSCG00000004909	24	1829	14566	2.98647	0.992463	1	1
GOTERM_BP_ALL	GO:0051240~positive regulation of multicellular organismal process	7	20	0.00746528	ENSSSCG00000004907, ENSSSCG00000004919, ENSSSCG00000004917, ENSSSCG00000004280, ENSSSCG00000004898, ENSSSCG00000037300, ENSSSCG00000051798	24	1149	14566	3.69749	0.999094	1	1
GOTERM_BP_ALL	GO:1902578~single-organism localization	9	25.7143	0.00810556	ENSSSCG00000004919, ENSSSCG00000004280, ENSSSCG00000004923, ENSSSCG00000004281, ENSSSCG00000004921, ENSSSCG00000004899, ENSSSCG00000004898, ENSSSCG00000037300, ENSSSCG00000004909	24	1966	14566	2.77836	0.999504	1	1
GOTERM_BP_ALL	GO:0006869~lipid transport	4	11.4286	0.0108876	ENSSSCG00000004923, ENSSSCG00000004921, ENSSSCG00000004899, ENSSSCG00000004898	24	296	14566	8.20158	0.999964	1	1
GOTERM_BP_ALL	GO:0046903~secretion	5	14.2857	0.0132217	ENSSSCG00000004280, ENSSSCG00000004923, ENSSSCG00000004898, ENSSSCG00000037300, ENSSSCG00000004909	24	596	14566	5.09158	0.999996	1	1
GOTERM_BP_ALL	GO:2000650~negative regulation of sodium ion transmembrane transporter activity	2	5.71429	0.0141256	ENSSSCG00000004919, ENSSSCG00000037300	24	9	14566	134.87	0.999998	1	1
GOTERM_BP_ALL	GO:0010876~lipid localization	4	11.4286	0.0144678	ENSSSCG00000004923, ENSSSCG00000004921, ENSSSCG00000004899, ENSSSCG00000004898	24	329	14566	7.37893	0.999999	1	1
GOTERM_BP_ALL	GO:0006810~transport	11	31.4286	0.0154991	ENSSSCG00000004908, ENSSSCG00000004919, ENSSSCG00000004917, ENSSSCG00000004280, ENSSSCG00000004923, ENSSSCG00000004281, ENSSSCG00000004921, ENSSSCG00000004899, ENSSSCG00000004898, ENSSSCG00000037300, ENSSSCG00000004909	24	3151	14566	2.11872	1	1	1
GOTERM_BP_ALL	GO:1902306~negative regulation of sodium ion transmembrane transport	2	5.71429	0.0156833	ENSSSCG00000004919, ENSSSCG00000037300	24	10	14566	121.383	1	1	1
GOTERM_BP_ALL	GO:0071804~cellular potassium ion transport	3	8.57143	0.0169303	ENSSSCG00000004919, ENSSSCG00000004281, ENSSSCG00000037300	24	127	14566	14.3366	1	1	1
GOTERM_BP_ALL	GO:0071805~potassium ion transmembrane transport	3	8.57143	0.0169303	ENSSSCG00000004919, ENSSSCG00000004281, ENSSSCG00000037300	24	127	14566	14.3366	1	1	1
GOTERM_BP_ALL	GO:0046852~positive regulation of bone remodeling	2	5.71429	0.0203422	ENSSSCG00000004898, ENSSSCG00000051798	24	13	14566	93.3718	1	1	1
GOTERM_BP_ALL	GO:0045780~positive regulation of bone resorption	2	5.71429	0.0203422	ENSSSCG00000004898, ENSSSCG00000051798	24	13	14566	93.3718	1	1	1
GOTERM_BP_ALL	GO:1901017~negative regulation of potassium ion transmembrane transporter activity	2	5.71429	0.0203422	ENSSSCG00000004919, ENSSSCG00000037300	24	13	14566	93.3718	1	1	1
GOTERM_BP_ALL	GO:0010766~negative regulation of sodium ion transport	2	5.71429	0.0203422	ENSSSCG00000004919, ENSSSCG00000037300	24	13	14566	93.3718	1	1	1
GOTERM_BP_ALL	GO:0051234~establishment of localization	11	31.4286	0.0205045	ENSSSCG00000004908, ENSSSCG00000004919, ENSSSCG00000004917, ENSSSCG00000004280, ENSSSCG00000004923, ENSSSCG00000004281, ENSSSCG00000004921, ENSSSCG00000004899, ENSSSCG00000004898, ENSSSCG00000037300, ENSSSCG00000004909	24	3282	14566	2.03415	1	1	1
GOTERM_BP_ALL	GO:1901380~negative regulation of potassium ion transmembrane transport	2	5.71429	0.0218905	ENSSSCG00000004919, ENSSSCG00000037300	24	14	14566	86.7024	1	1	1
GOTERM_BP_ALL	GO:0006813~potassium ion transport	3	8.57143	0.0225622	ENSSSCG00000004919, ENSSSCG00000004281, ENSSSCG00000037300	24	148	14566	12.3024	1	1	1
GOTERM_BP_ALL	GO:1903861~positive regulation of dendrite extension	2	5.71429	0.02498	ENSSSCG00000004919, ENSSSCG00000004280	24	16	14566	75.8646	1	1	1
GOTERM_BP_ALL	GO:0043267~negative regulation of potassium ion transport	2	5.71429	0.02498	ENSSSCG00000004919, ENSSSCG00000037300	24	16	14566	75.8646	1	1	1
GOTERM_BP_ALL	GO:1903859~regulation of dendrite extension	2	5.71429	0.0265213	ENSSSCG00000004919, ENSSSCG00000004280	24	17	14566	71.402	1	1	1
GOTERM_BP_ALL	GO:0034105~positive regulation of tissue remodeling	2	5.71429	0.0265213	ENSSSCG00000004898, ENSSSCG00000051798	24	17	14566	71.402	1	1	1
GOTERM_BP_ALL	GO:0051049~regulation of transport	6	17.1429	0.027769	ENSSSCG00000004919, ENSSSCG00000004281, ENSSSCG00000004921, ENSSSCG00000004898, ENSSSCG00000037300, ENSSSCG00000004909	24	1118	14566	3.25716	1	1	1
GOTERM_BP_ALL	GO:0006811~ion transport	6	17.1429	0.0279596	ENSSSCG00000004919, ENSSSCG00000004923, ENSSSCG00000004281, ENSSSCG00000004921, ENSSSCG00000004898, ENSSSCG00000037300	24	1120	14566	3.25134	1	1	1
GOTERM_BP_ALL	GO:0006508~proteolysis	6	17.1429	0.0291206	ENSSSCG00000004907, ENSSSCG00000004919, ENSSSCG00000035506, ENSSSCG00000004917, ENSSSCG00000004912, ENSSSCG00000026454	24	1132	14566	3.21687	1	1	1
GOTERM_BP_ALL	GO:0097484~dendrite extension	2	5.71429	0.0357201	ENSSSCG00000004919, ENSSSCG00000004280	24	23	14566	52.7754	1	1	1
GOTERM_BP_ALL	GO:0051239~regulation of multicellular organismal process	8	22.8571	0.0384115	ENSSSCG00000004907, ENSSSCG00000004919, ENSSSCG00000004917, ENSSSCG00000004280, ENSSSCG00000004898, ENSSSCG00000037300, ENSSSCG00000035667, ENSSSCG00000051798	24	2102	14566	2.30986	1	1	1
GOTERM_BP_ALL	GO:0045124~regulation of bone resorption	2	5.71429	0.0387678	ENSSSCG00000004898, ENSSSCG00000051798	24	25	14566	48.5533	1	1	1
GOTERM_BP_ALL	GO:0045862~positive regulation of proteolysis	3	8.57143	0.0470472	ENSSSCG00000004907, ENSSSCG00000004917, ENSSSCG00000026454	24	221	14566	8.23869	1	1	1
GOTERM_BP_ALL	GO:0046850~regulation of bone remodeling	2	5.71429	0.0478559	ENSSSCG00000004898, ENSSSCG00000051798	24	31	14566	39.1559	1	1	1
GOTERM_BP_ALL	GO:1901016~regulation of potassium ion transmembrane transporter activity	2	5.71429	0.052369	ENSSSCG00000004919, ENSSSCG00000037300	24	34	14566	35.701	1	1	1
GOTERM_BP_ALL	GO:0006887~exocytosis	3	8.57143	0.0545163	ENSSSCG00000004280, ENSSSCG00000037300, ENSSSCG00000004909	24	240	14566	7.58646	1	1	1
GOTERM_BP_ALL	GO:0045453~bone resorption	2	5.71429	0.0598455	ENSSSCG00000004898, ENSSSCG00000051798	24	39	14566	31.1239	1	1	1
GOTERM_BP_ALL	GO:0007585~respiratory gaseous exchange	2	5.71429	0.0598455	ENSSSCG00000004907, ENSSSCG00000037300	24	39	14566	31.1239	1	1	1
GOTERM_BP_ALL	GO:2000649~regulation of sodium ion transmembrane transporter activity	2	5.71429	0.0598455	ENSSSCG00000004919, ENSSSCG00000037300	24	39	14566	31.1239	1	1	1
GOTERM_BP_ALL	GO:0032879~regulation of localization	7	20	0.0632766	ENSSSCG00000004907, ENSSSCG00000004919, ENSSSCG00000004281, ENSSSCG00000004921, ENSSSCG00000004898, ENSSSCG00000037300, ENSSSCG00000004909	24	1856	14566	2.28902	1	1	1
GOTERM_BP_ALL	GO:0032413~negative regulation of ion transmembrane transporter activity	2	5.71429	0.0643042	ENSSSCG00000004919, ENSSSCG00000037300	24	42	14566	28.9008	1	1	1
GOTERM_BP_ALL	GO:0051179~localization	12	34.2857	0.0652574	ENSSSCG00000004907, ENSSSCG00000004908, ENSSSCG00000004919, ENSSSCG00000004917, ENSSSCG00000004280, ENSSSCG00000004923, ENSSSCG00000004281, ENSSSCG00000004921, ENSSSCG00000004899, ENSSSCG00000004898, ENSSSCG00000037300, ENSSSCG00000004909	24	4491	14566	1.62169	1	1	1
GOTERM_BP_ALL	GO:1902305~regulation of sodium ion transmembrane transport	2	5.71429	0.065786	ENSSSCG00000004919, ENSSSCG00000037300	24	43	14566	28.2287	1	1	1
GOTERM_BP_ALL	GO:0034103~regulation of tissue remodeling	2	5.71429	0.065786	ENSSSCG00000004898, ENSSSCG00000051798	24	43	14566	28.2287	1	1	1
GOTERM_BP_ALL	GO:0042391~regulation of membrane potential	3	8.57143	0.0671027	ENSSSCG00000004919, ENSSSCG00000004280, ENSSSCG00000037300	24	270	14566	6.74352	1	1	1
GOTERM_BP_ALL	GO:1901379~regulation of potassium ion transmembrane transport	2	5.71429	0.0702178	ENSSSCG00000004919, ENSSSCG00000037300	24	46	14566	26.3877	1	1	1
GOTERM_BP_ALL	GO:1904063~negative regulation of cation transmembrane transport	2	5.71429	0.0702178	ENSSSCG00000004919, ENSSSCG00000037300	24	46	14566	26.3877	1	1	1
GOTERM_BP_ALL	GO:0032410~negative regulation of transporter activity	2	5.71429	0.0731612	ENSSSCG00000004919, ENSSSCG00000037300	24	48	14566	25.2882	1	1	1
GOTERM_BP_ALL	GO:0044699~single-organism process	21	60	0.0743473	ENSSSCG00000004280, ENSSSCG00000004281, ENSSSCG00000036234, ENSSSCG00000037300, ENSSSCG00000035667, ENSSSCG00000004909, ENSSSCG00000051798, ENSSSCG00000004907, ENSSSCG00000004919, ENSSSCG00000004917, ENSSSCG00000004903, ENSSSCG00000004923, ENSSSCG00000004901, ENSSSCG00000004902, ENSSSCG00000004921, ENSSSCG00000004910, ENSSSCG00000004899, ENSSSCG00000026246, ENSSSCG00000026454, ENSSSCG00000004898,…	24	10436	14566	1.22128	1	1	1
GOTERM_BP_ALL	GO:0051641~cellular localization	7	20	0.0744247	ENSSSCG00000004908, ENSSSCG00000004919, ENSSSCG00000004917, ENSSSCG00000004280, ENSSSCG00000004899, ENSSSCG00000037300, ENSSSCG00000004909	24	1933	14566	2.19784	1	1	1
GOTERM_BP_ALL	GO:0032844~regulation of homeostatic process	3	8.57143	0.0764412	ENSSSCG00000004919, ENSSSCG00000004898, ENSSSCG00000051798	24	291	14566	6.25687	1	1	1
GOTERM_BP_ALL	GO:0034766~negative regulation of ion transmembrane transport	2	5.71429	0.0775595	ENSSSCG00000004919, ENSSSCG00000037300	24	51	14566	23.8007	1	1	1
GOTERM_BP_ALL	GO:0070936~protein K48-linked ubiquitination	2	5.71429	0.0775595	ENSSSCG00000004919, ENSSSCG00000004902	24	51	14566	23.8007	1	1	1
GOTERM_BP_ALL	GO:0043266~regulation of potassium ion transport	2	5.71429	0.0790212	ENSSSCG00000004919, ENSSSCG00000037300	24	52	14566	23.3429	1	1	1
GOTERM_BP_ALL	GO:0034765~regulation of ion transmembrane transport	3	8.57143	0.0791834	ENSSSCG00000004919, ENSSSCG00000004281, ENSSSCG00000037300	24	297	14566	6.13047	1	1	1
GOTERM_BP_ALL	GO:0015672~monovalent inorganic cation transport	3	8.57143	0.0796435	ENSSSCG00000004919, ENSSSCG00000004281, ENSSSCG00000037300	24	298	14566	6.1099	1	1	1
GOTERM_BP_ALL	GO:0044070~regulation of anion transport	2	5.71429	0.0819379	ENSSSCG00000004921, ENSSSCG00000004898	24	54	14566	22.4784	1	1	1
GOTERM_BP_ALL	GO:0034763~negative regulation of transmembrane transport	2	5.71429	0.0819379	ENSSSCG00000004919, ENSSSCG00000037300	24	54	14566	22.4784	1	1	1
GOTERM_BP_ALL	GO:0034762~regulation of transmembrane transport	3	8.57143	0.0828884	ENSSSCG00000004919, ENSSSCG00000004281, ENSSSCG00000037300	24	305	14566	5.96967	1	1	1
GOTERM_BP_ALL	GO:0046717~acid secretion	2	5.71429	0.0848457	ENSSSCG00000004923, ENSSSCG00000004898	24	56	14566	21.6756	1	1	1
GOTERM_BP_ALL	GO:0002028~regulation of sodium ion transport	2	5.71429	0.0877448	ENSSSCG00000004919, ENSSSCG00000037300	24	58	14566	20.9282	1	1	1
GOTERM_BP_ALL	GO:0046849~bone remodeling	2	5.71429	0.090635	ENSSSCG00000004898, ENSSSCG00000051798	24	60	14566	20.2306	1	1	1
GOTERM_BP_ALL	GO:0015711~organic anion transport	3	8.57143	0.0909387	ENSSSCG00000004923, ENSSSCG00000004921, ENSSSCG00000004898	24	322	14566	5.6545	1	1	1
GOTERM_BP_ALL	GO:0046907~intracellular transport	5	14.2857	0.0934352	ENSSSCG00000004908, ENSSSCG00000004917, ENSSSCG00000004280, ENSSSCG00000004899, ENSSSCG00000037300	24	1111	14566	2.7314	1	1	1
GOTERM_BP_ALL	GO:0044267~cellular protein metabolic process	10	28.5714	0.0971843	ENSSSCG00000004907, ENSSSCG00000004919, ENSSSCG00000035506, ENSSSCG00000004917, ENSSSCG00000004912, ENSSSCG00000004901, ENSSSCG00000004902, ENSSSCG00000026246, ENSSSCG00000026454, ENSSSCG00000004898	24	3649	14566	1.66324	1	1	1

## Sheet: IMF
Category	Term	Count	%	PValue	Genes	List	Total	Pop	Hits	Pop	Total	Fold	Enrichment	Bonferroni	Benjamini	FDR
GOTERM_BP_ALL	GO:0044699~single-organism	process	18	75	0.0317833	ENSSSCG00000055610,	ENSSSCG00000005790,	ENSSSCG00000015358,	ENSSSCG00000015777,	ENSSSCG00000052345,	ENSSSCG00000015779,	ENSSSCG00000015356,	ENSSSCG00000015775,	ENSSSCG00000059924,	ENSSSCG00000015357,	ENSSSCG00000015780,	ENSSSCG00000021126,	ENSSSCG00000021731,	ENSSSCG00000015781,	ENSSSCG00000033160,	ENSSSCG00000027901,	ENSSSCG00000022456,	ENSSSCG00000024555	19	13973	18906	1.28183	1	1	1
GOTERM_BP_ALL	GO:0070830~bicellular	tight	junction	assembly	2	8.33333	0.0592369	ENSSSCG00000027901,	ENSSSCG00000022456	19	64	18906	31.0954	1	1	1
GOTERM_BP_ALL	GO:0043297~apical	junction	assembly	2	8.33333	0.066404	ENSSSCG00000027901,	ENSSSCG00000022456	19	72	18906	27.6404	1	1	1

## Sheet: Ham_side_fat_thickness
Category	Term	Count	%	PValue	Genes	List Total	Pop Hits	Pop Total	Fold Enrichment	Bonferroni	Benjamini	FDR
GOTERM_BP_ALL	GO:0060429~epithelium development	5	33.3333	0.00274577	ENSSSCG00000033505, ENSSSCG00000007030, ENSSSCG00000025822, ENSSSCG00000007019, ENSSSCG00000007029	13	1001	18906	7.26427	0.907552	1	1
GOTERM_BP_ALL	GO:0072659~protein localization to plasma membrane	3	20	0.00912547	ENSSSCG00000007022, ENSSSCG00000007030, ENSSSCG00000020715	13	232	18906	18.8057	0.999643	1	1
GOTERM_BP_ALL	GO:1902578~single-organism localization	6	40	0.0141526	ENSSSCG00000007033, ENSSSCG00000007022, ENSSSCG00000007030, ENSSSCG00000020715, ENSSSCG00000025822, ENSSSCG00000007019	13	2496	18906	3.49593	0.999996	1	1
GOTERM_BP_ALL	GO:1990778~protein localization to cell periphery	3	20	0.014444	ENSSSCG00000007022, ENSSSCG00000007030, ENSSSCG00000020715	13	295	18906	14.7896	0.999997	1	1
GOTERM_BP_ALL	GO:0009888~tissue development	5	33.3333	0.0150252	ENSSSCG00000033505, ENSSSCG00000007030, ENSSSCG00000025822, ENSSSCG00000007019, ENSSSCG00000007029	13	1615	18906	4.5025	0.999998	1	1
GOTERM_BP_ALL	GO:1902580~single-organism cellular localization	4	26.6667	0.015496	ENSSSCG00000007033, ENSSSCG00000007022, ENSSSCG00000007030, ENSSSCG00000020715	13	867	18906	6.70961	0.999999	1	1
GOTERM_BP_ALL	GO:0048732~gland development	3	20	0.0166528	ENSSSCG00000007031, ENSSSCG00000025822, ENSSSCG00000007019	13	318	18906	13.7199	1	1	1
GOTERM_BP_ALL	GO:0007009~plasma membrane organization	3	20	0.02006	ENSSSCG00000007022, ENSSSCG00000007030, ENSSSCG00000020715	13	351	18906	12.43	1	1	1
GOTERM_BP_ALL	GO:0044707~single-multicellular organism process	8	53.3333	0.021966	ENSSSCG00000007026, ENSSSCG00000033505, ENSSSCG00000007031, ENSSSCG00000007030, ENSSSCG00000025822, ENSSSCG00000007019, ENSSSCG00000007029, ENSSSCG00000037513	13	5110	18906	2.2768	1	1	1
GOTERM_BP_ALL	GO:0044763~single-organism cellular process	11	73.3333	0.0246097	ENSSSCG00000007026, ENSSSCG00000007033, ENSSSCG00000033505, ENSSSCG00000007022, ENSSSCG00000007032, ENSSSCG00000007031, ENSSSCG00000007030, ENSSSCG00000020715, ENSSSCG00000025822, ENSSSCG00000007019, ENSSSCG00000007029	13	9736	18906	1.64312	1	1	1
GOTERM_BP_ALL	GO:0044249~cellular biosynthetic process	8	53.3333	0.0273111	ENSSSCG00000007023, ENSSSCG00000033505, ENSSSCG00000007031, ENSSSCG00000007030, ENSSSCG00000020715, ENSSSCG00000025822, ENSSSCG00000007019, ENSSSCG00000037513	13	5318	18906	2.18775	1	1	1
GOTERM_BP_ALL	GO:1901576~organic substance biosynthetic process	8	53.3333	0.0292531	ENSSSCG00000007023, ENSSSCG00000033505, ENSSSCG00000007031, ENSSSCG00000007030, ENSSSCG00000020715, ENSSSCG00000025822, ENSSSCG00000007019, ENSSSCG00000037513	13	5386	18906	2.16013	1	1	1
GOTERM_BP_ALL	GO:0051179~localization	8	53.3333	0.030352	ENSSSCG00000007026, ENSSSCG00000007033, ENSSSCG00000007022, ENSSSCG00000007032, ENSSSCG00000007030, ENSSSCG00000020715, ENSSSCG00000025822, ENSSSCG00000007019	13	5423	18906	2.14539	1	1	1
GOTERM_BP_ALL	GO:0007275~multicellular organism development	7	46.6667	0.0321891	ENSSSCG00000033505, ENSSSCG00000007031, ENSSSCG00000007030, ENSSSCG00000025822, ENSSSCG00000007019, ENSSSCG00000007029, ENSSSCG00000037513	13	4211	18906	2.41751	1	1	1
GOTERM_BP_ALL	GO:0009058~biosynthetic process	8	53.3333	0.0323247	ENSSSCG00000007023, ENSSSCG00000033505, ENSSSCG00000007031, ENSSSCG00000007030, ENSSSCG00000020715, ENSSSCG00000025822, ENSSSCG00000007019, ENSSSCG00000037513	13	5487	18906	2.12037	1	1	1
GOTERM_BP_ALL	GO:0008104~protein localization	5	33.3333	0.0351026	ENSSSCG00000007033, ENSSSCG00000007022, ENSSSCG00000007030, ENSSSCG00000020715, ENSSSCG00000025822	13	2081	18906	3.49425	1	1	1
GOTERM_BP_ALL	GO:0072657~protein localization to membrane	3	20	0.036152	ENSSSCG00000007022, ENSSSCG00000007030, ENSSSCG00000020715	13	482	18906	9.05171	1	1	1
GOTERM_BP_ALL	GO:0050793~regulation of developmental process	5	33.3333	0.0362675	ENSSSCG00000033505, ENSSSCG00000007030, ENSSSCG00000025822, ENSSSCG00000007019, ENSSSCG00000007029	13	2102	18906	3.45934	1	1	1
GOTERM_BP_ALL	GO:0048589~developmental growth	3	20	0.0392265	ENSSSCG00000025822, ENSSSCG00000007019, ENSSSCG00000037513	13	504	18906	8.65659	1	1	1
GOTERM_BP_ALL	GO:0002067~glandular epithelial cell differentiation	2	13.3333	0.040497	ENSSSCG00000033505, ENSSSCG00000007019	13	65	18906	44.7479	1	1	1
GOTERM_BP_ALL	GO:0034645~cellular macromolecule biosynthetic process	7	46.6667	0.042105	ENSSSCG00000007023, ENSSSCG00000033505, ENSSSCG00000007031, ENSSSCG00000007030, ENSSSCG00000020715, ENSSSCG00000025822, ENSSSCG00000037513	13	4465	18906	2.27999	1	1	1
GOTERM_BP_ALL	GO:0009059~macromolecule biosynthetic process	7	46.6667	0.0442811	ENSSSCG00000007023, ENSSSCG00000033505, ENSSSCG00000007031, ENSSSCG00000007030, ENSSSCG00000020715, ENSSSCG00000025822, ENSSSCG00000037513	13	4515	18906	2.25474	1	1	1
GOTERM_BP_ALL	GO:0071347~cellular response to interleukin-1	2	13.3333	0.045376	ENSSSCG00000007030, ENSSSCG00000025822	13	73	18906	39.844	1	1	1
GOTERM_BP_ALL	GO:0030855~epithelial cell differentiation	3	20	0.0505927	ENSSSCG00000033505, ENSSSCG00000007030, ENSSSCG00000007019	13	580	18906	7.52228	1	1	1
GOTERM_BP_ALL	GO:0070555~response to interleukin-1	2	13.3333	0.0526518	ENSSSCG00000007030, ENSSSCG00000025822	13	85	18906	34.219	1	1	1
GOTERM_BP_ALL	GO:0043009~chordate embryonic development	3	20	0.0544094	ENSSSCG00000007031, ENSSSCG00000025822, ENSSSCG00000037513	13	604	18906	7.22338	1	1	1
GOTERM_BP_ALL	GO:0048856~anatomical structure development	7	46.6667	0.0546767	ENSSSCG00000033505, ENSSSCG00000007031, ENSSSCG00000007030, ENSSSCG00000025822, ENSSSCG00000007019, ENSSSCG00000007029, ENSSSCG00000037513	13	4733	18906	2.15089	1	1	1
GOTERM_BP_ALL	GO:0009792~embryo development ending in birth or egg hatching	3	20	0.0555422	ENSSSCG00000007031, ENSSSCG00000025822, ENSSSCG00000037513	13	611	18906	7.14063	1	1	1
GOTERM_BP_ALL	GO:0018193~peptidyl-amino acid modification	3	20	0.0570114	ENSSSCG00000007030, ENSSSCG00000020715, ENSSSCG00000025822	13	620	18906	7.03697	1	1	1
GOTERM_BP_ALL	GO:0010256~endomembrane system organization	3	20	0.0578337	ENSSSCG00000007022, ENSSSCG00000007030, ENSSSCG00000020715	13	625	18906	6.98068	1	1	1
GOTERM_BP_ALL	GO:0033036~macromolecule localization	5	33.3333	0.0590567	ENSSSCG00000007033, ENSSSCG00000007022, ENSSSCG00000007030, ENSSSCG00000020715, ENSSSCG00000025822	13	2450	18906	2.96797	1	1	1
GOTERM_BP_ALL	GO:0040007~growth	3	20	0.0643949	ENSSSCG00000025822, ENSSSCG00000007019, ENSSSCG00000037513	13	664	18906	6.57067	1	1	1
GOTERM_BP_ALL	GO:0022612~gland morphogenesis	2	13.3333	0.0658589	ENSSSCG00000007031, ENSSSCG00000025822	13	107	18906	27.1833	1	1	1
GOTERM_BP_ALL	GO:0051239~regulation of multicellular organismal process	5	33.3333	0.0662777	ENSSSCG00000033505, ENSSSCG00000007030, ENSSSCG00000025822, ENSSSCG00000007019, ENSSSCG00000007029	13	2543	18906	2.85943	1	1	1
GOTERM_BP_ALL	GO:0044767~single-organism developmental process	7	46.6667	0.0678449	ENSSSCG00000033505, ENSSSCG00000007031, ENSSSCG00000007030, ENSSSCG00000025822, ENSSSCG00000007019, ENSSSCG00000007029, ENSSSCG00000037513	13	4972	18906	2.0475	1	1	1
GOTERM_BP_ALL	GO:0044802~single-organism membrane organization	3	20	0.0717401	ENSSSCG00000007022, ENSSSCG00000007030, ENSSSCG00000020715	13	706	18906	6.17978	1	1	1
GOTERM_BP_ALL	GO:0032502~developmental process	7	46.6667	0.0725588	ENSSSCG00000033505, ENSSSCG00000007031, ENSSSCG00000007030, ENSSSCG00000025822, ENSSSCG00000007019, ENSSSCG00000007029, ENSSSCG00000037513	13	5050	18906	2.01587	1	1	1
GOTERM_BP_ALL	GO:0034613~cellular protein localization	4	26.6667	0.0732309	ENSSSCG00000007033, ENSSSCG00000007022, ENSSSCG00000007030, ENSSSCG00000020715	13	1587	18906	3.66555	1	1	1
GOTERM_BP_ALL	GO:0032501~multicellular organismal process	8	53.3333	0.0738622	ENSSSCG00000007026, ENSSSCG00000033505, ENSSSCG00000007031, ENSSSCG00000007030, ENSSSCG00000025822, ENSSSCG00000007019, ENSSSCG00000007029, ENSSSCG00000037513	13	6438	18906	1.80715	1	1	1
GOTERM_BP_ALL	GO:0070727~cellular macromolecule localization	4	26.6667	0.074015	ENSSSCG00000007033, ENSSSCG00000007022, ENSSSCG00000007030, ENSSSCG00000020715	13	1594	18906	3.64945	1	1	1
GOTERM_BP_ALL	GO:0006810~transport	6	40	0.074034	ENSSSCG00000007026, ENSSSCG00000007033, ENSSSCG00000007022, ENSSSCG00000020715, ENSSSCG00000025822, ENSSSCG00000007019	13	3803	18906	2.29446	1	1	1
GOTERM_BP_ALL	GO:0048523~negative regulation of cellular process	6	40	0.0761882	ENSSSCG00000007023, ENSSSCG00000033505, ENSSSCG00000007032, ENSSSCG00000007030, ENSSSCG00000025822, ENSSSCG00000007029	13	3833	18906	2.27651	1	1	1
GOTERM_BP_ALL	GO:0090090~negative regulation of canonical Wnt signaling pathway	2	13.3333	0.0765389	ENSSSCG00000025822, ENSSSCG00000007029	13	125	18906	23.2689	1	1	1
GOTERM_BP_ALL	GO:2000026~regulation of multicellular organismal development	4	26.6667	0.079268	ENSSSCG00000033505, ENSSSCG00000007030, ENSSSCG00000025822, ENSSSCG00000007029	13	1640	18906	3.54709	1	1	1
GOTERM_BP_ALL	GO:0030856~regulation of epithelial cell differentiation	2	13.3333	0.0812495	ENSSSCG00000033505, ENSSSCG00000007030	13	133	18906	21.8693	1	1	1
GOTERM_BP_ALL	GO:0051093~negative regulation of developmental process	3	20	0.0821418	ENSSSCG00000033505, ENSSSCG00000025822, ENSSSCG00000007029	13	763	18906	5.71812	1	1	1
GOTERM_BP_ALL	GO:0002065~columnar/cuboidal epithelial cell differentiation	2	13.3333	0.0865227	ENSSSCG00000033505, ENSSSCG00000007019	13	142	18906	20.4832	1	1	1
GOTERM_BP_ALL	GO:0051234~establishment of localization	6	40	0.0874482	ENSSSCG00000007026, ENSSSCG00000007033, ENSSSCG00000007022, ENSSSCG00000020715, ENSSSCG00000025822, ENSSSCG00000007019	13	3982	18906	2.19132	1	1	1
GOTERM_BP_ALL	GO:0061024~membrane organization	3	20	0.0904887	ENSSSCG00000007022, ENSSSCG00000007030, ENSSSCG00000020715	13	807	18906	5.40635	1	1	1
GOTERM_BP_ALL	GO:0071356~cellular response to tumor necrosis factor	2	13.3333	0.0906048	ENSSSCG00000007030, ENSSSCG00000025822	13	149	18906	19.5209	1	1	1
GOTERM_BP_ALL	GO:0030178~negative regulation of Wnt signaling pathway	2	13.3333	0.0911866	ENSSSCG00000025822, ENSSSCG00000007029	13	150	18906	19.3908	1	1	1
GOTERM_BP_ALL	GO:2000241~regulation of reproductive process	2	13.3333	0.0917681	ENSSSCG00000007032, ENSSSCG00000025822	13	151	18906	19.2624	1	1	1
GOTERM_BP_ALL	GO:0001666~response to hypoxia	2	13.3333	0.0923492	ENSSSCG00000007032, ENSSSCG00000025822	13	152	18906	19.1356	1	1	1
GOTERM_BP_ALL	GO:0036293~response to decreased oxygen levels	2	13.3333	0.0935104	ENSSSCG00000007032, ENSSSCG00000025822	13	154	18906	18.8871	1	1	1
GOTERM_BP_ALL	GO:0034612~response to tumor necrosis factor	2	13.3333	0.0998727	ENSSSCG00000007030, ENSSSCG00000025822	13	165	18906	17.628	1	1	1

## Sheet: Shoulder_dorsal_fat
Category	Term	Count	%	PValue	Genes	List Total	Pop Hits	Pop Total	Fold Enrichment	Bonferroni	Benjamini	FDR
GOTERM_BP_ALL	GO:0050911~detection of chemical stimulus involved in sensory perception of smell	28	10.1083	7.42294e-17	ENSSSCG00000058733, ENSSSCG00000052490, ENSSSCG00000053041, ENSSSCG00000056035, ENSSSCG00000057089, ENSSSCG00000035155, ENSSSCG00000039458, ENSSSCG00000033851, ENSSSCG00000003959, ENSSSCG00000003957, ENSSSCG00000003958, ENSSSCG00000003955, ENSSSCG00000047332, ENSSSCG00000061047, ENSSSCG00000038092, ENSSSCG00000056303, ENSSSCG00000059698, ENSSSCG00000048482, ENSSSCG00000052867, ENSSSCG00000053334,…	214	302	18906	8.191	2.40141e-13	1.60558e-13	1.59742e-13
GOTERM_BP_ALL	GO:0050906~detection of stimulus involved in sensory perception	30	10.8303	4.1427e-16	ENSSSCG00000058733, ENSSSCG00000052490, ENSSSCG00000053041, ENSSSCG00000056035, ENSSSCG00000057089, ENSSSCG00000035155, ENSSSCG00000033054, ENSSSCG00000039458, ENSSSCG00000033851, ENSSSCG00000003959, ENSSSCG00000003957, ENSSSCG00000003958, ENSSSCG00000003955, ENSSSCG00000047332, ENSSSCG00000061047, ENSSSCG00000038092, ENSSSCG00000056303, ENSSSCG00000059698, ENSSSCG00000048482, ENSSSCG00000013873,…	214	383	18906	6.92004	9.60565e-13	4.48033e-13	4.45754e-13
GOTERM_BP_ALL	GO:0051606~detection of stimulus	32	11.5523	9.98758e-16	ENSSSCG00000058733, ENSSSCG00000052490, ENSSSCG00000053041, ENSSSCG00000056035, ENSSSCG00000057089, ENSSSCG00000035155, ENSSSCG00000033054, ENSSSCG00000039458, ENSSSCG00000033851, ENSSSCG00000003959, ENSSSCG00000003957, ENSSSCG00000039200, ENSSSCG00000003958, ENSSSCG00000003955, ENSSSCG00000047332, ENSSSCG00000061047, ENSSSCG00000038092, ENSSSCG00000056303, ENSSSCG00000059698, ENSSSCG00000048482,…	214	459	18906	6.15918	2.16127e-12	5.94767e-13	5.91743e-13
GOTERM_BP_ALL	GO:0050907~detection of chemical stimulus involved in sensory perception	28	10.1083	1.09989e-15	ENSSSCG00000058733, ENSSSCG00000052490, ENSSSCG00000053041, ENSSSCG00000056035, ENSSSCG00000057089, ENSSSCG00000035155, ENSSSCG00000039458, ENSSSCG00000033851, ENSSSCG00000003959, ENSSSCG00000003957, ENSSSCG00000003958, ENSSSCG00000003955, ENSSSCG00000047332, ENSSSCG00000061047, ENSSSCG00000038092, ENSSSCG00000056303, ENSSSCG00000059698, ENSSSCG00000048482, ENSSSCG00000052867, ENSSSCG00000053334,…	214	335	18906	7.38413	2.40141e-12	5.94767e-13	5.91743e-13
GOTERM_BP_ALL	GO:0009593~detection of chemical stimulus	28	10.1083	9.21966e-15	ENSSSCG00000058733, ENSSSCG00000052490, ENSSSCG00000053041, ENSSSCG00000056035, ENSSSCG00000057089, ENSSSCG00000035155, ENSSSCG00000039458, ENSSSCG00000033851, ENSSSCG00000003959, ENSSSCG00000003957, ENSSSCG00000003958, ENSSSCG00000003955, ENSSSCG00000047332, ENSSSCG00000061047, ENSSSCG00000038092, ENSSSCG00000056303, ENSSSCG00000059698, ENSSSCG00000048482, ENSSSCG00000052867, ENSSSCG00000053334,…	214	365	18906	6.77721	1.99317e-11	3.98843e-12	3.96814e-12
GOTERM_BP_ALL	GO:0007608~sensory perception of smell	34	12.2744	2.24134e-12	ENSSSCG00000058733, ENSSSCG00000013805, ENSSSCG00000052490, ENSSSCG00000049285, ENSSSCG00000053041, ENSSSCG00000056035, ENSSSCG00000057089, ENSSSCG00000035155, ENSSSCG00000039458, ENSSSCG00000033851, ENSSSCG00000023821, ENSSSCG00000003959, ENSSSCG00000003957, ENSSSCG00000062551, ENSSSCG00000003958, ENSSSCG00000003955, ENSSSCG00000047332, ENSSSCG00000061047, ENSSSCG00000038092, ENSSSCG00000060305,…	214	693	18906	4.33443	4.84797e-09	8.08004e-10	8.03895e-10
GOTERM_BP_ALL	GO:0007606~sensory perception of chemical stimulus	34	12.2744	4.30287e-11	ENSSSCG00000058733, ENSSSCG00000013805, ENSSSCG00000052490, ENSSSCG00000049285, ENSSSCG00000053041, ENSSSCG00000056035, ENSSSCG00000057089, ENSSSCG00000035155, ENSSSCG00000039458, ENSSSCG00000033851, ENSSSCG00000023821, ENSSSCG00000003959, ENSSSCG00000003957, ENSSSCG00000062551, ENSSSCG00000003958, ENSSSCG00000003955, ENSSSCG00000047332, ENSSSCG00000061047, ENSSSCG00000038092, ENSSSCG00000060305,…	214	774	18906	3.88082	9.30711e-08	1.32959e-08	1.32282e-08
GOTERM_BP_ALL	GO:0007600~sensory perception	36	12.9964	8.33074e-09	ENSSSCG00000058733, ENSSSCG00000013805, ENSSSCG00000052490, ENSSSCG00000049285, ENSSSCG00000053041, ENSSSCG00000056035, ENSSSCG00000057089, ENSSSCG00000035155, ENSSSCG00000033054, ENSSSCG00000039458, ENSSSCG00000033851, ENSSSCG00000023821, ENSSSCG00000003959, ENSSSCG00000003957, ENSSSCG00000062551, ENSSSCG00000003958, ENSSSCG00000003955, ENSSSCG00000047332, ENSSSCG00000061047, ENSSSCG00000038092,…	214	1055	18906	3.01464	1.80192e-05	2.25242e-06	2.24097e-06
GOTERM_BP_ALL	GO:0007186~G-protein coupled receptor signaling pathway	58	20.9386	9.8731e-08	ENSSSCG00000063508, ENSSSCG00000013805, ENSSSCG00000050071, ENSSSCG00000059765, ENSSSCG00000052490, ENSSSCG00000049285, ENSSSCG00000052015, ENSSSCG00000033851, ENSSSCG00000003959, ENSSSCG00000003957, ENSSSCG00000003958, ENSSSCG00000003955, ENSSSCG00000047332, ENSSSCG00000061047, ENSSSCG00000056303, ENSSSCG00000059698, ENSSSCG00000032197, ENSSSCG00000054561, ENSSSCG00000052867, ENSSSCG00000056866,…	214	2504	18906	2.04635	0.000213532	2.37283e-05	2.36077e-05
GOTERM_BP_ALL	GO:0006069~ethanol oxidation	5	1.80505	1.05835e-06	ENSSSCG00000009182, ENSSSCG00000035409, ENSSSCG00000062441, ENSSSCG00000009184, ENSSSCG00000009185	214	8	18906	55.2161	0.00228658	0.00022892	0.000227756
GOTERM_BP_ALL	GO:0003008~system process	45	16.2455	5.57268e-06	ENSSSCG00000058733, ENSSSCG00000013805, ENSSSCG00000052490, ENSSSCG00000049285, ENSSSCG00000053041, ENSSSCG00000056035, ENSSSCG00000057089, ENSSSCG00000035155, ENSSSCG00000033054, ENSSSCG00000039458, ENSSSCG00000013864, ENSSSCG00000033851, ENSSSCG00000023821, ENSSSCG00000003959, ENSSSCG00000003957, ENSSSCG00000062551, ENSSSCG00000003958, ENSSSCG00000003955, ENSSSCG00000028635, ENSSSCG00000047332,…	214	1953	18906	2.03562	0.0119814	0.00109579	0.00109022
GOTERM_BP_ALL	GO:0050877~neurological system process	36	12.9964	7.45162e-06	ENSSSCG00000058733, ENSSSCG00000013805, ENSSSCG00000052490, ENSSSCG00000049285, ENSSSCG00000053041, ENSSSCG00000056035, ENSSSCG00000057089, ENSSSCG00000035155, ENSSSCG00000033054, ENSSSCG00000039458, ENSSSCG00000033851, ENSSSCG00000023821, ENSSSCG00000003959, ENSSSCG00000003957, ENSSSCG00000062551, ENSSSCG00000003958, ENSSSCG00000003955, ENSSSCG00000047332, ENSSSCG00000061047, ENSSSCG00000038092,…	214	1406	18906	2.26205	0.0159887	0.00134315	0.00133632
GOTERM_BP_ALL	GO:0006067~ethanol metabolic process	5	1.80505	1.03414e-05	ENSSSCG00000009182, ENSSSCG00000035409, ENSSSCG00000062441, ENSSSCG00000009184, ENSSSCG00000009185	214	13	18906	33.9792	0.0221203	0.00172065	0.0017119
GOTERM_BP_ALL	GO:0034308~primary alcohol metabolic process	5	1.80505	0.000772942	ENSSSCG00000009182, ENSSSCG00000035409, ENSSSCG00000062441, ENSSSCG00000009184, ENSSSCG00000009185	214	37	18906	11.9386	0.812227	0.11942	0.118812
GOTERM_BP_ALL	GO:0042572~retinol metabolic process	4	1.44404	0.00161438	ENSSSCG00000009182, ENSSSCG00000035409, ENSSSCG00000062441, ENSSSCG00000009184	214	21	18906	16.8278	0.969643	0.232793	0.23161
GOTERM_BP_ALL	GO:0007165~signal transduction	91	32.852	0.00428045	ENSSSCG00000063508, ENSSSCG00000013805, ENSSSCG00000050071, ENSSSCG00000059765, ENSSSCG00000052490, ENSSSCG00000049285, ENSSSCG00000016239, ENSSSCG00000052015, ENSSSCG00000052059, ENSSSCG00000033851, ENSSSCG00000032842, ENSSSCG00000036568, ENSSSCG00000003959, ENSSSCG00000030906, ENSSSCG00000003957, ENSSSCG00000003958, ENSSSCG00000003955, ENSSSCG00000013050, ENSSSCG00000047332, ENSSSCG00000061169,…	214	6322	18906	1.27167	0.999907	0.578664	0.575721
GOTERM_BP_ALL	GO:0015711~organic anion transport	12	4.33213	0.00649864	ENSSSCG00000061902, ENSSSCG00000022404, ENSSSCG00000013833, ENSSSCG00000027453, ENSSSCG00000029516, ENSSSCG00000028537, ENSSSCG00000023571, ENSSSCG00000009179, ENSSSCG00000029248, ENSSSCG00000025413, ENSSSCG00000013057, ENSSSCG00000032842	214	406	18906	2.61121	0.999999	0.826856	0.822651
GOTERM_BP_ALL	GO:0044700~single organism signaling	93	33.574	0.012135	ENSSSCG00000063508, ENSSSCG00000013805, ENSSSCG00000050071, ENSSSCG00000059765, ENSSSCG00000052490, ENSSSCG00000049285, ENSSSCG00000016239, ENSSSCG00000052015, ENSSSCG00000052059, ENSSSCG00000033851, ENSSSCG00000032842, ENSSSCG00000036568, ENSSSCG00000003959, ENSSSCG00000030906, ENSSSCG00000003957, ENSSSCG00000003958, ENSSSCG00000003955, ENSSSCG00000013050, ENSSSCG00000047332, ENSSSCG00000061169,…	214	6718	18906	1.22301	1	1	0.995375
GOTERM_BP_ALL	GO:0001523~retinoid metabolic process	4	1.44404	0.0133015	ENSSSCG00000009182, ENSSSCG00000035409, ENSSSCG00000062441, ENSSSCG00000009184	214	44	18906	8.03144	1	1	0.995375
GOTERM_BP_ALL	GO:0006820~anion transport	13	4.69314	0.0145263	ENSSSCG00000061902, ENSSSCG00000013833, ENSSSCG00000027453, ENSSSCG00000013057, ENSSSCG00000032842, ENSSSCG00000022404, ENSSSCG00000039330, ENSSSCG00000028537, ENSSSCG00000029516, ENSSSCG00000023571, ENSSSCG00000009179, ENSSSCG00000029248, ENSSSCG00000025413	214	517	18906	2.22146	1	1	0.995375
GOTERM_BP_ALL	GO:0023052~signaling	93	33.574	0.0149183	ENSSSCG00000063508, ENSSSCG00000013805, ENSSSCG00000050071, ENSSSCG00000059765, ENSSSCG00000052490, ENSSSCG00000049285, ENSSSCG00000016239, ENSSSCG00000052015, ENSSSCG00000052059, ENSSSCG00000033851, ENSSSCG00000032842, ENSSSCG00000036568, ENSSSCG00000003959, ENSSSCG00000030906, ENSSSCG00000003957, ENSSSCG00000003958, ENSSSCG00000003955, ENSSSCG00000013050, ENSSSCG00000047332, ENSSSCG00000061169,…	214	6767	18906	1.21415	1	1	0.995375
GOTERM_BP_ALL	GO:0016101~diterpenoid metabolic process	4	1.44404	0.0149985	ENSSSCG00000009182, ENSSSCG00000035409, ENSSSCG00000062441, ENSSSCG00000009184	214	46	18906	7.68224	1	1	0.995375
GOTERM_BP_ALL	GO:0007154~cell communication	93	33.574	0.0169453	ENSSSCG00000063508, ENSSSCG00000013805, ENSSSCG00000050071, ENSSSCG00000059765, ENSSSCG00000052490, ENSSSCG00000049285, ENSSSCG00000016239, ENSSSCG00000052015, ENSSSCG00000052059, ENSSSCG00000033851, ENSSSCG00000032842, ENSSSCG00000036568, ENSSSCG00000003959, ENSSSCG00000030906, ENSSSCG00000003957, ENSSSCG00000003958, ENSSSCG00000003955, ENSSSCG00000013050, ENSSSCG00000047332, ENSSSCG00000061169,…	214	6798	18906	1.20861	1	1	0.995375
GOTERM_BP_ALL	GO:0042573~retinoic acid metabolic process	3	1.08303	0.0190455	ENSSSCG00000009182, ENSSSCG00000035409, ENSSSCG00000062441	214	19	18906	13.9493	1	1	0.995375
GOTERM_BP_ALL	GO:0006721~terpenoid metabolic process	4	1.44404	0.0229598	ENSSSCG00000009182, ENSSSCG00000035409, ENSSSCG00000062441, ENSSSCG00000009184	214	54	18906	6.54413	1	1	0.995375
GOTERM_BP_ALL	GO:0050896~response to stimulus	118	42.5993	0.0288637	ENSSSCG00000063508, ENSSSCG00000013805, ENSSSCG00000059765, ENSSSCG00000049285, ENSSSCG00000031073, ENSSSCG00000016239, ENSSSCG00000035155, ENSSSCG00000052059, ENSSSCG00000032842, ENSSSCG00000003959, ENSSSCG00000003957, ENSSSCG00000003958, ENSSSCG00000003955, ENSSSCG00000061169, ENSSSCG00000061047, ENSSSCG00000027487, ENSSSCG00000003950, ENSSSCG00000056303, ENSSSCG00000013779, ENSSSCG00000025240,…	214	9119	18906	1.1432	1	1	0.995375
GOTERM_BP_ALL	GO:0044255~cellular lipid metabolic process	17	6.13718	0.0313539	ENSSSCG00000031299, ENSSSCG00000061988, ENSSSCG00000035409, ENSSSCG00000013830, ENSSSCG00000034059, ENSSSCG00000035238, ENSSSCG00000026914, ENSSSCG00000003819, ENSSSCG00000016010, ENSSSCG00000023607, ENSSSCG00000009182, ENSSSCG00000062441, ENSSSCG00000009184, ENSSSCG00000007715, ENSSSCG00000009179, ENSSSCG00000040631, ENSSSCG00000007710	214	850	18906	1.76692	1	1	0.995375
GOTERM_BP_ALL	GO:0051716~cellular response to stimulus	101	36.4621	0.0326923	ENSSSCG00000063508, ENSSSCG00000013805, ENSSSCG00000059765, ENSSSCG00000049285, ENSSSCG00000031073, ENSSSCG00000016239, ENSSSCG00000052059, ENSSSCG00000032842, ENSSSCG00000003959, ENSSSCG00000003957, ENSSSCG00000003958, ENSSSCG00000003955, ENSSSCG00000061169, ENSSSCG00000061047, ENSSSCG00000027487, ENSSSCG00000003950, ENSSSCG00000056303, ENSSSCG00000013779, ENSSSCG00000025240, ENSSSCG00000052867,…	214	7661	18906	1.16472	1	1	0.995375
GOTERM_BP_ALL	GO:0046294~formaldehyde catabolic process	2	0.722022	0.0334212	ENSSSCG00000009184, ENSSSCG00000009185	214	3	18906	58.8972	1	1	0.995375
GOTERM_BP_ALL	GO:0046292~formaldehyde metabolic process	2	0.722022	0.0443126	ENSSSCG00000009184, ENSSSCG00000009185	214	4	18906	44.1729	1	1	0.995375
GOTERM_BP_ALL	GO:0006720~isoprenoid metabolic process	4	1.44404	0.0477238	ENSSSCG00000009182, ENSSSCG00000035409, ENSSSCG00000062441, ENSSSCG00000009184	214	72	18906	4.9081	1	1	0.995375
GOTERM_BP_ALL	GO:0014888~striated muscle adaptation	3	1.08303	0.0502344	ENSSSCG00000028635, ENSSSCG00000026449, ENSSSCG00000007720	214	32	18906	8.28242	1	1	0.995375
GOTERM_BP_ALL	GO:0030397~membrane disassembly	2	0.722022	0.055082	ENSSSCG00000026914, ENSSSCG00000013838	214	5	18906	35.3383	1	1	0.995375
GOTERM_BP_ALL	GO:0032787~monocarboxylic acid metabolic process	11	3.97112	0.0634461	ENSSSCG00000031299, ENSSSCG00000003819, ENSSSCG00000009182, ENSSSCG00000035409, ENSSSCG00000062441, ENSSSCG00000009184, ENSSSCG00000013830, ENSSSCG00000003940, ENSSSCG00000035238, ENSSSCG00000040631, ENSSSCG00000007710	214	509	18906	1.90924	1	1	0.995375
GOTERM_BP_ALL	GO:0070292~N-acylphosphatidylethanolamine metabolic process	2	0.722022	0.0657305	ENSSSCG00000026914, ENSSSCG00000061988	214	6	18906	29.4486	1	1	0.995375
GOTERM_BP_ALL	GO:0030148~sphingolipid biosynthetic process	4	1.44404	0.0712164	ENSSSCG00000016010, ENSSSCG00000023607, ENSSSCG00000034059, ENSSSCG00000035238	214	85	18906	4.15745	1	1	0.995375
GOTERM_BP_ALL	GO:0042221~response to chemical	48	17.3285	0.0722057	ENSSSCG00000058733, ENSSSCG00000052490, ENSSSCG00000053041, ENSSSCG00000056035, ENSSSCG00000057089, ENSSSCG00000035155, ENSSSCG00000039458, ENSSSCG00000013864, ENSSSCG00000013782, ENSSSCG00000033851, ENSSSCG00000032842, ENSSSCG00000030906, ENSSSCG00000003959, ENSSSCG00000003957, ENSSSCG00000003958, ENSSSCG00000003955, ENSSSCG00000047332, ENSSSCG00000009176, ENSSSCG00000009177, ENSSSCG00000009178,…	214	3396	18906	1.2487	1	1	0.995375
GOTERM_BP_ALL	GO:0034754~cellular hormone metabolic process	4	1.44404	0.0732042	ENSSSCG00000009182, ENSSSCG00000035409, ENSSSCG00000062441, ENSSSCG00000009184	214	86	18906	4.10911	1	1	0.995375
GOTERM_BP_ALL	GO:0007189~adenylate cyclase-activating G-protein coupled receptor signaling pathway	5	1.80505	0.0966634	ENSSSCG00000013785, ENSSSCG00000036342, ENSSSCG00000013787, ENSSSCG00000013782, ENSSSCG00000021675	214	154	18906	2.86837	1	1	0.995375
GOTERM_BP_ALL	GO:0006546~glycine catabolic process	2	0.722022	0.0969647	ENSSSCG00000030133, ENSSSCG00000040203	214	9	18906	19.6324	1	1	0.995375
GOTERM_BP_ALL	GO:0019464~glycine decarboxylation via glycine cleavage system	2	0.722022	0.0969647	ENSSSCG00000030133, ENSSSCG00000040203	214	9	18906	19.6324	1	1	0.995375
GOTERM_BP_ALL	GO:1904177~regulation of adipose tissue development	2	0.722022	0.0969647	ENSSSCG00000026914, ENSSSCG00000040631	214	9	18906	19.6324	1	1	0.995375
GOTERM_BP_ALL	GO:0006835~dicarboxylic acid transport	3	1.08303	0.0982564	ENSSSCG00000013833, ENSSSCG00000023571, ENSSSCG00000032842	214	47	18906	5.63909	1	1	0.995375

[truncated: 1 more sheets: Belly_side_fat]
